# Supplementary material for: Integrated microbiome and metabolome analysis reveals novel urinary microenvironmental signatures in interstitial cystitis/bladder pain syndrome patients
Source: J Transl Med. 2023 Apr 19;21:266. doi: 10.1186/s12967-023-04115-5 (PMC10114403; doi:10.1186/s12967-023-04115-5)
Supplement: Supplementary file 3 — Additional file 3: Table S3. Qualitative and Quantitative results of urinary metabolites in IC/BPS group and control group by positive ion mode. [file 12967_2023_4115_MOESM3_ESM.xls]

Additional Table 3. Qualitative and Quantitative results of urinary metabolites in IC/BPS patients and healthy volunteers in positive ion mode
index	MS2_name	MS1_name	rtmed	mzmed	IC1-1	IC1-2	IC1-3	IC1-4	IC1-5	IC1-6	IC1-7	IC1-8	IC1-9	IC1-10	IC1-11	IC2-1	IC2-2	IC2-3	IC2-4	IC2-5	IC2-6	IC2-7	IC2-8	IC2-9	IC2-10	IC2-11	IC3-1	IC3-2	IC3-3	IC3-4	IC3-5	IC3-6	IC3-7	IC3-8	N1	N2	N3	N4	N5	N6	N7	N8	N9	N10	N11	N12	N13	N14	N15
POS00001	1-Pyrroline		64.9416	70.06568086	229032.4227	36211.6185	645324.9228	54616.48272	650853.4676	932102.3077	601951.7651	136879.7926	60072.47385	1321824.404	1281469.339	1113318.457	245690.9263	216469.4328	530424.6834	683476.3554	2023735.568	853449.1317	1604996.216	916716.9271	80253.98161	530019.1949	3718266.753	318893.9067	1452671.124	1953201.205	300672.4364	849937.1638	292060.0979	1139349.054	98786.59737	0	456875.1143	1604047.667	1036475.034	864906.1286	79757.65757	326852.7299	491557.7876	975478.0314	486926.4289	247174.5853	1181850.049	407646.9862	2870584.95
POS00002	Furaneol 4-glucoside		296.5375	291.1045564	164798.4139	33205.19469	0	127967.434	627855.2556	133481.822	0	680814.2262	442461.2213	1025699.26	512740.3905	68256.05987	2171787.844	1262863.576	261323.0145	1706224.452	140205.0952	1370972.836	63038.48701	0	381975.3187	52493.86834	0	219690.6562	202520.1343	767999.1172	91732.44988	66859.93725	1488143.689	2970922.136	23533.38908	33222.13345	2817840.691	574737.4135	618000.0154	679329.7739	188469.2903	444278.018	713878.1187	0	413415.9264	0	454611.9401	0	84938.57441
POS00003	N-Nitrosodimethylamine		248.301	75.05588391	367038.8843	301916.5736	823703.1178	343222.5685	1047778.591	570369.3765	569427.8066	737901.8595	427534.5637	1357099.125	693438.7042	1174451.048	531235.8197	486753.0856	540183.3423	761862.6891	782977.0677	645516.0369	867186.0335	819977.381	556679.1929	476986.4356	3059317.462	366394.9447	738239.8729	1098853.804	905640.7061	747003.893	430027.0609	1313787.946	361352.0954	437968.8455	528098.7351	693985.2444	792780.0993	1376693.807	358000.0985	1023815.764	1133769.438	884423.4886	640970.5112	369799.325	608518.4592	472764.3932	1387441.874
POS00004	Trimethylamine N-oxide		58.2413	76.07627791	3102569.319	1502864.994	14461375.75	3241015.924	5023404.306	18741429.66	5614139.668	4294341.128	1113492.261	8810609.073	18963263.08	10344267.97	7170207.981	2131047.768	2481301.022	5188814.481	13744054.24	9666078.219	10307554.58	26865926.7	3853236.038	6670499.216	16759569.51	6036843.501	10863105.5	6313256.487	4570289.685	8417923.729	3115809.839	10147496.19	2284043.641	1123420.641	6822698.862	13937109.96	15227565.79	5715822.211	7617833.053	4777494.55	13013611.98	21236276.74	4845535.017	4063910.898	11272026.7	1113205.018	10514538.08
POS00005	Neotrehalose		417.772	365.1046038	3319841.022	39834681.78	5495764.619	991803.5158	7819061.469	5965311.955	2905892.931	3208149.141	3162137.697	19157752	15389502.2	12641533.67	4351043.36	1764099.624	8250577.647	6529356.666	16898831.05	22617124.39	14365418.76	16374448.32	3383422.794	7288658.449	21268901.14	3499444.065	7499567.849	43040124.15	9782610.477	16428445.85	5010862.534	6483020.658	3491109.277	942436.2644	4977717.799	33262191.27	8444036.466	8521749.993	2914904.679	6879591.092	25568975.77	26765399.54	88160635.12	1950923.689	12753097.15	1234698.27	15561773.84
POS00006	alpha-(1,2-Dihydroxyethyl)-1,2,3,4-tetrahydro-7-hydroxy-9-methoxy-3,4-dioxocyclopenta[c][1]benzopyran-6-acetaldehyde		367.627	349.0889974	243687.7465	778820.8411	8479643.379	1174044.662	5585759.156	2209925.445	1515328.164	124431.8229	1174797.178	2259918.266	31238354.86	16611183.98	734955.8609	304833.1036	2177289.751	2208849.389	15638121.29	8511257.828	2662256.079	9144324.666	593519.3346	1738049.388	7075258.159	1885058.442	23191748.25	4002568.685	1910399.192	14210180.17	4466812.224	2657790.548	121968.4048	114237.7907	27634312.1	28170291.93	2787651.191	2417878.648	576513.2458	2954907.763	4594337.26	30166341.9	7983101.632	248354.4107	4659074.102	225568.198	8194509.436
POS00007	1-Butylamine		36.5639	74.09700045	62079134.49	70275439.18	64019686.44	67666388.39	63287633.75	58976940.36	68132628.49	102636649.7	80863037.77	62030979.36	62395557.94	53671091.46	59251426.45	66288620.99	70085805.89	67322995.77	64113074.99	60878784.03	57941714.51	56467395.02	63147002.52	64454542.42	58913917.18	67798856.25	63925181.42	29327018.56	59834576.9	22441715.38	60610716.86	59857293.55	53839518.72	63082381.95	63496481.73	41223880.52	61620530.73	63903959.28	57669296.57	72288111.87	65154921.24	46640242.92	100721104.1	83953870.71	118827948.2	94434568.95	37160000.17
POS00008	Piperidine		285.601	86.09689655	22942431.74	129963763.9	160522280.1	17983955.83	64033359.81	131783619.7	45913909.55	9374303.888	31723015.32	63564776.56	78340791.54	541976690.6	133276703.7	10257021.77	977254.3958	176457181.5	1001584818	125889512.9	714517486.3	443062647.6	112339030.5	506510617.8	256966515.4	13841139.25	499721932.1	150637955.6	144522004	1693577637	50321666.78	112478198.4	31287232.11	51780016.41	240209626	624697374.6	144648759.3	204713343.2	576282432.8	321567694.2	247796849	257450511.7	474462352.9	47943976.43	2419008140	138668929.7	390361840.3
POS00009	Adenosine		184.002	268.1037107	26775024.06	8919924.057	31334637.5	24304119.18	31470051.72	43170446.23	28862801.45	30111251.15	13617454.47	50622358.36	32749077.15	52323837.17	30033452.83	8407625.019	15638736.72	46435020.8	55961248.38	76155206.63	41341556.6	61521846.02	23274794.13	34537771.21	38629919.81	25401476.45	65198509.34	45860486.97	16911385.32	4302759.31	19930185.72	25700844.46	10352921.04	27195167.46	1456811.683	42142082.1	38619738.84	28842154.21	14747613.85	23141981.38	36570754.31	46184985.66	669011.2287	14697662.82	47668484.98	8202573.661	39354448.37
POS00010	Garcimangosone D		365.347	393.1153892	169685.578	753612.5364	5471771.003	828862.1928	5200299.935	1440926.707	892549.7566	206778.3231	1350180.626	1474185.832	29554575.28	11316669.49	570664.1941	358064.5894	2310091.364	1501412.743	9037193.867	8290894.795	1735729.153	5063459.625	353698.0636	1099099.807	5210459.018	1472927.876	18947361.29	2698629.381	2402860.031	16079682.73	4851138.943	1459580.991	64708.26931	138224.6335	27914909.43	28946306.55	1614000.69	1534766.241	241784.6619	2190340.826	2914492.358	7972088.228	6977997.233	332717.435	894080.4646	149595.3069	4920734.914
POS00011	2-Pyrrolidinone		384.324	86.06054264	9584269.739	21994104.5	14049590.16	11002408.41	25801797.91	18407959.38	15216280.71	8381162.871	46254747.34	11796678.66	13383385.47	60147926.69	23703121.92	12634530.82	26557387.15	12170993.58	33924741.02	36124957.55	25452294.67	29894426.3	10252164.91	146083204.9	41246067.4	28216220.17	25979038.6	13600904.48	114355059.6	36788848.52	26201787.9	22917306.81	11078886.42	10501440.57	20374742.2	16893164.5	6889454.797	15593569.68	4635530.385	11089291.45	73064760.56	25030389.95	7230498.025	14850800.64	17792705.51	10764041.32	16101188.75
POS00012	2-Hydroxypyridine		27.5454	96.04476387	66053627.81	16333081.05	25165100	5510605.626	38824054.51	52834207.24	13915414.09	0	15208868.16	31158598.24	8960849.681	23393182.38	9135541.123	6035746.369	6301350.527	13678740.67	37332951.47	68450691.82	9544937.833	53250518.56	11557514.92	6655440.913	299521954.2	33704944.42	3464504.543	105367480.1	29426509.94	60097338.44	51686217.22	27699409.94	2991089.258	5156424.027	10887435.95	1589081119	11876738.6	47487678.37	24174041.1	7919793.28	40528214.28	39645326.29	93107600.28	2556928	15510908.17	57297481.18	46187465.54
POS00013	Acrylamide		114.9125	72.04499615	1978815.689	1902032.824	2547697.488	1402515.969	2699978.578	2673374.938	1803476.602	0	1751979.22	2540036.472	2285154.396	6501856.96	1796963.009	1740555.624	1786644.153	2130302.281	12944090.26	3262187.903	4303388.82	13906257.19	1857329.908	1746614.706	7372274.184	1809201.315	4845590.869	2538199.58	2429811.28	4202766.206	2725989.719	4759376.001	3002433.078	1146492.993	2036193.687	5872200.754	5178160.19	5579306.054	2071205.028	2324606.186	2023034.72	2782059.252	2229731.924	0	3547099.487	0	3552586.543
POS00014	Dihydroneopterin phosphate		210.5465	336.0697253	12206728.99	11312845.08	9466878.183	5783106.789	3482580.164	15571351.03	11595158.31	6155576.049	7356883.2	10311465.86	8108817.304	6227931.744	6922505.929	8618619.763	11001399.55	18110683.01	7543903.018	8818582.526	12837552.43	4799327.163	17335436.04	11175437.46	6904816.122	8653270.812	17575871.12	8345237.125	11993570.87	23413504.34	4007438.419	6701394.798	10446724.38	5933276.024	4036377.24	7844669.36	4157962.075	4856439.23	8216914.711	4975215.843	6687878.285	8454262.86	3557892.861	6808870.544	14493420.18	8862933.118	5455620.508
POS00015	Aniline		332.147	94.06557996	7726733.162	4023993.625	5628807.217	8945472.601	4338170.457	5652773.38	7080812.181	3176428.569	3105783.067	14516772.06	14010809.15	13464472.09	13089763.34	3771681.706	8250574.379	10410660.42	10072736.34	6111570.634	15984430.93	21883842.05	5607768.51	10584479.52	8785058.654	10824417.45	9365637.271	5508042.116	3071321.065	6983678.048	11554608.77	9536364.962	7127873.583	6053340.234	13122438.97	121009068.8	5264834.258	6481337.972	11602987.95	5222392.735	9705601.441	17269560.02	12255122.25	12471852.23	17468843.31	5391978.649	9347678.685
POS00016	2-(3,4-dihydroxyphenyl)-3,5,7-trihydroxy-3,4-dihydro-2H-1-benzopyran-4-one		366.509	305.0626576	297251.1516	645854.8838	3230149.376	1242291.223	2633478.652	1451620.245	1463062.578	157614.5399	775853.1719	1873982.914	11025911.14	14994290.66	503427.9376	175692.3568	1064306.196	1490060.963	6813708.952	4556968.095	975616.0438	3801317.252	544554.2128	2174318.535	2934840.63	1815515.428	8308752.031	2750513.789	1320238.165	5688808.633	3003474.303	1446409.895	125326.9049	147910.739	10397948.63	10916269.75	2572116.013	2239033.476	373901.845	2588156.808	4595208.567	30938263.26	6168354.285	272252.9586	860921.5285	92056.42369	5191632.399
POS00017	Pyrrolidine		320.455	72.08134705	7919711.056	14097672.21	17676556.04	4477300.776	34799295.4	24542072.94	7282323.21	7725938.535	5277044.113	29991064.39	24650883.36	94695127.5	31964651.35	6283086.568	6984540.538	33994071.94	182725112.9	18362470.18	132343236.9	40373363.84	14785191.95	63781383.76	33773730.11	7160576.83	38895398.31	21723344.77	11011849.63	25011852.46	29222375.96	70821722.47	6026995.435	4382538.953	29058370.13	21693929.56	26140226.31	20598229.06	53814265.77	17646217.67	24281636.48	43211444.4	18850022.64	17314687.74	25701882.77	15981056.54	40592226.28
POS00018	xi-3-Hydroxy-5-phenylpentanoic acid O-beta-D-Glucopyranoside		277.43	379.1356815	160194.8802	187823.4428	59803.52382	0	246744.2583	266310.1014	25319.53286	54442.98539	121907.7826	34260.90382	2222625.402	498256.3121	42103.22136	655186.6992	148473.972	207888.7165	463210.7215	289824.7835	133587.75	441750.8757	28480.32275	102681.1612	1185800.566	358435.5118	1227878.547	2926459.072	534670.2353	3192263.617	433863.002	0	84424.72321	0	1947426.651	1994529.228	30183.92872	178563.5492	182361.6537	116494.4974	243306.3591	1054761.72	1089125.048	16672.26904	419913.2431	36831.44704	992365.3836
POS00019	(alpha-D-mannosyl)7-beta-D-mannosyl-diacetylchitobiosyl-L-asparagine, isoform A (protein)		51.42195	90.05545173	4713395.572	2823775.157	2591063.47	2970898.35	2965846.063	4212958.199	3402083.917	2431065.386	2164679.183	4699156.71	5044431.46	5424503.405	3110228.06	2985477.299	3918637.166	6184323.822	3774363.593	4151668.404	5501223.406	5273312.203	3905134.674	3577101.614	5772951.515	2719949.418	3913538.762	1907767.296	2975594.151	8028385.496	2408565.511	5311322.024	2369489.076	2836104.898	3264641.09	3259381.277	2840079.254	3968155.172	3007523.427	2385323.341	2461886.153	4459526.742	3844856.862	2181811.725	4385831.717	3346172.861	5247521.315
POS00020	Choline		313.953	104.107372	282920962.7	100848756.4	232684211.6	276575488.2	182444346.3	160663208.5	205162922.6	74438409.74	100293837.2	462122962.6	321597773.8	241293564.5	137054504.3	70299171.83	140670648.4	272392412.3	162327581.1	29634171.12	288078573.2	317599645.3	128892854.4	174255507.6	287520848.9	124325575.3	101026334.3	418294653.9	198999969.8	244180661.2	23081359.95	160973866.4	586999013.2	66684463.01	15907363.98	343620053.4	186092651.2	238373837.9	133731206.5	222018140.7	150851864.3	328987755.8	192685644.2	135791387.4	195498583.6	42449551.72	279771285.4
POS00021	Mytilin A		94.4031	333.1303873	395037.0559	604167.8935	2909225.057	491071.8279	1831682.359	3445861.527	1899415.377	425620.9665	847148.4952	3764373.356	5728406.026	5135325.417	1457194.367	1157256.281	1233530.953	1892497.114	1053591.727	2964102.102	5169273.174	5135485.246	1070375.16	1586593.167	6210041.017	1828261.326	5278402.002	1118422.475	6207769.821	2776480.776	1314209.989	3529103.131	495958.2964	123945.9361	1460499.388	3477140.818	4930980.366	3591916.962	961268.062	1978273.377	2947773.659	5779786.614	1788875.612	1186474.1	2007327.448	753306.7909	4599270.663
POS00022	1H-Pyrrole-2-carboxaldehyde		559.404	96.04485866	3532512.605	3118730.002	4780101.42	4286253.536	3400336.178	5462113.242	4057514.052	3770109.702	3556608.399	3630068.351	3709883.407	3267082.651	3592937.519	3598826.587	3789512.891	3704878.963	3574804.691	3571175.663	2711107.541	3223831.337	3449721.486	3793806.431	2436871.405	3641398.691	3559772.965	7382103.128	3919785.747	3904300.441	3627674.561	4178919.52	3810700.179	3310689.321	3883602.497	4999563.937	4863408.81	3627239.192	3517384.164	3344958.391	7178671.145	3363907.673	3933995.052	3338604.782	3939839.362	3763450.043	3205873.22
POS00023	Creatinine		204.791	114.0663859	1074661683	975959675.3	4360852037	657101930.2	2240589559	8847002675	2001416995	664626749.4	981913522.4	5098106784	5309332980	5209259029	1333613798	887427740.8	7800064356	2322023698	4647404793	4362345905	4519932939	20199747574	1241275002	2194351511	5629738779	1723033675	14864400412	15832163763	5060752813	3196159439	1234187122	6148875483	866807467.3	552328239.3	2112574488	4765555667	4364421225	3347950244	5841606486	2598024222	5322202394	5705240741	7643900373	1322693401	4509162553	1604295558	4825643655
POS00024	D-Proline		520.688	116.0708462	21087765.38	9847420.805	39210496.78	82072884.18	26343787.31	36842955.57	25892910.87	5091806.669	19499283.12	58502338.45	45510186.84	50291114.8	19283018.75	11121113.12	24457170.99	22377767.06	53512215.87	41322866.82	56790525.81	52415517.89	31029444.94	27233086.04	68831649.61	18852734.18	48023747.91	48173435.64	39268356.21	40229779.74	32270750.16	46083305.76	17949226.41	8713033.144	22968652.04	44691333.53	47309657.14	37620826.73	19327752.42	28076773.02	34020200.44	62264595.86	28220523.72	12777886.72	43248144.36	15151273.32	66860714.86
POS00025	Phlorizin		365.3525	437.1412799	50309.67293	305086.4159	3218950.638	497280.3506	2940135.885	937762.1184	559223.4006	36297.99603	590998.4571	781533.221	18883341.79	8171846.233	195893.5319	186640.5772	1385610.55	804630.3207	5015638.93	3820217.784	1222079.229	3268656.086	207220.935	575437.659	3366750.779	684631.0173	13138324.54	1632797.819	1347694.093	10774267.48	2820267.258	846870.7237	34611.10963	35930.85706	13837183.81	16817120.76	956865.1016	944049.4471	73002.23697	993432.4365	1400485.654	1905214.327	4074432.225	165454.185	383816.0685	31514.03515	2877174.191
POS00026	Cotinine		52.6075	177.1022076	2803008.555	1115073.682	5257065.136	6503071.293	2196307.401	1122464363	1445075.102	4973038.06	656617.4872	20180804.38	3652785.602	2661732.384	5063803.954	1667035.566	960876.4122	1106801.073	5881883.161	17452770.6	1993510.956	4132326.443	2115690.928	716199.5975	1477974687	2064614.723	2232554.743	6840222.292	15592090.57	4671585.094	1602177.403	287417273.5	1434214.07	1147603.03	1205587.075	3796601.717	5254886.797	580739163.7	1681992.28	1514444.717	4025745.96	453307.303	1312216.09	76190299.74	3853695.515	1571370674	2213185.168
POS00027	N2,N2-Dimethylguanosine		87.6004	312.1297714	741250.0569	2025007.714	5576982.859	647949.8438	994087.048	11604723.14	2141295.882	316414.7159	1803709.836	3927850.196	5428518.97	11056977.86	929097.5798	1305970.163	1979589.351	2154131.062	4520948.795	5980349.383	11426606.59	2668388.655	1200941.237	1841877.998	4783947.304	7165172.638	10101388.88	0	375823.2262	4844640.883	787281.8276	7776179.003	995350.9059	1064062.9	941657.0946	5947458.163	8089124.438	2409680.136	1810563.575	4804940.732	7718116.776	5786965.406	1298907.06	2880895.806	6178278.969	3939952.173	9152488.692
POS00028	L-Acetylcarnitine		326.807	204.1229483	529292962.6	507380859.1	2882928927	305904440.5	1301065677	4201283767	1901693762	391028001	794695596.9	358653806.8	3433062100	1810393037	2259459705	1433844922	1079051754	1822251022	2654351485	786907801.5	1372582761	1700380175	1702314043	1729122500	2525842471	683534274.4	3618741940	249826285.8	1999634546	951048183.8	465179429.5	1600880226	1572846742	401169726.8	761479113	322335021.6	3755454594	3172973362	1929731660	180892006.5	1484908567	2008939545	1647942368	1084865803	570822000.3	2115621752	335652701
POS00029	Quinoline		219.908	130.0612538	52453902.34	35599328.79	228168677.6	69965365.41	214053345.4	163131351.7	91319957.02	34050903.63	45924099	301204232	215897910.9	222773173.4	98230802.14	94816077.03	97842422.94	168780412.9	321384439.4	263116619.9	354034933.8	210772121.1	77032448.57	113155629.4	443147867.7	86505325.69	199836493.3	294496329.7	133248968.4	218812131.7	104542302.4	260278705	73090626.15	29923732.65	56845277.3	133371082.1	176948058.5	190410174.4	67174173.05	171273081.9	173249588.1	267124799.4	114451276.2	65606177.89	140042472.3	56459219.54	370081181.1
POS00030	4-Hydroxy-2-butenoic acid gamma-lactone		327.154	85.02891564	11411728.88	11437940.67	69640740.64	0	33733131.53	101009978.5	46725634.26	8600087.623	18128316.73	8861807.952	87274900.18	41625988.6	55357259.36	34465892.33	25157598.02	44610855.02	62034324.56	18029808.03	31601602.94	42424181.88	40492439.74	42046699.31	60640005.06	15639256.39	90845072.58	5801721.369	46831366.04	20431486.28	10278607.58	40269155.04	38756877.76	9104707.307	18024939.67	6860042.127	92108025.43	79769533.97	46210626.3	4051833.815	34504886.45	47932925.07	39833792.22	26336280.59	14004388.67	52558826.93	7611850.488
POS00031	6-Methyladenine		255.575	150.077472	28066852.56	28209187.12	12463145.96	9159068.636	16839584.92	14135185.92	27208844.18	8431870.736	13644382.84	35935840.5	37474155.58	25008098.76	43640530.87	14811453.32	29103965.68	39291248.67	38996723.46	33159350.08	41990835.42	4010180.71	14034886.68	26383464.61	32674512.18	9270770.086	12841098	4348322.52	5695838.566	127625630.2	51032411.73	17417830.04	13294379.21	12445569.9	458062767.3	173442059.7	46615256	56024962.6	112562785.6	51424058.56	67487280.68	35102320.8	177925567.5	9151797.932	40715775.74	8856685.768	31910859.69
POS00032	L-Serine		397.221	106.0502151	2887773.854	3332673.789	17725037.99	2162377.504	48378547.75	34092949.89	5000227.69	2428493.129	3369152.146	40707054.91	42122688.53	25122175.9	14210701.33	3167500.024	3966561.536	9528286.163	68582320.21	32580851.97	19808376.42	84247740.02	3959138.091	9745412.899	87297408.47	7999620.074	82804274.15	41648752.76	23534775.12	33944004.3	2847254.67	63501649.14	3867088.17	2511846.548	963331.6034	18934200.63	62516923.11	31812004.54	3804964.74	26598268.21	26642015.64	41896440.49	2247210.717	1800164.043	18265941.68	2076127.308	53278850.89
POS00033	Propionylcarnitine		301.742	218.1385699	26071444.13	22777747.68	682887466.1	9878418.965	149490490.6	116585711.7	200494366.2	21140809.71	53001160.78	33268985.92	704127190.6	123849082.2	197963632.2	84150744.98	62742927.33	202038134.5	207778578.9	32160227.81	97304277.41	200362755	178952132	107836437.2	267069864.4	36841319.54	296514531.4	17334951.98	213187414.8	52332541.64	17392869.27	133309978.5	151663528.7	21698310.92	14874783.96	25951857.7	855604642.6	742523307	121243687.8	16520250.28	211087965.9	284755823.7	131033244.5	81831310.92	29973934.39	142833487.4	22764396.36
POS00034	Hypoxanthine		199.998	137.045805	12248834.04	5422827.703	27106555.57	8793868.489	20180598.86	61893974.8	6638041.87	8078435.998	5423011.973	31501317.02	22934278.78	62752132.95	10067128.04	9110471.377	22133832.64	19273277.79	13253231.37	13512141.02	91109612.13	95862190.53	17475879.48	11570154.64	48724556.62	26563847.45	42994494.41	67899417.28	16484432.56	19187182.31	28027580.22	40025237.25	3418349.355	7985035.24	11464039.05	45410326.35	26197808.18	14534975.9	23932291.85	40918390.05	19386454.08	61996655.2	144676900.5	37208846.14	41325861.18	12805315.27	18872307.91
POS00035	Foeniculoside VII		67.7699	349.1826193	0	27386.65451	0	0	1612779.248	91689.41119	0	49379.42022	0	1336404.802	538756.9496	86604.78117	0	0	52088.69414	134251.5264	0	40788.85878	47597.00206	1226748.725	0	0	345363.1193	229565.2004	548787.0741	0	0	800603.2869	1678891.389	70945.59424	592483.6225	67866.69126	758972.0253	992780.2875	139073.8434	232977.889	359681.7221	39907.45434	147125.9736	720278.103	850699.1779	33187.01816	252628.5857	91701.33673	245215.2281
POS00036	Pipecolic acid		548.639	130.0863609	63305337.25	50854028.72	187863168.7	158961211.2	190473168.5	158138505.8	68370329.14	39240682.89	89680834.02	230280359	253446037.1	266330413.5	102770441	48994118.68	57486661.77	106174448.3	254796743.7	146651652.1	199885616.6	435123524	100547550.7	170649175	321413291.5	83757732.33	208720742.2	195942098.6	127427755.8	156329177.6	71348304.8	251043905.4	60563043.88	33799716.7	84836110.64	124407672.4	291201167.9	413531928.9	80835211.99	195767957.7	182980486.9	336510315.4	108393470.2	89299239.94	207218848.8	41544221.73	386064457.5
POS00037	Cyclomorusin		161.437	419.150605	1214244.592	408927.3058	42846.62425	0	0	0	0	0	0	0	0	41978.87658	0	0	0	0	55601647.89	40322.89034	0	0	0	0	0	0	0	0	60607952.68	0	0	0	0	0	0	0	0	0	0	0	0	0	0	0	106869.4797	0	0
POS00038	1-Methyl-2-pyrrolecarboxaldehyde		290.374	110.0603134	7599865.5	3746555.492	2605587.578	3984506.761	2987621.39	4694090.195	4044533.505	3001999.44	22610470.68	1871626.564	1705113.381	2207428.919	1597952.092	3549180.467	2449163.768	5108420.399	3726298.594	2489563.261	1157390.859	7923376.155	6102001.853	3281955.818	8766971.039	8043320.031	1963276.607	19503016.93	5527475.86	6674692.213	3016047.862	990202.7877	4504174.615	5995497.681	1573180.495	1378836460	1876969.728	1276310.266	1487477.923	3752525.738	5203094.168	5482498.241	3135251.561	1244710.263	1308548.856	6114805.985	4024410.905
POS00039	Prolylhydroxyproline		440.78	229.1180272	475308849.8	165368949	1408689504	151313659.1	2183992199	2038219164	335973420.4	176132468.2	460097247.6	1965089617	1668654640	1764702929	460410772.5	147525858	382843779.9	991079016.9	1997530423	1025668480	2511951571	2613094115	261753597.8	529139749.2	2481817954	362556020.5	1478384061	1300501213	772034422.6	1812119307	600273635.3	2306348613	282154382.7	66299813.3	533985362.1	993414709.3	1721318359	2591480889	187628077	1211211334	1301603862	2638422651	477636329.7	290858936.5	855437420.9	160901902.7	3136313103
POS00040	N6-Methyladenosine		308.416	282.1189992	536061423.3	399901177.3	735843706.7	228590482.3	466960153.1	1053739188	521911116.7	409541924.9	432176315.4	1209399518	697156780.5	926415233.6	270564709.8	308777131.6	579560765.4	665041267.9	621910534.3	552722733.3	761685391.7	1048973865	511787572	543304884.7	782904743.3	505973300.2	928384172	685491646.9	666293219.6	1082720467	334062070.6	343099902.2	285584424.5	281451397.5	382589791.6	634726316.1	605883735.8	487602555.6	352549248.7	512691159.8	597419169.6	975435623.4	501844760.1	389102158.1	523235654.8	362007322.5	667810800.3
POS00041	Acetaminophen		311.663	152.0705972	3371053.351	3200259.035	4202694.179	2499800.456	2186765.992	3287930.953	3267280.361	2551629.371	3118441.044	5163817.629	6335189.231	3426035.998	2120926.244	2369644.193	7057251.35	2907310.109	4293858.321	4749696.806	4042178.043	5795085.742	3060554.021	2442926.208	9667017.623	2898520.194	3941623.06	4796566.664	3197975.928	7865269.85	2022595.592	1513136075	3997436.577	3087998.239	2147560.786	5521433.579	5734660.679	7337736.939	2447643.72	346227711.5	4452462.95	6253353.265	3203103.963	3149121.675	3434312.506	2936139.979	5435703.89
POS00042	2-Phenylacetamide		239.5945	136.0757569	24901236.49	9622796.566	23103394.42	9574024.974	22205832.81	155415005.5	19643752.33	4244490.71	21519759.06	44248260.51	88050639.02	199637135.5	13122016.8	20470732.66	11624457.3	65069654.7	170481540.9	37734195.62	203005520.1	127113889.7	19631497.75	43146227.89	137919565.9	17303841.5	111648431.2	21933598.75	27449254.21	294751854.8	19638275.13	230501881.8	20291294.42	6688713.116	37132764.21	182334605.5	90127011.64	30153050.02	25905275.02	49206106.62	92744934.5	78653522.76	35320266.82	16774439.76	99502681.86	65511370.25	187305563.7
POS00043	beta-Alanine		423.324	90.05547584	2620921.253	2301453.933	3455829.55	1968149.867	5106701.052	2549144.065	1994147.753	1701904.96	2881668.384	9957107.883	11672601.3	3122411.568	5448196.08	2231894.496	1810917.691	3069510.792	5254680.489	3602826.162	2488037.07	10948804.75	1967079.755	3032437.131	7606242.263	5973543.341	3732423.25	4263150.219	5109312.116	4864180.498	2354937.998	3136925.232	3654417.828	1659050.973	2737722.164	2959967.449	5822550.659	10923053.45	1972849.346	3030513.3	8636114.306	5653635.747	2207572.38	1542502.977	3089047.596	1525010.995	9904558.204
POS00044	2-Piperidinone		53.6064	100.0760001	822431480	311575124.3	1243493693	551713143	689318209.5	509467365.3	1460426907	285501220.6	1490340340	812382697.6	656552938.5	1246481858	55240600.45	1509475545	545081728.4	1569577093	2913408425	128438493.1	465053682.1	392840391.5	783473050	454805692.2	2030801714	1096301201	2682350336	94027712.75	1096373467	224747208.7	1697922944	661672331.1	804099170.1	692359078.8	741835158.1	416316476	2910541828	1139820249	715113519.6	1157793597	901791795	1966542297	135369774.2	1086533039	955869686.9	190595338.4	583361589.1
POS00045	2-Methylguanosine		210.446	298.1140146	61272390.46	35221836.68	232865970.3	45188375.53	152104762.3	258119247	76868292.31	42733065.19	36865246.01	259880130.8	264893241.8	362608588.4	64445108.32	45382917.34	97847853.68	124302335.8	302741704.1	236500520.7	280808595.9	441929093.4	67626545.37	96368877.74	460382131.4	82483123.73	260141311.4	212433489.7	139043083.5	218371269.5	52527312.91	362724242.8	39467001.38	28051877.49	30414212.51	328575350.5	275226441.5	170421641	64776670.8	118156580.4	170225125.5	459124249	49690257.58	59680724.81	312794221.2	52909962.32	365787127.6
POS00046	Beta-Aminopropionitrile		282.7805	71.06091879	972479.0353	673891.4316	842170.2766	665827.3313	486986.7631	661440.4953	928412.7927	639314.3088	332165.9601	1270522.071	810881.2032	178794.3053	753456.4714	495048.1829	688278.6791	465068.7469	1295548.934	1385811.467	674274.218	610250.9355	342097.2157	343546.3074	451429.7407	520400.6969	761047.816	1283070.427	362741.3976	344723.5928	335807.1254	899122.6428	388870.4602	408161.6291	325339.1587	65729.25268	63354.62736	834836.6653	326547.6037	533811.1569	727803.4457	254066.382	262265.0317	355722.6454	235968.1751	1023503.211	173535.0098
POS00047	5-Aminopentanoic acid		299.167	118.0864085	1580952545	93287808.39	157566694.2	54557098.61	123898618.7	261611377	120781299.7	167297306.6	1132976193	189665362.9	329459387.9	221248434.1	108649962	111040553.5	1190283507	100521571.2	1363817087	76699883.17	1080551208	1601677753	1830477099	1808337174	763204778.5	82654729.4	254431069.2	149480520.3	87581000.42	2219103213	103713302.4	180777716.8	82068947.35	533565086.1	332739161.3	1470216707	2912305418	106631116.9	111942391.7	228858347	104809603.9	415522353.1	191991986.4	82622901.4	112890505.9	127020285.3	117047870.3
POS00048	Adenine		251.1615	136.0618645	11228672.15	2541125.638	4099282.735	5982083.51	5728142.909	3517293.271	5968777.012	3049158.869	1373545.972	6023953.6	3629177.32	4173149.037	7270870.159	4370479.228	4169552.642	8618614.292	3429565.817	7928828.825	5700713.699	2374464.584	8864629.342	5925154.847	2251491.618	4209692.89	3531531.188	1645876.283	17401338.42	16050891.32	9325621.75	3493656.774	8403871.924	6211464.424	6114164.032	8219898.174	8678708.513	6159545.456	7879516.089	12286102.43	4415209.838	4645615.021	8577120.784	4589931.124	4768262.187	748542.6419	5038286.999
POS00049	Deoxyguanosine		251.832	268.1035936	1527944.699	1198199.447	7616886.98	749407.3163	2629929.049	7046716.238	2296491.701	965804.1733	1061320.104	6875226.512	5256489.742	7216542.697	1593668.498	1034037.664	2661898.628	3898585.957	6274811.587	7472555.019	8885901.105	6585927.292	1214821.421	2900297.081	6808827.189	1842293.326	5247547.676	2600029.347	1083197.877	3805198.005	2269011.805	7270091.638	1078464.316	523792.646	2036666.124	4225481.453	7123174.342	3331205.467	1104579.415	2296627.054	2209315.307	6562118.363	2409513.061	1720366.765	4391320.787	901115.8318	6895172.704
POS00050	Thiamine		382.854	265.1112783	3773812.088	3077527.841	14978848.88	12396483.67	27338124.23	86085112.35	4100816.571	3815338.976	5882917.166	10918190.57	49680442.47	15219357.78	18405921.47	2222968.757	43535957.92	33737344.45	46088436.25	8695694.475	6543229.123	49080900.36	3101744.858	5385351.362	18881259.86	41542486.51	11816976.07	14510710.87	1118406.814	167182730.8	14907861.95	19054035.46	1210629.681	4588795.888	10110938.8	18710951.57	21191392.42	26237715.43	3671896.186	23378875.55	54191733.15	39106574.16	14185841.18	70453994.06	22813158.96	264119.258	20842773.89
POS00051	1-Methylpyrrole		321.9025	82.06565059	847720.9114	2777208.499	1744083.939	1380793.909	1388170.761	456900.6969	507642.1079	2988547.775	453046.4051	1859961.643	728546.8344	602258.7969	1086587.438	578859.4447	959238.6994	663525.8591	2877544.259	2477637.516	1626463.075	4086158.646	160307.6033	635354.1415	850411.8847	2993852.775	682701.8671	15054834.86	2835022.094	1897749.678	5173111.007	1734700.381	531384.4931	1060973.392	492748.2288	16012045.75	527377.7106	2422738.857	5965457.255	2995298.585	2375326.526	3384701.125	7147703.834	767328.1323	9375488.105	908816.11	7161758.83
POS00052	Trigonelline		305.3695	138.0549359	1637804345	493364781.9	1238142592	1022589550	1195441111	579408751.9	1411384925	654764461.2	783820093.1	1254773852	4174517677	894623830.9	1858040016	427041479.2	1436896816	633840234	3326149163	3333399478	2146339707	905378670.1	655056622.5	1197854796	3033063025	936066929.5	932626323.7	1829914556	927248299.4	1767286352	1322659900	2156473176	376203605.2	263795933.3	1618868585	2041100997	2064694899	2199591150	1049395564	1608287838	1758113003	1501032398	1110897522	403547795.6	1390114060	336349106.4	2481808660
POS00053	Phenylacetaldehyde		244.7855	121.0649502	31482356.41	17925586.56	78184548.98	28930611.18	59602977.96	74911412.59	39081495.36	9281903.182	28915434.25	106659717.7	77258155.47	108450482.3	64634772.01	15196147.84	47591069.71	63904493.25	51279476	80194355.32	95955569.02	146602603.4	15762370.54	49060378.59	139587067.5	34087727.99	68785189.15	51648797.79	2582708.841	108214560.2	18163063.39	98685049.1	22255831.7	16041699.46	25762961.72	63091049.92	48600073.49	101713343.9	22043340	72152721.41	83335261.18	152190346.9	39182532.87	38395046.09	50467858.44	11122748.7	76567137.4
POS00054	L-Carnitine		399.604	162.1125254	16537687.92	17683933.79	140438090.2	9238004.285	40736524.6	202379626.6	70273495.5	12220523.24	23570155.87	16384382.58	231359552.2	58964990.11	92131974.25	40702824.53	36026386.84	68948128.44	109844482	35800922.74	44027107.23	39874066.24	58256352.68	44703244.79	47737954.63	19191189.81	339688049.1	16690605.92	57736530.1	10840356.52	16911194.49	54331098.57	55635237.74	10067633.47	35592745.29	14152138.31	128779984	233497554	103816136.8	7194653.127	65299722.33	64146286.35	130958841.3	43847650.9	16614435.18	70830536.81	9234544.555
POS00055	p-Mentha-1,3,5,8-tetraene		68.22945	133.1012519	1059024.692	608036.4648	1041106.759	769417.3185	10653635.3	17174361.9	556289.7975	540868.7357	381652.1417	965851.3705	1411349.799	2345830.914	13388672.2	1507098.888	492399.5856	797619.6698	12697256.58	33044766.05	2214196.146	2654017.071	663228.57	1120185.612	41536559.41	773033.0281	2143963.651	0	610578.8965	1470423.172	26135116.11	219595205.3	898569.5528	861403.7064	52137871.05	2010705.759	1984464.893	1836579.982	1149414.538	1490912.496	6691360.034	3412132.914	2592513.043	1241315.958	4002782.506	6638539.096	9540610.495
POS00056	3-Amino-2-piperidone		85.5107	115.0867933	4630502.176	3352859.02	3830911.665	2925287.528	26338672.27	5920503.905	3143144.955	2522247.547	1769436.004	9705895.491	5060163.746	4251089.176	1585449.457	3290310.152	3992858.63	8506812.027	18696004.04	15038973.18	6266540.447	7168427.265	2840316.248	4551812.328	6220888.958	4082027.053	11810686.92	2308824.908	3262712.413	6189807.285	17972134.38	8854109.471	3251653.228	2227861.122	1732302.984	14752796.11	12121816.17	8359890.691	5934152.623	4800180.307	7984148.453	11876057.48	5270812.382	3382939.484	10498299.37	2828180.041	11504361.95
POS00057	7-Methylinosine		148.034	283.1033985	172078253.2	105908570.2	540285499.5	126384898.4	338739613.6	485979836.9	215837919.4	155926227.3	128042773.3	626690215.8	751840987.6	628786027.4	217291770.3	124403265.2	212441033.5	379466189.3	593805513.7	676325340.8	709873913	619239722.1	174025237.8	267883985.6	743988870.9	257055473	525447415.8	681123096.5	379246606.2	580584129.2	283596128.2	631626224.4	91590527	74759901.44	92882846.9	482206421	552195169.7	398473613.3	170961654.7	355754485.6	510577492.8	796873277.9	233763193.7	181928537.7	468530305.2	128079522.4	782299593.2
POS00058	N4-Acetylcytidine		170.9745	286.1030738	38262074.13	19294946.07	115101006.2	18319596.19	66965866.52	124789085.7	41272921.92	25889294.47	21673970.83	152066812.8	146047678.9	153808088.2	40159174.5	22133217.19	43078989.47	71693185.95	145489837.2	134001357.1	140039361.1	169145742.1	31877281.14	53244793.71	234290912.3	37494054.25	146152128.1	127752758.6	51418480.16	133163941.3	40440567.72	134035646.6	19045604.44	13273722.39	49269.07496	130629898.8	117679683.1	83779625.31	25865505.02	64613851.55	96032763.01	209213408.3	6921267.026	30004443.99	113813325.9	24554969.29	197372460.6
POS00059	1-Methylnicotinamide		332.1515	137.070941	1241028927	754234244.6	1308432671	1600778093	867270849.1	1070994883	1326283255	496687278.7	550464596.2	2788951393	1842298882	2696239459	2491907468	527626037.5	1548537957	1996960233	2108557605	1747845478	2475439049	4270672403	1062558424	1966130959	1147282341	2196307749	1853503698	696883707.2	559630528	1372062164	1893167351	1609528300	1260563588	1134365635	2296779301	1770076131	1015532686	1043960740	2402314131	836849418	1856695000	3207775541	1904031633	2448691625	3373746744	896080017.7	1411930810
POS00060	1-Methyladenosine		124.0245	282.1193224	7847398.767	4613118.792	11196580.85	3353423.219	13721156.06	18493524.29	6004522.165	8389436.964	5022743.288	28274296.42	13577826.71	37712165.12	13522183.02	4892135.542	6449884.657	12489173.48	38750197.8	14773022.11	23326593.92	23260050.36	11120144.63	8390169.351	26711307.28	7151184.818	44741554.03	9358732.179	6258350.923	38921742.44	6642088.149	31338960.44	7542868.612	4416590.432	8728024.477	15728111.28	17002994.59	13943927.03	65133965.25	9919566.464	10660577.73	29254029.35	10774883.98	10460989.06	120508867.9	9862187.523	32046433.99
POS00061	Cytosine		345.908	112.0508335	1854993.829	1258863.197	1615801.687	6868579.747	2111397.387	1528375.992	1991680.061	1209195.746	2230129.597	2541985.221	2516199.217	2957799.482	1091292.554	4039099.329	474882.2553	1166638.165	3415264.033	3496959.684	1641294.999	2407816.432	1234830.219	1413599.988	2940308.355	1554249.517	2441517.853	2703223.416	1690202.627	2525379.102	1757129.273	2226853.766	2039963.22	2176920.704	1479805.465	4455374.155	1796769.87	2201409.85	694378.8045	1954025.578	1585125.093	2911933.82	2139763.331	1465911.049	1489597.142	1383945.646	4617295.293
POS00062	3&apos;-AMP		356.211	348.0713792	0	0	0	399640.1632	371048.6863	0	0	0	0	0	0	0	34585.7628	0	0	1586233.644	0	0	7738090.717	0	0	0	0	0	0	0	0	0	26104.99185	0	0	0	0	0	0	0	0	0	0	0	0	0	0	0	514983.0984
POS00063	5-(2-Furanyl)-1,2,3,4,5,6-hexahydro-7H-cyclopenta[b]pyridin-7-one		208.949	204.101857	483797.8949	335503.1493	2864908265	413490.089	7850950.855	7372364.178	336436.9909	442679.6392	335240.8399	2349193.784	7078864.484	127487.5205	238709.0647	186868.929	567843.5764	418577.9819	302619.4561	1179832.574	527709.1668	2524474.34	383730.7445	418788.1965	11397828.42	520422.8749	882929.7077	5106032.713	0	1330011.226	395708.5795	962779.1757	254208.5952	219797.9037	80384.30054	8198465.768	7937968.518	4327007.658	420724.6626	492589.0492	268535.6911	12279356.6	2396800.293	361557.0876	6502703.814	237435.3207	15988799.16
POS00064	N,N-Dimethylformamide		88.0034	74.06059762	49200399.21	29188692.42	166577267.1	24884908.34	381356876.6	151354591.8	60594536.88	70748856.19	45401221.94	213964795.3	128188445.5	268836788.1	54277330.77	60685873.97	35606442.21	96800397.61	206640415.2	128135616.2	44671479.93	620888289.6	36226690.7	61733414.27	180435743.7	55334092.38	306454693.3	198797688.9	97798459.1	114898464.1	65801330.18	192466170.2	41693613.94	32574026.53	47732448.35	101464509.2	187034398.4	149965381	63373325.87	183872567.5	110417736	100410352.8	148565163.7	50689227.05	153719529	68485988.56	220820722.8
POS00065	Deoxyinosine		142.735	253.0926811	3031173.971	2176179.628	29259480.91	6751657.957	3855898.966	26509413.88	6768846.284	2799787.914	814512.726	9587227.181	16429953.85	102204614.3	3415858.522	3393093.675	10648485.57	9103501.53	22929215.01	36765614.86	48016697.15	39440886.13	7229756.911	4198277.947	23512200.62	17300489.37	32541674.91	21495793.1	6227488.623	36850493.65	5680503.537	45444107.54	3176776.516	2554745.357	9330923.229	40451327.55	7749190.958	2795599.818	2013728.562	6243303.002	4026444.237	45764198.43	28466568.17	7195507.889	17771709.8	7166630.391	11968058.29
POS00066	Nervonyl carnitine		147.278	102.1281186	156282273.3	86991449.52	103934618.3	102587950.4	69048502.84	106307491.2	103184371.7	197436989.5	113128915.7	94147470.46	95311555.61	90864929.87	108411625.5	96103026.93	116197136.9	93140250.13	99977737.6	105081061.2	79684908.32	92409067.68	94781176.99	114943260.1	95699017.89	107473951.8	105395172.7	82328427.94	75459715.67	82590327.62	116553876.6	95336496.22	186761976.3	108517421.9	106616376.5	95909360.76	94905015.69	90825544.42	93242615.58	105928828.6	71150900.95	97169087.65	103196519.2	124344367.7	86911127.9	248389773.7	93099650.3
POS00067	Yuccaol C		460.1285	543.1318151	0	0	0	0	0	0	0	0	0	0	0	0	0	0	0	0	2154099.725	2331842.071	0	0	0	0	135925.176	0	0	1396593.984	0	2147580.784	0	30118.34224	0	0	0	0	247731.5757	0	0	48249.76108	138100.7995	239257.1672	0	0	0	0	27515.60502
POS00068	Indoxyl		27.4101	134.0600597	95974141.28	360121866.7	679327621.8	106978550.9	129717743.2	1277738268	335323375.1	84688813.61	376384468.6	425274324.6	695648137.3	1430772412	205543742.7	722422.396	249852771.1	723785439.8	1387343620	621137145.7	1443219922	847515331.7	325269406.1	448182011.1	901639426.7	642560051.9	1356583798	520309.7762	667359069.3	831746742.4	207871610.1	978528808.9	248974488.7	117517915.3	425849808.2	615892187.5	1029610989	394002365.8	362081554.5	641952884.4	932871598.5	710515058.2	291241060.3	492992950	1157671441	513559668.6	1348700915
POS00069	2,6-Dimethylpyrazine		263.901	109.076393	3712004.433	3351556.914	1088175.663	3963157.901	10204547.07	5864604.194	3972305.131	2812988.036	5122008.836	671673.4855	1383912.292	1770752.076	3512052.172	5809972.908	2139025.802	1594369.199	3990702.297	19254806.15	1071578.689	4718804.259	1760534.172	3233120.758	4572665.408	6012390.954	1728738.472	29821116.78	3389369.432	2825923.956	2862181.101	14974350.99	5262333.592	10740226.83	955501.2688	8497344.084	1393662.399	2745010.392	3766486.491	4426871.962	3453628.085	7677378.745	1059612.743	3668223.561	6320214.216	2355852.487	5303822.824
POS00070	Phosphorylcholine		512.484	184.0734253	36444606.05	2716613.049	55763526.8	39629167.07	51128335.45	59462760.47	24155034.64	2892110.853	11660091.34	21399135.86	196444436.6	106562121.8	21326300.16	2040468.668	17191638.37	29744223.9	42363829	17569361.32	48275905.75	235462477.7	2659677.265	10770431.36	103349984.1	3639178.404	38581322.56	12942809.96	6801574.163	212801208.5	30519155.53	65198198.85	22105344.32	10343899.3	9824853.68	126008248.7	78885571.53	80756952.17	2696105.564	32606497.55	107710015.9	245183861.3	47160670.79	4991950.381	23503166.24	373266.8645	32368818.69
POS00071	3-Methyladenine		308.687	150.0774037	155073012.1	120132087.2	210986417.4	69523740.47	129709517.7	307494478.6	156169027.5	119112678.1	126252388.1	348409335.4	194096970.5	251933937.2	80622914.15	85996886.64	173740085.8	195081280.5	179187143.7	161101425.3	224995411.2	294741544.4	146369898	161704180.7	228568113.9	149523047.5	261565163.4	177533960.6	193168625.8	302495986.2	95846209.64	96179068.56	86075888.12	81675007.67	110822333.8	193829029.8	180447351.4	144096881	97580082.58	146383244.1	180422077.6	277211289.2	150689818.2	115640424.3	152428891.5	101885596.4	185499877
POS00072	L-Histidine		584.277	156.0767944	167446641.2	220919327.7	196235036.2	147173680.9	227752885.3	145489631.5	149006420.1	84114662.54	139586267.1	211213045.3	102164494	114911292	167574215.8	207821217.5	558585657.1	610714381.5	494046465.5	176273872.8	86348157.02	109153734.7	194831222.9	227314279.9	101296932.3	156579290.2	184652596.3	827617783.4	271692852.1	138575425.9	647696802.1	731323664.3	199886637.7	735761514.6	106426169.5	109610431.3	100762436.2	146718073.5	223120252.1	1042025334	143970061.1	94926065.79	164225271.6	284078068.8	95570080.96	368059991.8	145749631.1
POS00073	Cyclic AMP		363.082	330.0582368	1163426.382	561897.9237	8385937.641	795043.3165	4307951.82	9894032.631	1924437.348	630732.0185	619295.4467	10733696.65	9800295.59	12499970.01	1383397.043	462738.4646	1854615.354	3725181.137	10948196.55	10901454.12	10521876.94	13524243.73	1268301.47	654239.8117	13360708.14	1338594.699	11551325.95	11359522.78	2561014.315	9853997.689	1712842.893	8787948.754	542030.7354	474202.1396	2304342.005	7032289.523	7872129.484	5339264.853	1199304.44	3340228.926	6108526.207	17864460.89	3208378.11	1034677.753	5162790.531	445116.4245	14088957.65
POS00074	Xanthine		325.3355	153.0407126	1906535.261	1125160.682	9425549.587	2270290.612	9234021.105	17032391.55	3232647.913	1859053.504	1607306.707	19465687.9	15850595.34	23609724.58	3556417.087	2205284.625	5676713.423	5040849.017	24839877.93	21588562.35	20598294.14	25598293.22	1945305.653	2962726.581	26582031.86	4473072.323	18469579.06	38175592.49	8075982.442	14974155.11	2788477.745	19348710.2	343577.309	0	5998256.394	9313964.004	11797379.38	8833871.237	1546876.415	5283751.835	10199222.63	36165907.61	8907920.328	2466645.937	12589909.28	2164968.863	16374144.38
POS00075	Pyrrolidonecarboxylic acid		398.042	130.0499587	35168569.93	18269053.01	93757740.53	43249209.77	82838866.22	76448978.56	50131299.46	27858931.18	43361788.86	117223625	92560029.46	81483293.39	68998434.39	31245485.55	42542232.1	40026122.63	242222627.3	165799934.5	56109939.36	161007699.2	52310498.77	90757639.05	126053091	46013211.3	221154203.8	122650227.4	61801565.41	106434294.4	18143237.78	151790281.4	35000159.15	33014076.53	21246093.15	56169332.86	117221861.6	66255998.68	41306413.65	107833086.2	101012543.2	93082917.46	53059620.27	44998425.08	57908743.04	29055324.02	68380198.3
POS00076	1-Methylinosine		169.349	283.1033691	14778978.76	3204310.92	38283827.64	3623260.367	20045483.08	44999479.95	18583081.5	8487257.115	6222640.637	41492759.95	50987191.32	64059924.99	12965430.45	6263495.899	20416420.16	32304005.89	57692325.71	48942322.64	67765689.13	55636783.68	5772607.665	27129115.65	74744268.3	10897528.54	52679400.25	61732162.59	36030330.21	42749827.68	20801000.35	58850919.02	4656145.483	3323729.798	4822528.722	49796611.07	44476752.59	21973699.36	6652559.221	28989139.78	51957724.4	79585629.62	18121712.41	12939755.22	48225208	5384825.831	50456026.44
POS00077	Tetramethylpyrazine		95.511	137.1073416	2957572.756	2120222.494	2792302.5	1874518.143	8923371.173	11105512.33	1085579.586	1873466.802	3127043.825	907530.3751	1362925.671	8789663.409	1010042.208	1187457.625	1817383.004	4263666.995	6768138.9	10406897.26	5376736.282	11266494.35	3081385.451	1752300.667	14099570.78	1848259.149	5589581.094	14355728.12	1204519.252	1909888.349	6367984.863	3889364.855	774162.9723	738568.5371	1783618.37	19671681.43	1723608.541	4731481.004	1235279.412	2037326.972	4344916.459	13351181.69	3125565.835	1550375.605	2746441.329	3110627.07	5943753.558
POS00078	Betaine aldehyde		374.269	102.0917329	9244723.867	6823737.519	27225647.42	7606982.046	29193136.2	9429002.554	20267174.27	6583222.402	11756514.65	20461003.34	27134339.21	11912029.73	22699414.38	15037360.97	11256077.38	20075988.69	17594493.02	7654349.69	10849860.24	17423752.67	19321741.29	17760088.34	35493454.31	8387086.911	21326919.02	16446383.17	18499645.67	8649542.973	5757122.416	10693184.9	19548880.01	6368484.564	5780497.668	7116866.554	27825107.68	25005485.24	21742971.49	14637340.05	20323101.64	17869935.05	21820259.91	16224946.1	9851852.264	22383200.88	19211719.77
POS00079	Creatine		369.9245	132.0767307	2118451691	4127200128	1175980101	2092679861	2945430692	1533252501	2052087677	451855326.8	1829385398	1775895590	5358534127	2928488360	4677445140	2403721752	3428167177	1979209585	3022230304	6548078705	838507903	2293171643	2525200945	984000341.2	1578581263	1712407752	2994338773	1157282872	1273363506	3968137044	1518776410	1970833034	3952324812	2841398632	4380920515	4702604312	1231232290	1700667641	1930608356	1734426518	1612765249	5750153583	1637607754	1624632819	2554384916	676384394.3	1884858922
POS00080	1-Methylhypoxanthine		89.7315	151.0614358	88485568.7	44416826.43	185347675.6	45279402.83	147391902.3	236594047.2	97139920.87	88847211.35	56981508.72	269143164.3	331507049.1	320906321.3	168198794.4	72602696.66	87175301.79	171691439.2	176475565.5	201406274	248071451.9	359223716.4	60736709.7	222276887.7	392867365.6	100780987.9	283709392.6	208192129.8	122773966.2	319503519.7	82229987.91	229353917.8	33902777.15	42910554.16	1721920427	224963355.8	394488216.1	250645088.8	154036807.6	293150554.8	409100776.8	595742811	1241356641	78152556.73	215732020.8	88149944.51	475250862.5
POS00081	L-Methionine		96.1798	150.058367	126189635.4	132412579.6	373301135.4	96774541.07	282094929.8	511010727.4	153519088.1	82253017.77	72802192.64	449051763.8	476998523.7	659520139.8	203271290.1	80873039.6	189506219.1	385856370.9	896682739.1	464914696.3	685997082.3	823776185.6	148565875.3	248092999.9	575652546.2	142863242.9	722566207.8	206933023.8	220890855.4	599323176.8	262077856.2	689233522	59429503.42	50093893.38	255423633	636370848.4	372231504.8	274361350.3	187346924.7	262052386.7	331518084.2	607956515.5	260750909.9	129096357.2	748127828.5	133717506.2	787495174.8
POS00082	Lauroyl diethanolamide		595.133	288.2529226	29628321.13	25634819.52	28503825.28	72848846.74	54497035.45	94321690	89174143.32	20077150.01	33442010.44	23892069.25	38477133.98	43401156.63	25543328.83	28902393.74	28307746.73	30833377.84	22954681.64	44600136.9	21001942.41	25409434.1	103844505.2	22894607.32	24760921.67	29049425.54	40926997.95	74475726.03	54151458.42	31984510.05	48907634.82	30835440.28	73808288.75	25937749.67	27998578.81	26492202.21	27720908.28	23325883.52	21034212.68	83474342.1	28181068.26	22142227.92	36153637.44	22087583.59	37167821.83	23604891.93	27969761.9
POS00083	dUMP		202.246	309.0479861	5180625.839	4565047.644	488278.9834	2865754.936	0	1776786.793	7027386.478	3239823.956	2934295.693	2524717.402	231426.9245	2970533.766	2073298.497	4124321.157	6027492.183	8222003.564	3788211.904	4505308.141	6506836.175	4496203.552	7387911.527	5096408.196	1751417.429	3575012.534	6583210.931	995187.456	5038879.512	3357911.628	2354741.654	785618.9545	5192103.267	2788673.034	1419205.741	431703.42	0	0	1537066.193	138882.4765	1786944.38	0	2446313.739	3600551.075	299941.9862	3115222.133	177206.3787
POS00084	1H-Indole-3-carboxaldehyde		283.677	146.0600365	2912787.686	777874.4585	16611797.69	1388028.421	8757319.027	11855856.85	2027628.801	998290.9869	1408520.351	22476851.19	10185251.1	18621441.43	2673563.829	1091529.768	1274119.363	4366453.716	9819778.153	8396791.407	9667689.087	44766947.7	1078724.372	5662177.285	25666334.11	1743867.08	12291440.31	11827956.72	4666088.622	4165686.501	2592770.95	21139119.17	1376188.285	6681147.986	2611689.078	7270229.64	13647964.02	10251109.45	1301090.056	11484430.7	15332303.45	43506717.83	6018626.977	2133337.345	7085588.341	704642.8868	14721506.51
POS00085	Pyridine		240.245	80.05002132	847492.7277	429518.7987	618085.4715	461162.1566	780289.0019	1230748.191	434744.7	500914.8817	723570.5747	998877.9015	1720278.184	2615158.57	445999.1233	312582.7154	315082.7426	993112.099	2733306.14	978234.6785	2646199.343	1700151.224	417364.9696	817150.2105	2281465.266	723302.6471	1767708.042	910538.2263	516831.2118	2934528.871	747374.3585	3019810.01	565872.2152	322331.1739	957997.8568	3453785.849	1319485.952	851815.0569	772736.1118	1141900.898	838683.3682	1441641.944	892544.1746	555480.2554	1768603.103	762450.445	2713999.615
POS00086	N-Ornithyl-L-taurine		236.269	240.1016572	202191.5722	829440.4568	4073428.783	152525.5256	327402.3775	372706.249	163837.2282	0	136509.8978	275547.5195	956319.0001	848872.9029	696229.0809	279285.9092	255653.2625	357526.9557	1748903.537	1054676.513	285835.3083	1514088.95	628303.8789	565486.6896	393687.856	169634.0972	1931079.051	181057.2677	84068.79076	473001.7045	691421.7802	431574.563	144067.9014	0	1690006.069	455854.236	2839844.72	2262717.516	1068840.082	410278.6942	482028.1736	1025671.078	894402.6758	64467.64912	0	779104.1757	0
POS00087	7,8-Dihydro-3-methylpyrrolo[1,2-a]pyrimidin-2(6H)-one		241.9505	151.0866892	3948257.158	503553.5982	10980001.28	3986650.733	8428641.596	5039515.368	4199506.631	5795223.02	4235810.846	17219596.55	16132561.18	7334756.557	4802570.002	4308271.519	8836668.293	8651730.969	16725321.72	10688800.67	10007161.82	15313956.38	4467632.002	5835334.797	1629580.509	5508060.895	9835986.106	10789612.21	7546884.77	23873108.61	5094728.926	8730686.845	2549266.986	3728066.645	5232027.228	5033526.363	8881463.257	7825471.924	7045812.108	7954484.758	13408419.49	19325682.55	5150146.208	5686061.691	11259150.44	2581910.112	11119343.34
POS00088	Trimethylaminoacetone		294.234	116.1072569	16764565.46	36568596.13	41402605.05	3179569.16	56548603.78	31072277.83	8515579.771	10871886.74	50227004.95	99143723.56	107101742.8	125150332.1	55582306.62	17251751.26	29623203.36	16323672.63	143525746.9	40246759.83	78245148.92	49871451.51	30212914.42	43369755.7	445544929.7	89051989.52	61127564.58	274658250	41888024.39	21360664.17	53969805.92	651034414.6	2697971.664	17679281.08	35263518.56	193543856.2	59594686.64	53374759.99	34958805.6	13660163.19	44932953.7	74209062.41	94806955.15	25722473.35	155349313.9	7048969	103828421
POS00089	Urocanic acid		305.003	139.0581748	131837970.6	28246631.1	99648490.27	81104072.79	92612899.46	127342465.3	114154846.6	73300415.46	65151226.22	167712060.2	343286514.4	136156199	151224116.8	76367467.76	116183301.6	57699844.61	273340972.1	271520392	170797217.3	176648392.4	40172394.32	96989583.29	246188864.1	72937424.01	92513519.58	145186821.2	71920998.42	144967713.8	104045002.7	181887447.9	53360580.73	109108309.9	130601703.2	159014456.3	208902561.5	180206267.2	84018805.14	128253828.8	1915493.976	297737657	89213264.29	96521758.34	108853421.4	49830817.89	202264294.2
POS00090	3&apos;-O-Methyladenosine		91.45175	282.1192567	3023704.709	1344801.169	10612894.78	1784342.354	5268307.911	17401371.9	2341966.917	1071887.631	2392687.892	14388381.09	13764034.25	14100999.83	2495875.483	2544821.5	4002883.961	4390598.868	13145445.46	10151462.26	9916086.298	14565117.91	3994270.886	3622282.868	39402075.08	2776458.674	11697309.07	3929485.202	2950995.426	1866024.998	2106123.305	11864576.49	1228542.46	2103078.904	561480.188	9046958.898	8571333.763	7948936.317	2779275.865	5118383.338	6800410.159	24113659.02	5707847.786	1894026.244	7129138.383	1169900.934	11345047.73
POS00091	3-Methylhistidine		397.738	170.0922515	192417991.5	319853935.1	1087402304	1242172546	2085179278	904137272.2	1535702358	86168371.45	339809627.4	1105698754	1510343934	2400719505	1267228119	533114986.6	288780332.1	1462491296	2032974419	1857432084	1757532120	3089866878	539319000.2	1070074570	4815157332	829623895	1857197927	1054414199	1599640199	2762093480	727439221.9	1240427042	304382316.5	106009106.1	1682406836	1296056148	1669435840	1467125905	511670153.5	874339369.4	2564346997	2034975526	779751818.8	404098716.2	1270887626	112912985.3	7299979991
POS00092	Xanthosine		325.311	285.0825185	608734.6291	372846.5743	3063464.691	651535.0252	2233743.917	4436262.299	726430.5785	602574.6171	535086.3331	4343173.035	3374493.263	5397438.566	899121.2964	742307.2224	1423347.411	1386332.509	5871424.591	5136058.929	5039293.401	5989947.967	638563.4412	1035108.459	4137572.105	1191676.527	4062328.859	8679747.479	2307576.999	3934666.329	575811.1272	4379398.748	166270.0185	233563.278	1471067.086	2456274.414	3225834.816	2123179.343	580466.1632	1577891.851	2577083.701	8803022.615	2064998.795	601555.6206	3397473.781	772166.1609	3727837.434
POS00093	Kynurenic acid		197.664	190.0499365	147811773.2	138133958.4	868582606.9	160858168.5	397481671.2	383844360.9	155494353.6	79810079.63	137936383.8	820469799.6	1123902951	576319933.2	182061590	67851176.32	356240952.1	494040483.4	400399062.1	401953954.7	1094854719	1585548984	187558122.2	230700905.4	813186581.4	225892042.2	522668860.9	796050615.7	274404179.8	877988345.5	386342377.3	443799724.4	120446365.5	53913417.48	347131146.1	527108744.1	986921255.3	1766399.337	183454891.7	622518774.9	431109519.5	1221843157	575069428	142010796.9	1130914995	65590379.01	3531806.589
POS00094	3-Methylguanine		198.948	166.0722815	2055278169	1992862701	2691698129	1106203710	1985962527	4067937100	2085388548	1487510396	1668394338	5816087860	2359271691	5005614116	2949957481	1485262495	3526539820	3598206063	5201649451	6421349324	5217325642	5029951699	1722576314	2728062963	2663963562	2529762810	5683269087	3465613019	12221884.22	6436333134	1879992290	5809383296	1312191194	1327205792	2801716784	3716984267	2894538436	2604782438	2228545237	2179546867	5883182207	3784810165	3349681546	2040258250	3553051757	1994607791	4337586794
POS00095	Niacinamide		411.718	123.0555168	49783084.1	21194944.15	135286367.7	30283006.63	47696063.45	89620192.95	37350209.05	37934005.12	43739252.68	112392624.5	92752372.42	137398958.9	53971497.26	21244525.82	46986899.3	72256270.14	116678530.4	125767921.7	73555149.89	141941943.7	39916171.04	42791831.51	115654130.1	40905323.2	93354600.1	99893064.18	47024457.56	58726375.48	45822945.08	87683213.05	16014702.02	29051610.97	55340719.48	80390716.52	98775565.4	137348069.5	52927733.12	87359293.4	168076172.5	166776850.8	94371812.91	33442800.13	87947499.71	32851988.9	107341856.4
POS00096	Physoperuvine		363.065	142.1226775	2848803.724	2694946.588	3528325.73	2817505.569	4079107.451	2267745.162	3725028.196	7383570.983	5135473.563	4281374.049	3066032.216	3764922.273	4356764.483	3617196.458	2536781.23	4098954.006	2166264.929	3119792.263	699663.5412	2190600.526	2414778.884	6122298.586	1917081.733	6817504.366	1826633.195	3834420.369	10128463.38	2307491.395	5685191.515	2458633.986	4231468.529	1837362.289	3301066.758	2789574.907	3556878.394	6167228.011	11077159.58	5621351.501	22647113.93	5238617.805	3018238.66	5026520.735	1632031.534	819479.6905	13447375.03
POS00097	Genistein		276.086	271.0596808	1664974.403	91320.04612	50827.40649	119851.2576	1168158.674	1220618.293	78991.7184	37164.45387	76430.87294	1001193.635	456808.4612	134866.3375	165303.5465	33821.89928	93058.28109	96521.2756	523211.4847	801690.6165	508543.0516	5903030.347	130484.4897	21893.31289	0	444894.4755	526163.5745	165361.5036	114776.6371	8542450.476	1181598.618	3273085.002	30872.12328	18396.85788	205993.98	2455489.819	4376735.48	5222655.91	398795.473	1205195.421	408274.5574	504480.911	1119837.309	53660.29605	206233.2487	36395.20839	3961047.229
POS00098	Tyrosyl-Valine		141.8265	281.1489922	3995206.557	3173803.624	20551590.83	2623756.595	9026410.899	31673869.93	6817922.63	1606912.279	2811924.07	27762831.82	36884228.07	28588690.51	7948951.572	2695507.779	11939745.1	10745803.69	24481532.23	40018096.68	27562940.84	41535929.71	3202981.326	9978544.493	41971478.04	4161595.729	11867051.29	10990386.23	9205516.275	21469256.41	4284593.863	14434631.92	1862753.556	2082736.334	8422954.418	25171238.39	27224214.76	10002429.46	1939464.884	7757397.013	13572133.32	38556786.12	6505323.798	2476294.449	5101968.489	1548195.947	20857242.83
POS00099	Methyl 2-furoate		38.90675	127.0391026	18172556.46	4438839.824	771252.2265	59534890.17	28405011.37	8222457.779	7665058.752	311961.8466	2190474.244	7751703.539	5155295.405	240572.3735	6381236.384	3674852.94	676277.6937	10864797.35	37971942.04	133445895.5	347829.5402	9315527.396	7350138.244	872893.068	20838041.04	1589234.607	10754918.37	307336.2967	13545057.43	5067496.371	24122834.82	14315934.15	447130.5441	887090.9638	27144493.65	674748533.4	39330055.11	40912344.73	5464145.088	9491031.012	21220467.53	16344915.39	115434761.5	2511016.478	14721384	1117105.418	45049371.21
POS00100	Cyclobrassinone		387.155	233.0393832	550279.6948	63889.76306	1633011.291	438678.7278	1302898.908	5732205.923	276149.2227	131466.8152	0	2378903.764	3120883.739	3177709.704	1968935.538	0	135123.7648	9550310.34	3260108.006	3166288.307	9133624.367	3398328.375	766441.8302	1151943.166	14708952.73	758678.4358	5664941.31	2603854.941	1801048.193	0	634180.1176	3544150.467	39884.44433	198425.1341	2761803.981	4243328.047	2730161.124	858906.9979	369536.8415	619696.1039	4186958.965	5249789.779	1747687.233	396388.902	2326106.991	193008.1341	4993177.641
POS00101	5&apos;-Methylthioadenosine		85.0848	298.0962128	101416140.1	120050098.8	73137221.87	54281376.53	138283666.1	120312760.9	57761648.31	59063798.25	53551354.74	164738411.6	71544707.48	303727266.5	192428715.3	56408799.84	48467821.32	122748106.4	226710559.8	126088197.4	226073413.2	147257564.2	111210705.2	43953073.59	114425389.8	79197167.65	273575946.4	46793610.93	48063800.84	274337620.2	115118097.8	217765112.6	77113641.88	52987883.94	103945540.4	121688977.1	92423894.48	114327440.8	168515031.1	60412052.95	84606397.86	192299495.5	141594202.3	82131375.85	355784878.6	64478360.94	237886392.3
POS00102	Epsilon-caprolactam		363.058	114.0915544	88828037.23	54167780.1	85272678.93	72195012	125969233.6	99521175.48	159424876.3	81583199.51	75207008.15	183486395.4	141632951.1	155156747.8	90611584.05	83498883.56	120011026.9	95479166.5	98728437.85	156029849.5	76401024.99	131171551.9	70569152.33	79486118.34	78370314.8	77005924.06	119153091.7	131942305.8	163588189.4	134408798.6	84184939.31	97939374.74	72294512.83	61238381.59	89791669.85	133396584.6	136476415.5	125828646.9	139275926.8	95467723.79	219594118.8	150322795.5	115756606.4	101049767.1	72915768.9	87274567.56	253931613.6
POS00103	Guanine		204.534	152.0705913	1177032.549	0	3718684.446	0	1909930.385	3870678.818	0	886824.9478	0	4433704.903	6148568.617	6046979.817	0	0	0	1925324.046	1789937.901	6299035.329	1744851.623	7256761.378	0	511958.1248	7919394.617	0	4227529.762	6122919.799	0	14153485.25	6645194.215	6539909.626	0	0	1456677.567	6927558.925	2869930.77	14158395.04	1219366.118	3939639.664	3892221.052	6041235.791	6011070.761	0	9896040.48	0	9214015.981
POS00104	Gentisate aldehyde		70.2302	139.0389664	0	0	27482376.54	202168.89	2086628.126	6910008.198	0	0	0	257050.435	0	24850701.78	0	10862922.05	0	12655625.99	3084268.575	0	157051325.4	9513543.166	0	0	445526.8161	0	62279406.1	0	0	230849.4283	15545695.72	0	376164.7094	0	181707.8263	253870.5157	0	0	1529175.568	0	158983961.8	0	0	0	0	0	27597981.83
POS00105	fluvoxamino acid		233.192	319.1260566	289584.7541	5956401.19	2789977.431	218238.7145	4818594.574	11663842.35	258430.1158	883880.2436	3223011.944	3072573.634	1608911.063	1474145.702	710341.2726	412030.9522	959016.8623	10302939.75	10875170.25	9385914.717	3809613.243	2838650.951	1917838.71	975627.1146	513946.3062	1695997.965	1405358.761	5275468.713	5346378.231	5284038.845	6960619.396	1981542.154	362070.5436	155493.4006	1044733.849	1411740.958	2446756.321	11052384.25	3217959.814	3763761.96	1763991.836	6731437.925	2074243.065	263214.9044	3608184.586	0	2378332.242
POS00106	3-Methylcytosine		267.7135	126.0663194	61202944.23	39754769.33	140713573.6	35795371.05	74321428.04	130268318	59679968.36	37808727.52	52081535.91	187100515.1	127320637.6	132090203.3	61511761.37	49172499.11	75538320.32	79602887.99	130791345.8	153063371.9	127874251	152762175.7	52580922.73	90526317.59	156905414.5	79332215.88	158820382.5	59282767.4	97230752.35	111700885.8	41661444.06	108968039.1	44813065.62	37557523.93	75572318	78870462.75	94599333.6	75417916.79	65178285.71	82976972.43	97495834.61	175944436	83327737.05	53733349.28	125209545	49874448	185946034.9
POS00107	N-Acetylhistidine		330.833	198.0872948	24545751.36	33738628.75	63474510.7	24771573.72	72816506.26	53123029.33	24945551.4	14616397.72	40348485.24	74218171.86	63976375.61	59335957.98	56568853.85	33527114.06	34577407.13	31880390.13	80836123.19	48437025.22	38111213.82	59642417.85	40796235.02	56119508.73	97185095.79	26216348.88	70434458.99	53698173.21	42424189.2	92605793.09	28684316.82	92502420.56	20180235.9	38241191.48	28221446.14	42531904.47	115778973.3	118118437.3	57894171.06	107998236	67385623.31	86192495.42	42252476.71	24301847.26	51299376.31	32073227.64	122540437.4
POS00108	Acetone cyanohydrin		357.358	86.06053918	2529851.844	1636394.954	2026375.893	1962489.719	4977554.566	2000542.855	1762949.563	3090085.97	1765106.204	38909703.18	3221503.041	30064543.13	6609264.242	13718271.93	1940686.755	1991367.569	1701006.271	2196022.001	21949669	10212334.09	6538210.645	7828344.415	25351357.06	14768722.79	1469065.798	2504030.792	15312123.2	1963706.968	8026701.863	6582873.795	12775985.17	1102470.682	2677818.293	47855614.92	43927874.76	31332676.38	24202809.39	2537893.901	33338937.22	27378007.9	16605246.63	5398906.71	2611008.844	2715370.561	123065568
POS00109	Valyl-Proline		340.001	215.1388823	50461357.01	48763090.17	284293648.9	50958422.04	261345740.1	213810595.7	110013944	24475497.18	53545216.88	378323047	345076804.5	292782363.6	62500064.41	50775295.3	100264134.6	214258858	198969235.4	225104098.7	196149985.3	322851561.7	78712857.31	129847966	198148880.9	82737303.38	172664839.9	350253263.6	196479635.5	145627427.4	99355773.08	239739033	17601312.33	29538866.96	86005839.18	164402613.1	393876828.4	300458029.2	90859718.28	163460699.5	392878689.3	338189152.3	167570175.1	117025954.7	160561963.1	54685701.67	375129169.9
POS00110	Taurine		314.118	126.0220567	408482178	305866017.5	1699723698	576068984.2	539339449.2	770355647	769980922.8	307117679.2	526611646.8	1748574510	1459950204	1159716166	821657520.7	606856848.4	372682147.6	564611633.8	2014945428	566481671.7	484319700.5	1022158854	356779082.3	882635627.4	2569872048	993937137.2	1008887511	807182989.6	611421005.2	856921536.1	494006701.2	2259399566	396130344.3	243628694.3	718803175.6	1698914434	1616657276	753802786.1	347448706.9	840839679.7	756662489.3	930604315.5	426379599	765226991.3	1226312312	427516941.5	2112459937
POS00111	L-Threonine		158.821	120.0657619	4971842.722	14053259.73	8938068.036	4888278.416	7616896.119	1515989.3	6284954.209	7722094.225	4769657.493	16745488.94	19592725.46	10888708.06	7469396.883	5488222.952	5804065.733	10837298.32	11877970.02	13652116.95	1631130.211	6699045.456	6992876.569	7394220.713	13302408.41	6373401.453	5646617.872	14241289.18	11112536.52	13549366.14	14784003.31	19624521.8	5112306.072	3440331.517	4706695.858	12221146.71	128324874.2	11364854.02	11717483.27	25541296.35	7813313.101	13147845.56	7812808.73	4363138.04	12641853.67	3166059.524	24721193.46
POS00112	N-Acetylputrescine		363.056	131.1179687	301775811.3	197581545.6	189713332.9	283667632.1	518551976.5	304185579.7	557513089.7	347464140.7	303501438.3	859254273	448185520.5	668889338.7	298880404	257674770.9	392056283	333391192.9	268750616.3	574408625.9	230542624.2	412338524.9	283812797.6	335711947.9	218130967.2	286640658.5	333017748.5	600048256.1	617272764.5	443211985.7	307501231.7	398115507.1	199454482.1	209024488	308200882.2	592397816.5	501589648.1	641082763.9	540351982.9	454666874.2	871887789	683471478	419714902.3	366239832	12371961.28	323971707.1	816321743.9
POS00113	(+)-2,3-Dihydro-3-methyl-1H-pyrrole		327.018	84.08130943	15466142.84	12095290.9	39102942.55	31016486.37	13452346.17	6488170.597	15320865.2	14107927.39	18879356.63	28821522.85	18219607.54	68048177.62	13102153.71	15127268.61	15124736.26	13969438.28	21047066.79	29077835.15	35350876.71	39487736.74	11820371.08	17239822.92	21675406.14	31963300.66	59305088.97	15783927.04	23717342.58	20643044.95	15460827.2	25419927.39	10500727.28	14617548.02	13793680.05	43430277.35	13617241.48	31027054.87	10173858.95	22280625.07	25293793.14	58944619.75	23083553.28	12799672.21	31753499.8	10840978.72	37815201.95
POS00114	Vanillylamine		28.5967	154.0862638	2465047.07	3703637.331	4620316.304	1723249.618	8547423.625	13597173.84	4048663.71	6786502.956	3933972.375	14340091.43	4500178.739	4028129.917	870567.9269	903116.2864	1639631.793	7114407.238	15680922.78	3326382.837	4519091.07	3082056.387	2848490.852	2235679.017	12223578.1	3193643.243	2693970.35	6104094.811	3756474.937	19870226.82	8086571.153	4941330.682	1363913.693	1013037.368	1583231.029	26758956.23	5410975.372	8112271.038	1205226.838	2073380.638	4318011.515	5710155.788	2222070.35	1305488.362	7806757.6	1571162.136	5640665.223
POS00115	Anserine		434.7905	241.1293515	2908620.895	1012106.532	6675231.946	2449787.616	75131714.51	9143607.311	2074577.307	800482.4955	4972323.969	79409875.32	126459370.9	34149356.77	9324067.766	808303.3864	376465.4766	39054106.25	4757847.149	3902870.016	10070330.54	18665790.96	1063733.759	21604141.06	804894134	14420235.98	4936502.456	143828736.1	55104593.17	1840970.528	5046438.475	12852834.9	3095435.446	374001.5945	29338299.12	16932530.22	54905399.14	236337227.8	10048277.76	13640700.49	85015165.13	23788099.08	2929284.03	839057.0872	5507575.521	735976.4634	3498598487
POS00116	Dihydrouracil		169.3285	115.0504412	136308145.9	69900029.17	301784878.7	87356999.04	216373440.8	290919198.8	163020773.6	89392754.74	87145450.91	314068806.8	309985080	329286842.1	158560072.5	82535285.31	144131641.1	226044730.7	338048268.2	290358135.2	340395148.6	347468423.3	131255725.4	208096853.2	318679481.7	136768375.7	321191672.3	241517746	153220941	217936174.3	143870064.3	316306271.2	81823219.63	57000261.09	161660372.3	303747042.9	310091349	251833302.1	116981474.9	192547691.1	279229551.7	301315636.6	197944943.2	108118176.1	274790662.4	92563433.28	333593204.6
POS00117	6-Methylquinoline		220.1325	144.0807913	14762934.35	2802194.546	17192971.84	16754004.56	6768262.653	22589409.09	18351518.96	5062787.651	12449439.81	18191919.91	9100583.534	44983223.71	14830188.95	7328552.055	7416923.342	24063509.21	10370073.11	18531783.04	13001495.81	49076425.97	5250314.952	24572369.89	45879169.75	9972065.165	16823904.88	13206695.34	4866717.96	19164822.65	4822963.18	19958543.19	7274418.516	11191062.54	5286304.038	23171953.56	5419410.722	11493906.39	7149639.401	9569738.587	25604463.63	14641562.51	13420111.87	13966089.16	8731577.552	5664708.506	9070091.252
POS00118	Isovalerylglucuronide		354.313	279.1101861	2808808.135	547342.1865	12227064.41	2730261.157	12082037.68	10448987.35	4707469.363	3668239.951	261419.4303	20758121.76	21498121.65	21451454.28	4539082.264	2447168.3	5530814.447	10962922.75	14372505.93	17890129	4589946.741	18628654.08	4070313.026	6174738.282	17514933.18	3699852.07	11899155.78	25997841.68	2504379.791	11812655.13	5188944.329	13893476.33	2070662.942	1383593.266	6551158.006	12119056.23	18142105.62	14358885.76	780033.3854	9462648.193	14517984.39	23602130.7	7863129.08	2716564.194	10996673.89	2120876.237	21411999.38
POS00119	2,5-Dihydro-2,4-dimethyloxazole		196.636	100.0761233	5423679.078	7661067.672	10019946.79	6925661.042	9780899.009	103962053.7	7153681.716	4288321.503	5245662.81	27730723.75	9984945.679	65769434.74	21947358.39	3267110.922	8776696.472	8752974.78	24099639.21	36506235.33	27271839.03	31875584.27	13890957.05	7176430.327	19947413.17	6412093.108	20718339.31	19134427.73	2678755.688	45126191.9	7855828.401	24573003.12	5246345.76	4710609.494	10416016.89	36793758.38	8700775.318	14977461.77	7792628.641	9095133.683	14431324.41	22232150.26	14570137.02	6413876.566	23376221.79	6475484.602	25179918.74
POS00120	3-Methyldioxyindole		29.4716	164.0705745	3295219.837	3533788.639	24596289.01	3894219.717	8606272.15	31859339.71	6569791.554	3148679.601	3987804.756	13263576.27	26433776.1	22720528.65	3816326.57	4214556.707	9648678.28	7098417.318	35780951.67	13590155.85	26407459.67	17134485.08	5911346.638	11128109.88	43230919.76	6775774.056	20827810.02	18468582.54	15092098.08	3951998.233	3191882.718	7813110.751	2765622.681	2510902.042	7817958.39	20847872.42	20666837.83	16426372.3	7515856.798	5672911.969	23272278.77	25863508.18	9971993.358	5410569.79	22328207.44	2700682.533	19648653.05
POS00121	Betonicine		312.818	160.0967921	84924972.33	236459176	925675548.4	69000306.71	2777432080	350674796.2	14722259.54	14106647.79	532511788.8	73900284.08	1037937809	648402348	2749859010	1466547745	198456510.9	1562560781	2211147092	1838229648	595528257.2	471673827.6	80598160.49	100944979.4	1349918367	162182202.6	279047619.8	188277538.1	34065055.04	67662901.65	3219609558	5126090723	189703341.9	532232063.1	1520215902	251020231.5	207916664.1	170919827.7	305148706	215944061.1	463607761.6	601031982.9	142568906.8	336160784.9	1130671058	198311189.3	433915346.7
POS00122	L-Pipecolic acid		71.3435	130.0863412	2528984.251	5347059.682	17183819.17	2685557.764	7508311.071	20091722.53	3096771.33	2351880.435	2140415.578	7147236.624	7190370.884	22425893.78	3368059.996	1622619.406	5017799.788	4171553.967	6784967.659	9739879.136	9162238.175	2583758.843	3658664.797	6763979.831	46081776.65	3216084.576	3537213.573	3216611.378	17298857.96	7451100.336	8560882.53	5705591.327	1619926.541	1825118.72	4997010.475	20561099.6	5166430.342	9261313.928	24353508.47	9463299.859	15042907.8	19163646.16	3894854.574	3422121.11	10242228.96	9606645.076	9444551.625
POS00123	Fructosamine		307.0065	180.0879585	18421941.96	5365744.463	16274925.45	3641154.454	16889604.43	26771639.56	9748711.056	7927209.77	5001045.343	15526135.61	12938796.91	21844367.03	5474059.605	6205388.63	10246965.17	15126366	22774056.21	11204782.27	20979462.96	35638519.57	9311133.72	2920354.934	8681898.105	10894520.44	24243734.41	10705908.82	19168958.47	30020594.19	5486989.978	9365833.202	22107549.94	4706669.296	10467751.43	22299722.68	13065622.29	10790684.3	0	5876820.346	29126850.94	65669721.39	5347268.405	9539871.134	12873674.67	4567393.676	20575695.98
POS00124	Proline betaine		289.238	144.1017966	311312814.1	1219721324	1712532317	122468403.4	5929942536	1047110887	254616445.7	97853360.91	521160203.4	3009805718	496736632	3317864613	6146429845	3072554500	340119746.3	3823728873	4831398583	6248604781	4195506998	2206333653	382636050.3	564067580.5	7466462420	3311721831	863591690.3	451465903.8	387146628.5	235476840.6	5143995640	11971494772	806919123.2	1906514822	4144889646	1377874338	2260013758	1401913399	1826588002	1185954437	3997800586	3096190367	2134590240	4140172300	4841533228	2732090688	1951635300
POS00125	C.I. Solvent Red 80		215.1435	309.1206859	8553911.513	727683.2784	6562732.773	77994.66734	8165163.795	16360325.01	1067959.051	352165.8049	354459.62	8461070.76	2386541.412	9617155.814	1165254.66	275343.3161	819670.7897	12706979.24	2912642.464	9771631.693	18212617.05	9721805.372	10673187.8	1073768.877	3979720.413	2453907.363	10426566.45	11956081.05	647626.1737	2658794.104	5519854.751	9046210.795	532048.071	304115.7445	6396691.861	17302750.18	4605056.218	11751549.13	3401561.794	5826967.551	7037027.352	11455219.4	11622532.91	1914428.7	9393798.918	5545229.683	12435211.15
POS00126	L-Asparagine		397.348	133.0608698	4787807.502	2143955.442	19859933.18	1409079.856	25305597.73	15026773.29	4434667.21	5140338.146	5010749.573	33947352.59	15410207.77	18211569.46	14034897.86	2057844.318	5071732.722	7729679.68	50426608.76	21037518.07	11627871.57	44990433.45	5294010.557	15617929.13	55586648.72	4366586.126	40583270.11	31892853.9	11913959.06	25530621.45	5202292.836	34018047.01	3181219.097	4067047.755	5645052.611	13085821.9	28861311.27	27789073.1	11791622.46	23893337.75	22328264.83	37724874.64	7081754.286	2659334.976	13453281.01	1332675.747	32332364.74
POS00127	Ascorbic acid		38.8075	177.0394471	367008.424	483137.5254	13842349.18	291868.6958	10295588.71	8007157.879	2150488.388	0	129498.4692	24992028.67	8359466.875	10348410.67	2564506.447	612074.5261	3541398.231	6099322.58	8750852.913	5311732.7	10798157.52	8552770.253	1064576.002	1373770.379	7005178.393	3722119.484	10203222.03	0	3518797.986	0	2203596.304	10192003.68	650560.002	0	3570273.865	8144436.085	21561989.13	18858628.76	7149934.474	15880108.43	7160756.949	9032499.821	1313879.9	1955679.168	7329668.755	432382.0774	35168584.24
POS00128	Cytarabine		256.592	244.0926668	4069848.273	1391439.869	15825166.38	3304879.686	2727639.291	5190596.054	3365454.113	1759106.901	2303401.004	10541005.28	3885802.47	13748690.29	3508996.918	3021231.734	3230587.311	3839086.127	2042668.306	2722342.408	6534718.452	16463011.8	1886969.166	4309445.493	10390056.18	3996151.518	10635539.68	4272408.449	1329046.983	1092330.179	2245125.611	33178924.15	2743417.296	1971764.74	3394269.779	6018578.297	10321709.94	1844255.272	2273114.711	3594866.484	7275371.417	12534456.18	5560120.213	3012882.354	4682835.134	1750701.667	4437440.724
POS00129	p-Mentha-1,8-dien-7-ol		284.916	135.1208095	71975962.55	70280251.93	68651221.21	73688413.32	69420525.98	69927058.31	77244092.27	66758785.64	73316185.1	73100955.05	68708424.38	66837927.45	71213994.01	70155801.93	69972626.95	65468525.3	53088416.67	62993387.56	64719682.61	61749896.43	76212638.84	69482592.41	52791680.42	70601759.24	62105818.79	63005414.29	17635658.54	52248450.91	69437052.19	56994315.53	71526013.15	72240961.02	67515064.69	61972806.17	70661879.21	68956402.72	71986269.63	71763719.78	65522291.64	58203983.59	72975123.18	63837024.61	48114324.7	58536175.3	64164262
POS00130	1-Methylhistamine		397.3865	126.1027854	7887137.089	8330701.553	15642053.72	27598436.53	36234320.87	12826348.43	27743626.72	4315002.7	8011431.601	15580161.34	38318073.31	37599394.28	24012413.21	14522794.37	10571213.99	16036592.74	27953710.12	37293880.15	26900118.17	36426404	10518344.5	21340822.89	79655522.09	20668886.6	24798958.19	14922966.75	11547272.16	14641340.05	15971917.28	15215286.84	7332239.266	5975632.848	34124546.65	22643110.85	21399706.62	19929960.49	8757417.098	13642683.7	42841348.54	29436698.56	16876312.15	10877820.2	21923459.02	4941742.39	97522252.56
POS00131	Methylpyrazine		397.802	95.06079682	4286571.127	4324134.77	7096196.92	12890617.74	15675801.58	6203585.465	13819892.02	2320322.899	4468054.034	12316078.43	12036008.44	21072234.11	11868325.09	7071846.511	5032547.924	6441406.561	11369029.28	16900018.06	12400468.15	29167614.98	6193734.691	12340486.85	76409431.46	9117662.821	12020533.56	8347363.361	6356140.027	6913356.296	8025710.518	12003945.67	4942156.941	3381670.771	18798370.39	9183889.598	10806363.64	12333750.33	5405264.086	7098110.724	20841043.27	21990006.86	8446445.491	4455798.979	9158167.165	2865805.926	52335330.74
POS00132	Pyridoxal		81.7676	168.06545	3967888.638	1954143.928	4238494.38	1917893.236	9451597.083	15592098.95	2746419.063	0	1922056.845	14849032.79	13356962	13349550.06	7064454.21	1992045.946	5996578.199	8247977.077	105861210.1	189073409	6716665.81	8005982.845	6827212.83	4749671.729	11687225.06	4878654.644	20824425.04	5818742.833	149237847.5	28427481	4045266.931	5573729.741	2776066.378	1273183.82	3832566.061	12649087.29	10044086.92	19416521.55	2685819.42	6890261.301	6670306.29	135344667.9	5582126.627	5679019.712	6040225.893	0	7462643.145
POS00133	(+)-threo-2-Amino-3,4-dihydroxybutanoic acid		103.657	136.0618476	5886750.518	5989579.116	17739727.28	3840754.326	15135401.92	13044989.41	6786843.702	6949321.622	7295441.512	14828972.75	14888671.04	19743431.35	9189091.474	6702489.498	7318395.991	8693338.758	15491247.32	11907978.49	12063305.84	16680606.64	2868784.397	7531083.59	35311748.06	6310780.026	18161571.05	7152758.124	8466008.819	11517788.6	3601544.321	16780565.64	3006937.287	7882262.029	6446446.768	10474265.64	11680457.14	12066528.02	10015316.38	10247921.04	9332112.683	20567465.05	1988814.734	7524403.209	11849461.42	4397398.694	17648203.05
POS00134	Dexchlorpheniramine		118.438	275.1304262	17280.23033	0	0	27760.44373	0	32479716.63	0	176089.1851	0	0	373128.732	99193.59689	0	0	299817.9558	0	0	0	44205.84131	0	0	1758391.414	88484.54954	19698.88869	56186.82774	714005.6333	0	385650035.7	328523.5657	0	0	31822.50462	0	524315.9632	347702.4129	597661.2332	50897.57757	178605117.6	0	102736.0295	79970.26749	11846.03038	0	313411.4005	154772.9135
POS00135	Aminoadipic acid		345.903	162.0760201	1239425.536	1075047.463	22202980.28	4905909.799	6129095.712	5474694.565	2750442.244	1751104.704	1785580.743	11193135.14	139496110.5	13519328.82	2678525.841	2638595.403	3411943.114	2910839.823	10343356.62	8232859.505	7531430.362	23976377.9	1195541.417	5083642.046	10568993.7	1795313.382	6939569.088	10632327.64	6080154.849	8076873.018	2295100.357	7627909.092	1136203.914	1128670.071	3365189.868	10434937.91	6262743.361	7766770.535	3417621.116	6286411.163	5627625.72	15620997.69	4392343.292	1359232.07	11929492.11	894757.2723	29240602.93
POS00136	m-Aminobenzoic acid		378.818	138.0549885	2901160.604	1219654.488	1994279.426	1488479.989	1641923.609	1369650.078	1898971.63	1768026.988	1363866.37	2749041.034	6305474.498	2208461.641	4113206.494	1580147.904	1792241.262	1668536.032	4527004.547	5468378.608	4775425.016	3057556.008	1222421.318	1978180.729	3497448.128	1899765.373	3043049.42	7700280.059	2824811.95	7088146.308	2070129.159	3311717.927	1401117.145	1627795.359	2713917.36	3925175.827	1957087.906	3904875.893	1728043.184	2396083.014	3472260.754	1877727.791	1999558.848	1163467.61	2100128.002	667431.9903	3920903.636
POS00137	S-Adenosylhomocysteine		403.6865	385.128259	524675.4407	172238.3838	1538041.891	296994.95	1289915.087	1012709.392	828462.4076	0	510192.3555	2184141.697	1022573.252	2052864.288	568144.4747	34592.79804	524389.4051	957628.2419	1235103.299	1514121.382	12697610.47	1602596.61	361532.846	496710.2	1688784.956	294565.7849	1112893.705	1640241.159	832761.3973	823877.5069	1557361.754	1059859.54	111449.068	47546.53383	0	822745.4802	1093768.579	1239055.475	115633.1446	755069.4812	886468.9336	624192.0523	228184.398	317697.6302	317959.6587	9309.049907	1546536.025
POS00138	1-Methylguanosine		247.517	298.1139889	3805374.035	2477357.537	20944024.8	2892594.35	8748289.732	24201181.65	5064471.1	2588800.9	2158823.138	27164956.6	22613664.17	48434743.9	4073777.97	2181564.466	6742676.306	7773895.67	31166741.82	26366469.25	33201786.24	43115102.3	4435999.869	8345085.258	52417382.57	5536781.864	25069015.51	20036364.14	2657493.849	22498246.6	3981827.847	40435508.66	2732739.126	2071225.19	2093132.815	25686697.28	20971905.13	9631115.205	4570209.463	8603930.165	11437199.16	44555449.14	8005764.401	4983347.718	21239704.91	3796170.696	31566816.85
POS00139	5,7-dihydroxy-2-(4-methoxyphenyl)-4H-chromen-4-one		37.5864	285.0750974	3152323.422	57888.1962	460687.2783	3550567.968	2509905.948	2872004.352	134651.1542	164621.6009	127774.7963	865600.6448	743205.0674	14905779.4	563346.0225	303474.1379	185822.4649	430873.611	1938653.279	52479044.62	391513.8352	18899596.11	486517.7938	320864.3643	414929.7117	592873.1567	513207.6655	0	529207.9467	1267238.131	1406233.872	2217730.404	49457.70775	108362.5961	2500344.791	12325215.17	3986815.152	2842114.97	1021800.556	1401968.796	553612.6843	5905356.872	8381166.133	297940.8279	1906542.059	119493.5271	6739651.629
POS00140	7-Aminomethyl-7-carbaguanine		205.832	180.0879158	167200270.4	116758018.2	797172418.1	97995371.75	279474650	782523737.4	232848592	111460844.9	107769799.7	891952916.5	902393322.5	1388455737	231462784.1	115956430.4	294095348.4	419486497	1443462301	873658882.1	1129945125	1348178144	185376854.6	396131425.9	1353977246	208812379.2	985877366.6	849753224.5	410431455.7	974650327.6	257409072.9	1440151195	93257128.28	55202065.63	497801371	1179832993	706145568.1	381130381.4	175136726.4	389082876.1	700645784.8	1225745092	580894013.3	158865337	838048510.6	127192645.2	1093948218
POS00141	(Â±)-Tryptophan		283.152	205.0971294	27291203.34	8239398.801	177749352	13717227.99	107573630.9	121205101.7	21520525.53	9254202.295	14825176.44	217964670.1	104281559.8	188546713.6	35873492.95	9875876.904	12928185.25	50271083.13	83498869.48	86965779.77	82976822.22	463284522.3	13426053.36	61737967.92	268083458.1	20862463.5	155422757.7	113234695.9	50423454.86	48397867.51	29864168.97	210893120.1	14467517.19	6870979.304	32995298.36	78210309.1	141718240.3	100645305.8	17014109.61	109096755.7	164736256.2	415218823.4	70198516.7	21982861.18	79359603.4	6738485.108	139751662.4
POS00142	Corticosterone		269.02	347.2211997	1498061.992	1890908.046	16808998.02	1482988.931	5584635.398	21274236.28	2957789.712	2183999.178	1211865.087	22608694.69	21440727.38	15496590.61	3934065.301	2481909.543	2760889.109	5611074.488	14276922.81	19534288.32	12656970.51	24869261.99	2321244.295	7499254.45	39931501.8	5922910.726	20199577.33	10455408.03	4054113.482	4378344.156	2327834.688	17730129.81	670854.1673	1001117.573	3469018.094	8149981.455	12192319.1	8097343.602	1207700.078	6060471.619	11846538.76	27651239.86	8386285.795	2525616.223	5462116.772	719107.6952	29140577.63
POS00143	Norvaline		319.644	118.0864806	30105303.13	15594834.69	68954642.04	21168781.39	65778448.47	90965089.77	29930565.08	24464108.99	21696271.06	116043887.8	118181707.6	90635358.76	41457810.18	19920041.56	17927120.64	40550917.93	78877707.57	52161803.48	71932031.5	153693692.3	31010191.81	45619018.05	119401091.1	24664068.78	96782994.71	78208324.36	38701062.77	68181914.53	27619942.09	99109645.86	25311569.2	14127178.58	11678207.4	61317513.33	122662935.9	100605081.7	22740057.19	54473969.42	63248543.94	167101055.4	42212604.32	20196453.16	63485613.37	42204769.42	112367553
POS00144	Theaspirone A		595.5755	209.1536214	5786874.051	6637234.088	4592897.145	5810706.317	4765465.162	4600000.265	6222313.306	3188852.258	5527306.019	4559909.427	3333249.674	4552586.782	5575731.358	6524451.158	6454876.561	5819665.531	8464848.857	6713879.519	4236135.499	3856914.493	5269187.766	5169300.206	3512533.965	10462914.47	4112488.889	5173658.883	11616632.2	4362478.748	9558391.424	4553923.433	6631116.812	6716394.503	6405794.549	4210519.986	4157123.677	4561668.408	6108714.364	4879058.794	4600042.928	3471217.656	5262579.494	4226012.129	4099197.957	3288906.272	3499550.772
POS00145	M-toluic Acid		165.378	137.0597904	0	586200.9345	0	0	12917628.24	9518135.717	0	1399625.355	347441.0995	4203427.773	5783082.332	3576336.621	1130922.174	1371554.423	0	5687298.737	14158879.49	11253973.55	0	14976117.21	0	894829.431	27189543.54	0	545698.6904	11537564.35	50924983.75	21047978.38	4386277.564	5498128.819	0	0	4072229.212	7310084.793	9324937.735	74210458.12	4550038.392	1403353.432	13909006.38	5673796.675	5957026.68	0	5214518.546	0	14708857.28
POS00146	N8-Acetylspermidine		309.653	188.1757158	79465205.15	36619108.24	11918716.9	53213614.27	88875601.18	127462843.8	341513114.8	59418578.4	8315547.626	13418473.21	49188413.33	12228249.8	28435309.83	63656114.54	15285510.74	104034585.4	20145867.98	5650046.341	26062761.76	37162619.87	97821004.89	46895159.95	5528933.493	43594864.99	15636829.82	17487703.2	63373668.19	13472884.23	33687650.71	1937824.583	191642841.1	94686917.56	29643015.1	44621445.24	38788063.54	41403676.41	59495511.25	39171474.12	34526773.6	32734986.86	34302262.77	25796813.69	35388325.87	148670730.7	20481087.66
POS00147	Isoleucyl-Alanine		267.746	203.1389839	949658.6092	600616.7609	2498329.79	619167.4225	1580557.096	2299040.357	1152391.222	542539.9316	514876.7254	3291464.034	2468614.551	4136469.344	19875061.4	590425.047	1137304.026	2312797.013	3433217.116	3303616.983	4631349.202	2683319.834	840441.9175	1088747.003	58469983.33	970403.6406	2732307.372	3725483.81	1535499.505	91276053.08	1416577.08	4281971.082	119429.0697	436112.3951	1791505.02	2591393.982	2536477.217	1624262.951	1084735.463	1497345.459	1515985.216	4694429.368	1894677.367	650549.0951	2769010.092	415786.2656	4055181.31
POS00148	xi-Anomuricine		88.22225	330.1693591	1091332074	0	1369406.698	0	1237258.255	41632.7786	20728.85605	0	0	0	0	0	0	0	0	31169.27273	0	208293.2828	3998054.485	5241951647	39555.99115	0	0	0	598519.1631	0	0	0	93480.89439	0	0	0	116456.5332	158232.0042	513542.2231	135116.0726	0	0	47105.37608	943271.2594	319155.7821	0	3317357.185	16492.70625	1977278.933
POS00149	L-alpha-glutamyl-L-hydroxyproline		422.984	261.1079457	7819018.185	1197873.658	13058433.98	2558321.641	3757569.332	8019944.633	1335868.606	1154511.146	1191788.814	19833830.65	6970948.66	7659616.294	1871689.979	605124.327	2159760.719	5426941.424	8947384.349	10680572.91	20348405.46	11035113.45	1019056.398	3183225.942	18762733.18	1180668.397	8540097.838	23518450.58	6641941.717	8694779.354	3129104.991	6837517.101	801992.0463	2005107.119	1653886.504	4569864.526	11146089.97	4169132.675	997734.8581	4148324.841	21366319.69	10380460.53	2774665.655	3875801.49	4068238.435	687136.879	11900560.07
POS00150	Dihydrobiopterin		295.639	240.1089314	531604.238	1452065.778	6146956.709	649340.951	5887091.299	11385295.91	2074583.03	202793.5961	481835.4979	13903908.43	10110945.12	14566326.39	3144910.171	554500.239	5037900.952	6955856.447	19058654.63	13131325.23	16735206.21	16954053.18	878871.3696	3872867.815	10011252.75	2087302.388	14345429.1	8722941.71	931488.5291	24005647.8	1578462.328	12247480.57	250174.1295	1174106.948	3946478.404	17554684.27	12835030.93	13604270.58	950984.2691	9840688.232	10685042.58	27410676.16	4342240.242	1493619.873	6173515.008	367643.1355	16746092.06
POS00151	4-Hydroxybenzaldehyde		25.2212	123.0441894	1758445.297	2309069.809	3943211.72	231641.3328	4134369.911	1507598.278	2483034.054	1986074.716	1746478.548	2915878.342	1628123.626	6655473.678	6916501.093	1417334.364	2306414.747	2963729.059	5751964.027	20839382.32	3686817.379	8485829.895	3410519.935	3984972.741	5956558.385	1429502.192	5021583.072	5465563.653	1403323.683	2991999.01	11103158.88	8764788.479	537307.5559	201042.8276	7084644.296	7708279.463	4368832.329	4766638.318	14148082.19	2944168.582	8365564.719	9019889.984	20056205.41	1956339.885	23306458.6	1938313.532	20878387.36
POS00152	N-Ethylglycine		318.362	104.0709149	221080187	132756412.5	159761815.3	149580505	346731460.3	343539780.7	220392966.4	342359371.3	167943314.2	607903485.8	617405339.4	335752868.4	207157666.2	152025328.4	139178167	128520374.9	207705719.5	149804980.8	191517297.8	274588796	245717819	165777500.6	306447403.3	147899830.4	324019043.1	429757642.6	141084682	77583899.93	132494110.3	853712499.1	94306489.35	70154254.19	180645938.8	321997849	602049013.3	498188896.6	303030250.9	379325468.8	70219781.52	392727110.3	287156037.5	89541262.04	294715582.4	238286773	318263764.2
POS00153	Shoyuflavone B		407.1295	403.0626389	0	0	2467008.263	0	9014025.842	1012392.072	0	0	0	6266427.95	2218842.091	4959725.703	0	0	0	163116.8286	2268286.722	0	396675.3126	1599451.351	0	1150797.57	4277944.241	0	2291944.513	3404102.311	777402.7715	93170.20451	0	5385424.053	0	0	0	434191.6791	4777308.996	9474038.907	58030.06166	5534736.043	921926.7568	6681449.193	1096014.36	0	1290731.484	0	4150670.519
POS00154	Arecaidine		334.572	142.0862888	3469232.229	3451802.06	8199670.565	9098502.368	4933837.667	4805481.769	4911434.501	40888693.18	12297671.62	5839512.456	8470380.33	6286390.539	13958888.29	3943145.493	5051269.932	6201997.673	5022669.777	4427880.093	5753069.625	5300192.529	3505504.998	19656657.13	6026150.852	20389874.72	5379901.968	14919787.72	20258669.72	7293797.9	25149468.93	6083761.323	8544933.365	3152933.96	14814431.23	5475413.769	6269673.587	24643792.47	3635862.749	5575735.861	7787127.187	10993774.37	18561719.01	8708420.149	9342062.583	6568594.539	7179835.01
POS00155	L-Arginine		545.266	175.1189426	31276460.39	46933085.61	59383414.05	338731876.3	76285643.13	69703916.88	12481466.05	11695712.04	34226963.19	122406316.5	74002966.77	106156492.7	42649152.77	62156699.52	31651550.08	50059235.06	119082331.7	179673860.9	57973973.22	377796654.8	89773639.96	89286151.54	220318719.2	84676799.91	86210264.96	171329142.2	53547822.46	81193599.55	78381197.47	89963467.52	60254750.3	54543318.15	20955476.35	53880404.05	70907816.47	120166541.9	100154081.5	75079190.12	41244878.68	79960922.49	31820992.73	58888996.73	98847682.58	15936452.64	165431701.4
POS00156	2-Acetylpyrazine		58.28425	123.0554515	16011423.27	8226344.241	46452707.22	34002098.86	43334577.56	26360678.33	36270803.42	10472139.23	12018802.49	69819823.64	64427929.4	90067561.59	46567361.72	21347826.16	19075619.67	31078720.23	29575337.17	21590760.51	32406254.01	76155417.23	17018181.31	78486141.89	78541512.31	35183409.26	46123803.31	15168117.76	11153352.3	414448404.7	48435660.23	73574222.73	9412774.999	13628494.96	19451252.11	25491739.81	28752547.24	38168492.24	20774139.87	31374596.09	38789199.25	43771406.87	24533438.95	66982700.26	106289115.6	19053496.48	46405690.53
POS00157	Carnosine		442.093	227.1139803	6229737.713	1379495.581	11856910.43	894077.3763	74642456.66	61149411.99	2659996.104	2499514.97	6669520.962	128487792.5	32706409.87	15292669.59	12327067.2	837878.2479	6114834.918	6454250.914	10748460.04	11720980.02	22855634.27	28877080.89	1451702.937	11784182.86	187970179.7	21138604.11	10590338.99	40924116.88	58649490.92	5238343.857	7695848.881	15591884.26	4246853.42	511460.354	28927292.88	18526324.85	99726741.02	209884062.1	4716515.217	23549543.24	136169260.1	26141792.98	9680869.615	2467992.793	15707240.26	2740584.084	391541658
POS00158	Phenylacetylglutamine		212.7185	265.1107656	3373078.581	2133021.808	1313087.729	2262539.203	443409.6576	84869.56247	2385512.591	2489489.02	1950225.089	1409307.462	3264245.668	1049431.486	1484878.21	1474742.406	2665450.833	1061585.025	1785175.789	1353271.418	1403654.773	508265.2375	2769136.158	1743911.603	270753.8774	2860061.117	1207049.254	0	3357767.261	517168.3763	1741936.3	916083.1767	2865143.69	2053469.786	881095.5632	2792702.568	449063.4012	1295298.089	2153644.915	569505.7426	464628.7763	1085639.061	1179448.844	2558849.091	1676944.247	2024512.812	584314.4673
POS00159	Indole-3-carboxylic acid		37.2401	162.0549802	1080065.167	1146683.003	1717318.684	7765614.969	2519266.945	4332693.082	3251775.359	11089003.64	2709282.327	1994306.734	7050174.561	4430734.166	4422023.503	4221230.629	3287132.943	4761309.751	94267.64271	6017257.623	23305534.07	5394569.308	14005519.81	334191349.5	13565200.34	2779665.687	1800383.57	1129653.263	2635090.676	9399532.019	10260919.83	11398712.01	5166992.094	256201.5728	1859587.083	16446284.18	1510853.75	4432548.198	5082667.648	1324782.912	21553097.01	29492796.54	9961917.349	3617055.505	13542327.74	1699801.658	2026936.974
POS00160	1,2,3,4,5,6-Hexahydro-7H-cyclopenta[b]pyridin-7-one		245.353	138.0913856	8467388.007	5155926.801	20281249.87	8081334.562	14359382.01	19136456	10779371.67	2966948.308	10783541.87	28353685.46	19945118.05	27520517.35	17936456	3603419.624	13251334.32	17562867.34	14717087.22	20726092.3	25159329.14	39888247.84	3642256.454	22406142.6	28803341.37	9363143.818	16609995.48	12795917.34	2342248.378	29582393.57	5386216.666	28184284.06	5825288.822	3981533.018	7052722.881	137905237.7	11566641.87	26336061.02	5137437.076	18629334.01	21628812.57	39663462.82	10018994.31	10117876.49	9217050.304	3960639.927	15272096.9
POS00161	Nicotine		66.3872	163.1228621	898865.4617	887756.577	2746932.956	10368098.74	1270723.452	2285961810	1158448.308	1968127.298	1210711.499	5253314.917	2529106.685	2204541.296	2450791.147	547793.989	1399914.125	2284560.263	2948377.776	1980652.307	2548934.639	2125402.614	722731.9352	5870102.875	5710108735	1318436.081	1895092.278	2556182.74	8165551.818	2409930.058	1189385.594	88454417.95	991807.5627	949817.6949	1176412.849	5485271.704	2252069.809	103952448.1	1179482.663	1779995.681	4040606.319	4409557.911	4529961.249	90605532.65	4796836.207	905739128.5	2099957.442
POS00162	Dimethylarsinate		419.188	138.9735437	2180111.147	0	4156765.101	1836231.764	7488323.209	7437335.58	4375616.683	3273258.895	2728582.367	9464992.93	11195687.74	6577942.887	3231233.998	0	2211262.29	25364918.21	14075493.17	17442374.32	15302080.81	20141136.34	2682999.598	1604983.449	37780081.82	3983400.906	19646073.09	8539158.951	5407088.527	2855726.776	7584412.151	20607223.98	0	0	8868397.766	11123266.77	7426371.672	3394567.604	0	1817062.53	14286588.02	6111257.844	3435939.721	3809952.385	2174742.274	0	6463428.73
POS00163	Histamine		261.348	112.0872297	9240174.086	8077296.959	20594529.27	6390749.237	11170805.04	11160040.22	9447887.316	2420104.52	33274037.5	2583268.689	3577296.168	15177195.02	2414075.404	7785884.087	10308866.4	9094229.305	28029595.11	29321683.22	3197197.028	3794105.466	12995865.87	5787683.024	17526017.14	7522079.753	2206290.773	184633531.6	5206552.521	6067768.588	8384395.679	11968254.53	8552131.482	10522138.78	8463867.725	43961546.2	22368252.47	12122946.01	27346163.27	8941840.962	16641906.19	30964708.38	5790831.559	6766103.344	10508349.65	6050243.961	4627339.071
POS00164	(R)CS-Alliin		323.983	178.0533105	646620.7916	4443059.988	21156404.57	415193.3364	19228571.77	512718.1466	17420337.25	4608128.164	4237086.586	5457877.161	43029564.35	2545026.245	16008342.83	744335.413	656813.9907	1148916.267	13139801.18	15826153.47	3845434.615	25804962.3	5191535.464	18090091.25	12647052.26	1775858.618	2264138.692	90356019.31	11767574.92	1457493.856	16603897.75	6550109.144	862293.1945	410094.0455	9021073.464	11410470.86	15908563.26	25004451.03	123706172.9	9205739.915	15118163.96	4348486.674	5303287.635	723874.2591	15819920.62	4035467.625	38089691.08
POS00165	Conhydrinone		35.2297	142.1226453	2571580.112	3911749.747	2876442.519	1816345.322	19259584.08	3201350.15	4157297.465	5314611.422	4046446.161	3856099.874	3516268.941	3983604.287	3433006.297	4481523.753	3631590.821	3258032.064	4571143.488	4073419.354	1933226.719	2484417.4	3481772.836	1463286.193	2836174.693	3873567.192	1961860.517	3086630.591	9330162.501	2946614.332	2541049.271	3060114.728	1480121.196	4642327.916	13570875.93	5506785.538	3367525.692	3391708.14	6769426.405	7039159.517	5101205.992	17642616.65	3211411.563	5080202.898	3565414.079	6313299.537	351892921.3
POS00166	Xanthurenic acid		197.1155	206.0447569	0	0	14728787.23	0	5973184.423	0	0	0	0	8534553.908	0	15602996.14	0	0	0	7753656.677	5757158.271	992326.5306	23108724.96	26090987.6	840097.2172	0	213761.4791	0	5834421.779	2805506.269	0	14078894.84	10434916.06	16581560.27	0	0	0	0	0	0	2499256.829	0	8820467.805	0	915528.8074	0	0	0	0
POS00167	4-Acetamidobutanoic acid		296.762	146.0811147	21434299.64	13267985.91	65865554.22	18396497.04	50963873.28	85616069.57	27766590.63	22342540.96	21261641.6	73124683.68	72689516.95	82158018.63	30297358.96	22398465.99	41747003.45	40485883.33	85183447.51	74717748.01	83418283.86	127554561.1	22487441.53	26466373.72	114621954.9	26466786.41	90345506.58	73764835.72	37441183.25	121131082.3	41574078.26	105039245.2	6673860.909	16410620.23	36666058.88	60626954.55	85020753.13	57480106.11	18943404.82	41176963.61	72435815.83	112798462	36502316.39	22593743.62	56561081.73	14220697.77	111708253.3
POS00168	Nicotinamide N-oxide		155.5525	139.0501797	27992996.45	36567976.76	238510458.8	191153751	127869779.1	133060950.3	99356499.7	115031228.3	23984203.17	755542069.6	250021287.1	461730315.8	173059134.5	31809195.06	114612975.7	227728799.7	151332156.1	165188468.6	800044488.2	832192240.9	45081336.13	193424712.8	250749116.2	99716967.87	337356113.7	164308468.5	34947675.26	148327472.4	133667887.5	360635064.8	16092919.49	36053302.98	45175285.15	114538090.3	219945613	342050169.9	201605345.3	189970562.1	263076200.5	346515197.5	290169928.3	101467778.8	239156149.2	41151215.43	259435688
POS00169	Imidazoleacetic acid riboside		365.3515	259.091929	24664803.61	9241899.655	34948241.34	14122195.09	53231012.81	43488891.78	29811648.02	14204762.4	18881678.55	76458442.27	45638111.94	84990846.5	32073731.3	13677978.23	21656015.91	32918093.27	66708479.61	55095848.39	59101868.37	38500193.7	21495118.54	65781449.51	56010222.36	25417210	32075811.71	89479866.06	56469167.63	40538864.51	39097979.07	36558611.27	6818507.785	7061523.39	38011347.49	31001023.19	70945714.64	100235513.1	46926866.77	67328889.21	73179666.04	90906891.56	30854951.92	18910208.7	6222411.868	13021090.81	93873441.62
POS00170	Mesalazine		78.8036	154.049824	122196783.3	101572419.7	207636412.6	60561836.51	186596811.7	233483696.4	174109485.3	44987154.72	53639531.77	487726293.1	488203186.2	478235391.1	147263119.1	36918427.37	157424393.8	259218769.8	312080385	264635079.4	468309118	364547133.7	80328369.89	183912397.7	333020473.9	149636229.5	305034768.4	33264252.42	64758622.69	359924914.9	188399736.6	283672704.3	90330046.99	65421783.55	194037736.8	305432987.1	343216028.4	257267432.7	139044233.9	128232167.5	173442990.5	379730450.5	185840159	172195032.6	250737064.4	46942788.71	332387445.1
POS00171	Diazinon		215.012	305.1104532	800209.4011	429129.4915	2387821.018	384749.521	2469918.615	1958044.9	463753.1027	207120.8297	296596.1908	1083558.739	1591381.334	1989788.769	842814.3965	190890.1371	1159183.548	1382025.641	1759872.464	2974519.523	2083587.916	1616617.973	1543487.097	572921.5369	1555850.144	716047.4455	3380617.172	2228443.244	1968911.927	511399.3283	1036062.25	1465352.208	142466.822	100547.1954	2076939.404	6477672.265	1396470.027	1823022.7	1307813.749	1271793.595	2282471.322	3138954.435	2635001.205	340865.4635	2473633.079	645305.4916	2197248.803
POS00172	N-Acetylhistamine		208.0185	154.0975495	29928044.72	4861787.275	2046955.638	16122129.83	6604627.426	2827313.078	7479829.113	998093.378	5206279.234	3986655.067	2595369.228	11575440.3	1658143.156	7771455.454	1631292.536	4920383.143	28889850.09	48569950.28	3919877.58	25003135.98	5066327.724	3022767.504	7855850.371	5422042.61	1415572.591	37317888.49	9682209.703	101068854.1	12313788.95	2067607.467	3554889.936	2440930.733	2518175.363	57565839.43	2023921.806	4579528.55	3671275.846	2626341.554	5415365.92	5812546.477	3287989.856	3567889.039	2373177.783	1218711.417	3165096.847
POS00173	Nummularine B		300.396	592.3202693	218562.283	68812.21089	3120836.133	0	280629.9295	887846.8787	292442.2416	0	275301.4883	16529623.96	800451.8307	554912.0228	91635.45182	0	22431.69934	577367.4048	603839.4103	0	364527.3665	1325137.114	333625.27	1797647.473	713088.2298	2125511.122	3780501.526	0	1817083.874	861688.8829	98858.63441	561771.7672	1833204.135	0	370377.0969	37411.08773	16491583.09	7499993.782	747093.192	1604888.258	539173.2468	87339.8014	394486.8634	509875.7894	697689.7085	164047.8978	42696067.06
POS00174	2&apos;-Hydroxyacetophenone		216.203	137.0597615	9974697.795	3944316.352	4517641.981	3122615.786	3353009.797	6117135.019	5594458.186	5824349.016	4078267.345	922586.3451	4859352.132	10636487.29	3285909.011	3824934.451	4663954.648	4579491.961	7010005.342	5818618.264	7628665.977	13977954.58	3891813.488	3583176.154	5287797.8	4438940.557	5199636.372	5479989.768	5193761.841	2770090.812	7130349.111	6011173.413	3992888.093	3280878.592	29758059.1	9476354.771	5055096.432	5050502.239	3882597.298	7779115.093	6684609.247	5489881.474	2457718.397	3913798.24	7085738.17	3252801.854	11133894.05
POS00175	Pyrimidine		205.697	81.04529164	12693533	7082578.137	11239339.82	10882349.43	14273341.2	9019079.068	17611897.42	8885357.753	15520607.53	17699554.42	4944898.864	10898146.7	20442544.11	10372733.18	4232765.218	12843615.22	12337718.32	10431511.22	4183498.031	4001860.028	15369922.8	40390637.24	7320438.274	13991807.52	13515046.4	10586655.43	90262951.77	6572767.223	16388251.68	18792044.24	12081066.79	21490590.49	12496230.09	107903201.9	8897531.866	16918461.28	27198909.94	33134489.53	22413304.88	8360128.555	26496490.9	12223117.85	14746140.48	6716754.804	5811511.469
POS00176	4-Aminophenol		311.0645	110.0603949	5601404.934	5877427.836	20987829.92	6687088.462	4581307.075	4888943.592	7257018.355	6087369.263	6579990.07	9953502.212	9281227.087	3167705.314	4248308.693	6868053.225	3496243.325	5709377.528	1984606.019	3319506.307	3732115.063	22374878.57	4286953.987	9645305.316	5197881.912	7139877.761	16409680.7	8088602.035	6525811.641	14436432.33	2848777.873	145747514.4	6869926.632	10265401.22	2841216.671	223120507.8	4951461.935	7382502.473	6067181.055	29968368.31	5584493.164	4129977.705	5034199.611	4790772.419	7546332.789	3819425.08	21142455.16
POS00177	5-Amino-3-oxohexanoate		322.06	146.0811102	39760189.42	225505802	132977289.5	5653450.225	65793235.52	10802318.68	5929980.893	250070591.7	8592823.15	141492723.1	6958891.186	45819302.47	78301441.46	18947418.09	52201377.62	44027714.92	261031875.4	162537549.7	167698438.5	345582118.8	3810080.202	23673998.18	48910724.12	216046831.4	65681565.82	1266237575	252999367.6	56272775.1	464831761.2	60211693.64	13844413.55	23350302.72	29800125.85	1070485315	45576592.97	135745812.4	488804264.3	198939201.9	186333950.7	153168949	625901393.2	31413625.71	754794914.4	61263376.49	630706167.1
POS00178	Paucine		389.4255	251.1364596	20918158.6	4310166.024	102127986.9	10898886.32	54499119.46	74863501.07	30296469.53	12146241.93	7625886.393	110620461.5	108843788.3	96466245.45	26707205.12	5361277.708	458141.4886	54190718.14	85008870.96	59884937.86	95957213.43	110062731.6	15934150.77	22336901.33	169937938.9	28185633.7	85615439.69	144617543.1	44784588.28	49152344.07	27793436.47	100663851.2	5230420.637	7132050.45	29063846.65	79323381.97	125031061.9	74943627.55	16498515.4	44622044.83	99195020.46	154385630	41175345.02	16701504.29	56089858.04	7441518.096	146902352.2
POS00179	2-Ethoxy-3-methylpyrazine		80.3106	139.0865859	3044040.06	2525910.682	1868110.884	2484274.092	8203691.548	7264156.739	2272838.413	168718833.9	8250025.511	5927877.51	2644735.527	4155517.288	1836993.498	1739821.623	3109776.395	6650065.283	14167689.72	7159683.984	2876565.84	2427323.084	2105819.907	2188401.98	11437989.78	2703754.765	1900778.911	13942026.96	2797583.511	7042585.468	5777221.176	4177313.973	9254203.33	2721542.829	2364671.074	20560219.5	4182010.385	6047064.729	2921455.148	14060474.64	2649680.672	7626267.659	3288057.097	65500978.24	3543522.517	82779521.67	5035022.592
POS00180	Protein serine		414.313	106.0502562	4092435.976	3636836.824	4323177.275	3222388.893	7200933.798	3748806.791	3412526.908	3025797.989	3602314.638	4961492.421	4300405.725	3092699.036	4172511.09	4246829.245	4282226.766	5863959.063	7621857.495	12269311.81	4127784.151	4863028.011	4547848.954	2682143.177	10782042.98	3880888.819	8499766.58	5691979.613	3457423.081	2473321.5	4141731.082	6137670.812	3927668.098	3603563.524	3170369.169	3596821.842	5978839.7	4810836.656	3258073.421	5447885.107	3713268.678	3713139.804	2433100.477	3258829.902	4072567.012	2939317.733	4215402.294
POS00181	Pseudoecgonine		374.4965	186.1125434	3060814.966	1535649.818	2018994.775	1715729.855	2440243.008	2227369.536	2473327.853	2057645.635	2703194.316	12889053.76	1953307.384	6642858.941	1942619.479	1985954.594	6085095.362	2741123.097	6100284.238	10866448.52	9117642.748	7792260.287	2361900.999	3217533.105	5116332.984	5491604.58	3690136.131	16431798.12	3946570.664	8054492.397	4802658.513	6785234.738	1882383.426	2118080.484	8316250.403	13810260.44	3545964.32	1990665.201	2436303.297	5206868.835	5200552.319	5058606.428	3120638.271	2044689.66	8089104.739	1875856.506	17373011.33
POS00182	Deoxyadenosine		140.6255	252.1087572	2872536.836	2940056.765	14662152.46	2879247.515	9381831.192	50956402.72	5515329.54	2789878.107	4781054.94	35107140.76	11602148.18	15731568.68	6049599.313	4711776.298	7856537.466	8070371.516	44885854.08	14676452.2	14406081.43	15988929.7	3906728.448	5623202.604	25884198.43	12325454.35	23546064.71	10511054.42	51385948.05	1485810.858	2985737.368	13481830.61	3304457.698	2870430.613	1600116.405	18519902.93	21235975.4	12845972.23	9082210.057	10429096.11	12497762.47	42572168.22	1831525.177	4968103.849	15977269.32	2143113.249	19335703.14
POS00183	D-1-Piperideine-2-carboxylic acid		319.949	128.0707737	3799471.235	3204781.618	3561386.194	3690995.538	6215190.31	3225495.607	1406630.072	4775944.699	2717113.316	6860032.579	1977282.36	15079330.8	3472739.897	2080861.266	2060518.623	3936044.846	4669569.911	4223030.253	3560757.669	4558869.974	2648797.988	2056781.5	2218829.294	2854689.412	3825320.936	18657628.8	4148158.497	3665998.425	5544238.58	4327672.013	2215663.55	886814.4695	2391578.067	14208563.88	3895675.566	5626631.161	4567285.401	5079981.175	4649945.998	72128113.14	5727635.037	3296823.746	12864720.6	2710905.839	15863083.55
POS00184	5-Aminopentanamide		365.51	117.1024654	2762042.169	1805872.628	2883464.997	2782924.275	4064712.177	6104607.162	4633815.333	2724232.141	2027423.234	4528773.902	3537257.258	4483109.144	1494858.102	2797351.829	2041085.835	2269174.86	2630445.785	2310857.907	3711060.39	6445089.142	2166948.718	3755494.765	2265714.624	2755976.407	2464749.493	4561333.108	6965843.068	2949054.527	3217971.464	3862617.284	2623140.735	1101164.924	2077255.865	5736326.059	4588101.806	5080168.098	3248418.491	2690370.056	2246465.545	2803719.927	4791159.592	2715163.108	967838.8335	1984237.375	5345785.063
POS00185	2-Propionylpyrrole		27.5137	124.0759002	3016160.76	2726524.94	2330984.04	2585705.875	8827707.43	10183610.61	5687709.138	3980126.53	2749402.457	4166223.938	2983255.675	1297952.381	3819773.436	2439184.414	3117763.217	2067207.099	3052021.969	2387426.829	1207433.628	1830439.994	2057358.562	3761020.665	60082238.27	2857224.737	1812637.904	18856742.94	4254980.774	3372256.498	4266621.541	3703068.126	2896057.069	2592134.506	3688919.729	140934761.2	1781864.656	7384475.161	2199629.547	2112135.838	3824085.221	2191739.322	2160530.198	2622552.5	5923256.783	15568549.47	3168070.559
POS00186	6-Deoxyfagomine		219.981	132.1020178	8508713.666	2071297.284	2135431.496	4816064.128	1949819.127	3525920.962	7396745.603	3630588.182	4396071.85	2086373.57	2772533.51	14169549.88	6202226.178	3126040.113	8238691.105	9524962.104	21821674.95	23962077.88	51501382.4	9019155.618	5842883.583	5757025.863	8261814.522	5160831.527	2062178.73	3642647.229	11070148.34	24340531.29	8010907.246	9041810.217	2091743.013	3356161.488	7695662.528	2383322.839	1808893.057	1751985.561	637234.8415	1782769.96	7389036.884	2286976.37	1421415.397	5595449.747	1574507.597	2059413.417	3081989.571
POS00187	N-Acetylleucine		341.308	174.1124753	31762429.77	17382267.88	38911915.88	29212344.35	75709378.24	88229715.04	14640820.44	19844033.48	23559111.48	57494548.2	55506823.05	36812990.67	41424372.37	15148231.82	31760719.47	20236908.46	55872909.35	84228169.83	21004818.95	163967744.5	16008354.64	58709519.54	229314348.7	38019075.47	45109263.07	43364756.2	99493600.61	69218107.82	52097467.97	39333626.08	7322886.584	11469268.13	33815357.78	47440270.87	46812911.88	93099450.28	13776523.65	43866268.29	37415289.92	140642754	40555834.49	20189297.37	61577663.38	18233087.49	64660015.93
POS00188	Valerylglycine		279.32	160.0968154	63552707.78	7472052.449	51827840.17	18118703.11	22771926.33	47033388.66	23797907.24	17014341.17	26998223.69	42942019.63	49065885.86	73619781.87	13224464.75	31219321	20711710.07	16798874.44	72989935.09	88954214.54	78970442.86	170993114.4	15628334.52	18676314.55	50839446.59	26201949.89	130892017.8	64812382.93	39320624.42	70621229.27	17849262.44	42613693.79	12603694.23	18293930.82	21747500.37	12578036.23	53249914.15	32371038.44	23917287.62	58105412.57	28458090.14	75157892.55	23426721.47	16911233.25	172535078.9	22526472.58	65669054.23
POS00189	Isovalerylsarcosine		311.542	174.1124818	2828316.43	2283443.092	17439658	1381135.748	6077756.526	14654350.48	3706130.768	1563676.925	8290113.666	13633633.99	13311255.02	12505338.68	2708750.372	1398259.841	5514665.907	7590383.373	8316244.743	12943317.47	16884781.16	8048379.461	2883137.485	3936941.474	12282794.25	2670997.81	9806691.688	13895646.02	3253200.951	15327167.9	3208247.824	5283127.99	1160600.381	1467672.785	3598394.884	7583969.529	19628476.2	6076489.73	4744358.118	5424047.028	6757463.572	19094427.61	4645210.938	3305830.696	7835891.635	748645.1048	7668611.156
POS00190	1-deoxy-1-(N6-lysino)-D-fructose		453.464	134.0448142	109555.7105	117866.2172	3264878.611	0	1397914.512	3949913.497	728962.0272	0	453956.131	5461255.705	5265187.007	5204801.718	901749.1664	159893.1797	994229.3836	1576772.622	5569455.31	5017112.788	5311918.654	5369299.003	746983.2806	1125995.869	7912569.393	568059.8559	4694467.42	4132358.456	1391460.275	5103425.453	794236.4058	3578984.308	195691.7933	0	1225076.944	3652761.757	3331299.589	2438222.948	428021.8426	1417024.359	2972967.401	6591298.198	1445990.24	363879.8236	3058342.638	171388.9588	6732574.351
POS00191	Pentanenitrile		341.274	84.08130085	11049534.21	10061207.93	22762888.59	35856966.02	13975293.5	7553256.17	13312118.98	26852342.54	8721900.678	14622941.05	14754282.61	23060400.86	12279880.81	31354831.85	13697557.31	11378861.23	46410755.7	15876683.64	37538305.91	19889835.26	9147765.007	17123958.09	23090767.16	27215066.36	16698865.53	13120756.04	20077832.29	19009735.38	12160464.85	18321629.16	16440878.65	8225574.517	11286396.2	29224572.92	20521859.77	28812322.67	15278487.17	15550937.95	19780669.66	34163533.01	16375866	21370985.42	50849606.9	11284043.99	22934039.92
POS00192	L-Tyrosine		280.633	182.0788863	27920976.79	0	11403295.68	5765461.622	3063549.694	7441965.965	8501681.49	819194.4364	13492097.91	6061152.186	7645611.17	8521476.77	3190752.965	10712737.49	10385304.5	4358743.879	9014999.655	16135432.45	16229808.2	17056172.12	6110466.908	4635497.21	41932636.52	12013724.5	28705787.17	9693785.606	8214151.532	11855993.29	2649805.982	5291352.166	4020057.775	7552680.001	5892355.623	1239284.842	6013745.325	4829048.263	8948451.004	13588418.71	2016099.724	6099328.342	5974703.485	2132124.27	24423685.2	83131290.01	5336179.123
POS00193	Pantothenic acid		284.052	220.1178588	16410802.89	8122187.975	51866514.53	17017631.47	33213263.68	52408249.95	29804703.66	7186079.868	7009485.086	1940961.14	77574949.06	49143466.54	17624451.35	7065454.03	34894173.06	37507486.39	68401179.41	54242617.82	70165830.72	97845562.69	17307679.24	23138786.83	1202356.584	9104527.853	45494486.41	14411549.01	6576918.059	89969286.57	32719589.16	46043068.62	8118297.509	9345086.909	357984.0119	36864502.49	24987014.32	39240662.97	8744595.287	20796627.33	889967.0288	56502185.38	28670616.07	22109456.35	36890280.72	3832403.909	22714873.08
POS00194	Argininosuccinic acid		224.216	291.1312163	443484.1091	378738.7726	2362862.504	55521.98252	385514.9091	2680009.028	362514.5254	138803.1606	172708.5818	4467646.716	1713705.047	2188184.885	1322723.668	139446.8113	267731.1539	1990975.049	1133785.768	4576306.599	3932798.287	2144055.159	1702853.23	1130088.662	1500636.404	1154706.406	5327623.969	2196569.709	3146046.185	30411609.12	1945035.219	2119355.011	134424.8147	65176.42327	6325727.559	4676870.591	3441374.014	2263009.202	2297725.719	2045710.226	3730338.576	3382990.037	4352946.164	815630.5296	2891120.384	1033625.06	2414826.174
POS00195	Deoxyribose		118.23	117.0660458	622638.0496	503498.9982	2406321.288	687672.9808	1418716.796	3385066.376	666126.805	831089.4318	861412.1909	1195449.963	6881470.282	1464410.185	987297.5591	578987.8085	733742.3206	2124717.537	972747.0763	2281015.092	2481225.056	1553700.686	500159.0358	809958.3563	1692012.561	585504.1547	565082.7049	0	1160583.847	2215643.798	1077338.362	998693.102	450364.0954	553218.5888	691236.1015	5360176.776	1153708.146	836012.9345	359751.9117	766224.2108	2118227.574	8825280.397	514920.3274	480602.9545	819595.8208	486441.3757	1724071.13
POS00196	(2R)-2-Hydroxy-2-methylbutanenitrile		155.6765	100.0760985	11523081.99	43893730.18	92730376.87	13023804.95	69672179.53	34249383.6	22723614.03	14215405.48	10063819.18	53483210.32	50459835.94	469149753	103214297.4	9189951.13	48412168.14	115804114.5	660165949.8	114089776.7	497723875.1	527807595.3	88909623.99	224589856.7	102974228.2	11337291.77	346776604.8	47746371.42	25763346	1898030379	43929697.99	68048763.82	13969822.77	20456076.5	141673981.3	275257256.7	36429248.54	47202848.53	128872955.5	137392671.3	74311310.8	195764842.1	167148116.1	31959282.27	1880633832	30046514.92	77504530.74
POS00197	Cyclic GMP		337.7225	346.0538791	153699.9951	133408.496	668767.4084	114362.6852	264520.3328	858914.0256	256733.8247	61190.00131	116384.633	1166025.69	1198274.51	1404923.81	423816.669	150263.0419	373446.8437	434622.0249	1284030.498	746190.7449	1757948.283	2077644.783	243655.8845	262940.6732	49874.49293	147930.2367	995902.4574	666255.6586	408571.0173	1567689.702	189434.366	847163.1542	150888.5959	115796.8392	896427.8624	1234104.478	606763.2705	604351.4461	290960.3501	513599.7966	942309.5812	1274817.342	1750703.596	75585.8849	1027248.272	201810.0821	977306.9478
POS00198	L-beta-aspartyl-L-glycine		435.1455	191.0663472	10482706.25	2227692.261	40733337.47	8756371.791	102006052.6	59700835.34	7741635.511	4100331.882	10315908.39	149981007	86711196.73	101635810.5	15412698.39	2285077.997	13725073.62	22027503.7	115389925.7	47877801.58	69933756.11	377847922.8	13198495.74	13547950.62	168254880	8760671.844	50449306.96	93636210.03	34453119.67	62933021.81	15621733.05	128976946.4	2913043.275	3775025.126	27425171.66	45722162.04	130057797.7	127485387.3	14486313.77	34677277.29	81980431.47	295135262.4	19486116.2	5071247.626	48399696.66	1750244.999	390802533.8
POS00199	Dopamine quinone		298.964	152.0705871	1733015.664	1652534.146	3519271.039	1212663.573	2802244.964	3143479.629	2048723.209	1260751.768	2602517.695	1817747.715	2724658.889	6015328.706	1190546.564	1822673.119	2421217.624	1429735.007	4347060.619	3100211.094	1587515.989	2029235.877	2428414.212	2098848.208	21626090.52	3568766.679	2774964.989	2507102.408	1421539.028	3838099.808	1766758.403	16588759.04	1559791.035	2193411.757	1792396.318	5481809.943	8297631.059	1832235.764	1615412.48	2392615.694	3382944.01	5293694.068	1807545.092	9350808.443	2040063.563	1144959.484	4774969.369
POS00200	L-Lysine		572.24	147.1128079	5432717.782	7872696.299	7515111.905	22393362.78	7780775.088	5191696.521	3624317.1	1869469.989	12095699.26	7818262.805	6947293.891	7467078.975	7684010.284	6486614.876	3710974.107	14552421.26	8082064.246	5145779.575	4901269.283	19212938.88	5639413.051	8702676.823	10520014.57	11740272.03	6026951.146	3611848.739	7775096.848	4527051.819	5613830.571	22961257.48	4424360.288	3244047.997	2461650.455	9375602.952	10181910.48	15210725.81	12473210.64	11570410.69	3825370.933	9208407.834	4206288.271	11008288.34	2538517.172	3026513.316	15535645.63
POS00201	Methyl n-formylanthranilate		77.03445	180.0655207	15245800.62	1772095.164	24069125.23	2416887.499	3149059.683	24229343.4	2092521.259	5240949.36	2643585.211	3237432.972	10849265.64	14076809.62	2455702.117	12620314.11	14404422.3	4802400.422	20488838.26	30104764.43	7443003.808	5843556.792	2434491.841	6361275.14	24342970.89	18523403.7	17536534.67	2153101.924	4154218.604	4416366.647	2429772.341	9615039.244	958735.1748	2466528.782	5066782.879	18642834.06	8926306.977	3270328.016	964194.1704	5712720.629	5497904.311	6326649.662	6914504.431	3077791.933	11150329.53	4103596.728	4780739.995
POS00202	3alpha,4,5,7alpha-Tetrahydro-5-hydroxy-1H-isoindole-1,3(2H)-dione		141.788	168.0655221	7159659.17	8483800.275	15213058.82	4962713.635	8964708.337	17069206.44	10826245.83	0	8752951.168	13748251.48	18221835.43	19074663.53	10275865.08	5243443.935	8912099.462	9823342.968	22968587.76	26382677.61	20809955.42	19399046.37	7652041.37	13168525.28	19245687.32	8341747.277	20446670.08	11801102.49	12193871.23	21016023.62	6721083.932	17886734.04	7161887.767	4639625.519	12983754.73	34844130.12	16770248.86	14527785.21	7406736.708	10866089.21	14709670.79	27941939.82	11765676.4	6647602.954	15495135.93	3633698.051	18003236.34
POS00203	2-Fucosyllactose		464.264	511.1630579	13093.92332	11762.75735	230424.5705	0	0	353481.9526	0	0	10861.86021	2096482.073	1316279.307	1101035.431	31434.3497	0	45206.44793	16773.79246	282730.8181	403624.4619	1532109.332	101185.5027	0	27588.9365	963237.7157	0	52535.69788	107172.0081	88050.13161	1878592.611	13033.76313	1579710.572	0	0	339314.5481	971093.817	80408.96421	71658.63965	32904.73122	138747.0162	336957.6379	19607.00357	1331834.841	51806.28991	0	0	334847.3455
POS00204	Dodecanoylcarnitine		210.088	344.2790574	1403629.752	985848.0861	4369158.35	649021.7089	2132029.375	7618567.541	2265709.782	113616.0189	425712.0184	1486002.389	4400554.183	13674796.22	466277.8222	463502.5567	4148495.164	667714.7904	2867339.806	6629373.709	11461011.56	12203265.99	408771.1822	1277792.524	8657255.689	526246.6343	10424123.08	1237672.913	1267742.614	1005267.215	385745.3388	3252757.166	390695.8804	490593.8098	591959.3776	4493206.133	17052101.43	19469253.86	264897.221	1780072.98	4864297.774	8887447.935	1151249.806	1308161.797	2449425.008	2286834.818	2790661.121
POS00205	cis,cis-Muconic acid		41.3686	143.0339144	492793.9951	364367.8757	901785.1979	0	2594725.683	2083150.763	1002459.421	479786.7179	89648.18633	809436.1784	882567.9984	2209110.592	840122.9028	139807.5755	664927.2675	1459646.714	3288725.829	4920722.033	1033519.505	1533471.97	281638.0165	814119.1087	4569761.379	478291.8169	1063407.874	153805.7012	2180985.304	1839894.338	1213494.313	1306446.099	0	0	1283737.33	10115685.55	3988261.468	4932994.588	749231.2279	1310961.188	2635041.274	1910528.612	2065226.651	0	1087094.578	0	6143904.911
POS00206	5-Methyl-2(3H)-furanone		177.233	99.04305916	10460242.89	11625264.98	19346643.12	6510574.029	16112153.69	17768120.42	11732292.71	8057971.198	10482348.81	18146319.74	19300132.71	18562312.35	9605951.878	11360742.77	14483180.62	13579516.57	19731346.35	16306033.57	17810452.63	21137142.02	8433040.497	13495271.4	25177383.67	14601484.78	14208453.87	16998314.91	16637193.79	18967632.61	7291363.958	18972198.9	11287594.8	7136672.236	11788102.34	18507288.34	17992255.71	17003421.65	10827081.81	15188013.56	19295981.53	22043886.13	15274198.5	10296915.53	16909596.36	12584920.22	21623407.51
POS00207	Homocitrulline		402.058	190.1186326	2519905.176	8642552.666	39754068.16	3571410.099	55368437.38	25206531.58	10488197.57	2234992.482	5026512.255	81070088.1	22685692.66	47727797.26	10028608.12	2897502.836	26508100.12	16117934.21	71042816.9	61322480.33	30317427.87	178945261	9224191.579	11883680.88	9984413.46	6217017.791	30397513.04	69429865.88	17875769.82	36088265.02	7409286.314	51955240.31	3064613.86	3995437.482	13982859.1	29578323.46	34350245.78	98700018.68	8369653.836	22295106.72	47808385.35	60661796.05	9710237.869	5037602.323	26121860.06	1829265.41	93799456.5
POS00208	4,5-Dimethyloxazole		64.9457	98.06041902	11374859.74	5772544.381	25821988.51	5376756.95	16364283.42	22486232.84	21871933.17	31215212.88	15398067.36	48632533.39	44040458.71	59106680.21	19993572.93	16889922.17	22111935.39	27226745.46	77379228.95	42232738.71	60669828.16	33757291.81	13829453.93	27989871.53	114938792.6	14367162.93	69326790.32	74096826.89	32818457.05	33730095.06	18167479.84	43256244.52	12510119.84	3909821.375	27207104.62	54511130.71	58771061.46	27313940.25	13635493.48	18928709.29	18678696.57	45964768.92	18480899.99	8462616.957	46693514.46	15729351.92	92358692.91
POS00209	5-Acetyl-2,4-dimethyloxazole		217.965	140.0706946	6838589.843	2758816.896	17142516.32	31064412.95	14032804.32	16797893.19	15030168.71	2905158.675	2969440.724	10583862.37	13252020.33	6796620.411	3626581.117	14743526.25	0	5113279.741	4625020.506	2832368.168	2675358.28	7136691.983	4597344.195	4843262.968	9333238.797	9795996.404	12456536.5	19451419.64	68856556.57	7153764.449	8130639.697	0	7173336.967	0	11649609.29	23730491.89	13435661.29	18162688.39	721941.6803	745770.9185	10107181.63	6955405.985	1501902.626	6222715.779	0	0	28141893.42
POS00210	Levan		460.372	527.158508	28765.98811	0	69664.17032	0	75971.87193	99848.57972	0	0	139928.4157	0	24797.80465	120171.5139	0	13788.73812	0	0	4385923.622	9885476.755	74358.36676	88705.96857	0	0	479226.7397	12851.72469	0	7037399.267	88041.56539	5449674.458	40079.86987	70984.10269	0	0	14589.57893	115752.5649	1324362.107	389408.4016	68854.19405	659785.0088	886623.1738	1308260.075	0	0	0	0	356394.5645
POS00211	1H-Indole-2,3-dione		43.39075	148.0393229	3517660.756	1748793.652	19052510.23	2457672.044	6289659.5	50238782.09	6139098.892	2213138.78	2404843.537	54846399.13	28559290.84	19791281.66	6320067.603	1697886.333	5065368.744	63449310.99	57102952.51	10681570.61	51252327.5	21221882.23	3148763.395	4870817.466	30438087.19	4368416.73	20598438.54	9790135.242	21209024.88	23968857.31	5839746.361	18900293.9	2120894.758	2559089.096	6680406.964	37958889.36	24406649.21	28747263.49	3599176.193	8023304.035	26455588.85	24079984.26	8957100.074	7800294.448	23134729.34	4902295.445	108687134.4
POS00212	S-Adenosylmethionine		499.516	399.1436039	876665.544	686292.7681	4489363.193	614888.6801	3891882.775	4667442.499	586473.0605	241606.6722	564080.73	8829614.487	3337756.076	4283587.074	1121981.047	435870.2889	1789178.721	2653673.375	4470644.952	3681345.119	4685484.813	5994670.709	1227370.129	1459715.319	3029844.246	1927356.331	8763441.06	4295463.613	1262748.206	6222697.052	1039779.13	2486629.049	1129632.978	547967.9064	1467369.592	2658502.471	4644615.191	2157716.279	1916067.513	1574522.35	1246523.461	5385179.808	1592411.795	579402.3231	3744137.087	353648.1134	5467012.351
POS00213	L-Cyclo(alanylglycyl)		135.41	129.0660041	5934195.686	5696468.737	24120580.59	9769714.411	13558982.46	13269536.04	4007666.936	5617138.092	5733998.472	43769995	36129762.63	18780079.39	14363691.03	6452771.006	4263011.286	12651666.55	0	6500242.769	16395436.8	46521709.21	5719297.793	12616390.13	31012061.36	8074952.508	19812970.26	6681868.027	10639146.23	1684162.311	6258013.953	24784480.88	7549464.337	6180497.502	6141155.469	14262807.25	56618130.29	19439836.35	4613201.53	21630947.94	18644733.87	24006494.8	6985913.812	5004372.874	11965197.81	4525755.99	36134489.38
POS00214	5,8-Dihydro-6-(4-methyl-3-pentenyl)-1,2,3,4-tetrathiocin		353.976	265.0236327	858988.4247	147812.1565	275014.5377	75788.11165	3089090.308	576678.1052	630104.0489	283384.338	241120.0844	2162436.502	1466739.366	229103.9424	1152773.13	52793.52042	97051.64861	906067.6912	3356563.07	536614.8434	217871.457	299955.0563	379452.7955	984762.3243	2539278.348	532269.3798	1212194.81	13540906.78	862935.8962	2211510.334	478751.1921	986088.3236	71514.3254	76429.26056	708395.5116	1085646.179	1508416.138	2747468.263	1591708.459	1179732.072	2147526.511	538847.6418	1676275.242	30686.21536	1565231.714	24138.31576	3069489.017
POS00215	L-2-Amino-5-hydroxypentanoic acid		139.164	134.0812625	585378.5114	788975.5891	2299186.752	727124.9745	4396955.909	2743039.829	1275971.268	907401.8451	909535.2614	2346770.797	3169890.383	2246157.117	1267283.491	980486.246	829246.0509	3023621.725	4462370.688	2167463.51	6674657.883	1668412.498	852915.0095	1460619.823	9039305.29	987680.898	4210068.317	438206.73	3214784.23	5236246.729	2393578.919	1872961.434	722231.2747	369952.5113	1098943.412	1691512.353	2913813.674	2179293.312	1479961.072	1397263.892	2957270.603	8421486.959	1076137.091	477227.6487	4544736.363	1558405.519	2123243.342
POS00216	Glucosylisomaltol		157.851	289.091206	5730267.868	0	0	231485.2679	478736.3703	83784.55109	57411.23712	127704.2558	283472.6136	0	2800710.055	101160.8039	0	68855.91183	0	776217.4765	528552.294	2310056.703	122184.1725	897252.9544	2437025.888	0	73256.25753	266747.5204	0	10147238.16	584085.7176	5494575.364	234302.5414	52751.11588	72168.04383	59388.43739	526242.9126	1317371.417	2062163.637	1707184.833	272106.4225	91387.54254	330888.0983	388038.3179	648151.3313	20227.64702	592879.4866	26235.98762	2830343.606
POS00217	Laccarin		268.8475	195.1070614	1461500.866	1543017.395	3835195.289	764481.2094	5182396.948	4602731.452	1326457.669	1061661.354	1502303.959	5377333.204	4785679.933	5079404.578	1360173.347	1047820.643	1744244.473	4581838.692	12245276.67	4612250.544	5524605.019	5366764.631	1630240.879	1907112.69	6608950.45	1794697.931	4960223.918	6891418.381	2173804.812	4177806.174	4787782.097	2479380.882	801399.0761	668986.1619	1926086.957	36969652.99	4883529.26	2560358.192	1455917.492	2452162.032	3143132.127	6366912.371	2142248.828	1300984.196	3231602.847	1085423.583	8087284.596
POS00218	1-(1-Pyrrolidinyl)-2-propanone		54.9149	128.1071191	18546286.76	4916554.632	18095110.86	10314390.41	11298604.75	65607846.18	4609368.566	2361077.36	4142392.084	18252315.2	15171846.24	78811995.21	6468906.251	3878117.324	6404091.943	31657689.87	53388650.19	18928904.9	34368954.49	12860218.89	5925812.245	8734050.528	20958828.54	3565147.945	31576457.16	0	4754162.805	90779907.13	9668128.518	57404164.63	5554940.946	1559571.885	11910434.82	43359401.09	13196771.88	6960762.286	7736516.417	22622278.53	13714619.46	18880212.9	11771978.56	5541776.939	56721322.39	15425248.3	46266837.48
POS00219	Acetamidopropanal		96.4033	116.0708195	190444734	55120286.18	401812185.3	108107028.8	164073818.8	313755246.9	605464383.7	69096481.27	119831907.5	414820543.3	452962633.1	686828972.6	30399447.08	283119458.4	332372010.3	844167261.4	1738277461	243662868.4	523818873.6	137280591.3	191103718.7	117026979.2	1621113202	336177076	1350188966	84418024	1159539021	124283781.4	257767679.9	567463732.1	172025749.6	126025674	84426671.77	197985388.5	1153262136	438444971.3	146757802.1	570159853.7	347097396.1	2132381821	58099593.36	248570071.5	695695031.1	45467307.9	515317733.4
POS00220	2-Heptanethiol		374.571	133.1053744	793348.8475	32554255	354552.1537	6170786.128	18946519.57	1551619.251	2777748.056	1150683.401	2075040.691	4361326.172	3891329.783	49253294.37	40179469.56	7890886.826	9349497.542	1189466.597	1853205.649	17170362.96	2465391.534	639651.3991	7394285.229	749582.3944	29007144.99	5726972.866	4073557.807	4808588.143	12061775.35	14120583.56	5666919.223	12340627.26	10821797.71	16038255.42	36336560.54	6927106.5	1347204.384	410747.6649	2627133.952	4421081.36	0	6372031.978	611468.4485	39922909.17	40396080.34	1459314.05	8996820.926
POS00221	Retrocalamin		215.93	463.1934308	0	0	150260.063	0	56333.19741	70320.35425	0	0	34888.64267	66794.84462	283748.9396	0	30208.5839	20027.05323	35733.63447	64919.3876	507344.6289	0	308816.7405	134134.2927	0	20898.13415	171160.0295	56710.7024	148979.3663	0	0	65962.65046	61442.83334	66231.86521	24910.00714	0	26210.41592	367621.417	6755602.658	179987.5723	0	2077817.53	9178768.147	276586.1942	114372.5849	48109.54124	0	0	409274.9247
POS00222	L-Phenylalanine		280.555	166.0861374	66139157.11	25731157.97	293255291.5	45827547.26	163356518.5	248440241.9	60251787.25	40653767.29	54260506.14	423347587.1	264230160.5	312054469.2	114122292.5	26214475.48	40466677.13	155883431.4	233986153.1	229538782.4	250805983.4	540867501.4	47393048.05	126382882.2	480116257.3	57477420.62	273034240.7	210126259.7	125444879.3	256743579.3	83867270.24	368349734.6	53199972.33	23843672.16	79083753.22	138128516.6	290240911.9	222803966.9	55674425.88	166755751.1	304741235	523521167.1	163025747.7	44243108.25	196782364.7	21211319.42	330667036.9
POS00223	N-Acetylvanilalanine		142.104	254.096261	176760.1437	300953.2071	2653573.562	749912.3426	1804639.935	2478759.583	144590.6926	226490.8257	393592.1832	309144.5323	1905153.257	9392217.446	218767.2363	212714.8722	871067.8271	425162.4099	2257549.45	3553933.286	4469867.743	1194767.162	734009.1167	153293.9367	1331909.697	882903.3116	2220153.909	764630.8859	2612641.516	4122655.955	625625.3416	4330806.454	177617.5582	139301.2501	478303.6844	3001285.805	469310.7325	1553495.782	482107.5837	353884.7831	347607.7188	3769015.431	2589185.231	606568.5032	1461465.388	762850.8777	845518.9978
POS00224	Ethylbenzene		35.4187	107.0858402	1110954.458	2211660.658	0	2319970.607	1866944.544	2779153.125	2320819.844	2556382.433	2617614.463	4290018.538	1175685.907	529008.5916	1777748.778	3342428.276	1896328.121	3815387.004	1132488.921	1658817.868	0	1386530.19	3081050.526	1040644.002	5263514.758	2973542.662	559582.2072	2514892.651	249983.8033	0	1166728.397	2403919.693	2413619.672	3097046.332	3465490.496	0	4068384.528	4290975.421	4391362.789	4765505.777	5658138.971	3743767.66	6352722.473	3365528.452	4164501.497	4641026.579	1365278.175
POS00225	Ethyl maltol		35.7521	141.0546232	3598080.902	5552028.89	17009137.44	7731305.657	239921369.6	6711203.992	4615310.807	23607085.68	8788382.451	12187228.49	32184737.09	36235883.71	4421325.35	5701482.995	5506869.951	10872851.9	5523382.53	45344927.9	17393389.98	14430588.98	19375591.48	30615656.64	37564594.37	5817008.302	25055314.89	35034338.38	118310355.9	229999531.3	5545107.965	4211350.188	2038087.279	4173187.923	164126607.3	14502163.44	12671317.38	6422248.787	7401880.529	7532102.773	41742264.28	75273674.96	4323502.196	10142987.53	3959020.336	13361323.61	4251676840
POS00226	L-Kynurenine		285.403	209.0919813	5708151.346	624571.8755	7545510.891	1179173.631	7980026.511	10252578.86	3075542.979	2609592.043	1058249.768	12616936.08	11344997.42	11797645.1	1800097.856	1920305.816	901983.5079	8169405.964	10261531.34	8984320.662	5498314.415	22971701.67	910702.3237	3122058.254	17476095.1	1153630.611	7633693.466	9759617.996	7772959.729	2861234.793	1237953.749	9357298.054	2294868.043	286012.4238	2469701.576	9207482.061	11060287.8	9284273.555	994601.3217	7451124.689	8802944.534	48505108.07	4090074.435	1733690.867	2486872.894	881115.4934	4365258.619
POS00227	(E)-2-Methyl-2-buten-1-ol O-beta-D-Glucopyranoside		75.59335	249.1341936	3683230.874	410149.8975	1277505.564	466340.6946	3455009.979	2867523.581	505153.749	205793.2699	851277.5526	10554449.73	2536468.514	4346220.822	1627553.988	462608.5477	3059667.002	1416132.651	8272062.359	2640344.365	5809069.66	1719388.618	34592.32681	390887.9709	9059359.626	552804.0576	889116.4491	30948033.91	26565255.43	3372735.069	331039.1977	4218794.97	119592.0346	0	2944367.752	31008308.63	1100454.676	1056870.999	621531.4602	406126.1795	973428.5799	1916629.823	645079.8832	351192.0169	535815.5318	798996.4157	1712010.885
POS00228	Daidzein 4&apos;-O-glucuronide		309.523	431.0969764	2795279.992	21343.35122	0	759821.4055	2660348.979	1869534.092	32281.36748	309871.6717	102519.4047	244913.2885	882240.0589	1360469.297	0	0	0	63974.2341	1252944.52	1561522.742	0	4470428.679	0	0	1988675.703	838141.1586	656707.306	416200.4976	476442.5555	1317701.072	3065693.003	310262.7968	0	24699.46854	1790444.318	9027948.827	9349617.396	10126285.33	1937253.287	3117068.583	2044348.463	1800942.592	3087465.018	454974.283	3377821.844	0	7413531.378
POS00229	Theophylline		58.0085	181.0720659	0	170311438.9	0	0	91085742.6	0	34904487.92	0	85505145.12	13736409.14	0	0	0	26814433.85	0	0	3652666.571	381830.6865	0	28454985.76	19646555.48	67356343.74	131049310.9	0	2500611.871	7070631.674	0	18865963.61	0	858439.9068	0	19234766.73	44937657.83	87214166.83	12044159.14	14168524.63	190303091	2598478.92	0	201667341.9	751290.7006	0	3069262.29	36901087.87	15319660.63
POS00230	N-Methyl-1-deoxynojirimycin		382.768	178.1073507	2294551.262	1561856.252	22186923.05	1813225.651	8985681.133	10641793.52	6269373.821	1150898.523	1646938.703	18628769.07	13754519.92	17634913.09	9556677.044	1091529.543	8504897.288	13179271.35	27343943.32	13739811.58	20355901.85	28617412.21	2078518.768	12741912.06	14700287.52	3282763.645	30453645.26	9218182.037	5564224.025	15829979.8	3559700.156	15001048.82	1495292.866	775873.385	3909535.686	10193363.05	11321903.05	10253058.98	1956871.247	6760838.508	16455969.34	33472009.26	6251978.459	2486688.403	10054375.15	1739282.357	13138843.95
POS00231	3-Ethylidenehexahydropyrrolo[1,2-a]pyrazine-1,4-dione		119.719	181.0972969	46863861.65	33647737.38	183190820.8	24200971.89	131943477.3	170748414.9	64957485.17	38363566.19	37432348.48	264550965.7	199955457.7	235296452.6	56549063.72	40687743.5	67454947.33	114888587.1	240425522.3	332059240.2	244326832.3	273156246.2	47486152.04	90966624.91	422552902.4	57049101.04	195370891.1	162626159.3	64543362.94	173017389.1	71135446.8	192772678.3	19617342.69	14911812.8	74012092.85	217411017.7	230676144.4	141626324.2	47692793.62	111763626.1	181684374.3	531475747.2	106159470.1	43589911.42	156363356.7	36784286.42	279196015.8
POS00232	Uracil		324.175	113.0348579	2712523.958	2273790.676	3823535.353	608369.1145	5359768.597	4951764.616	1352667.899	0	0	7858961.576	5198705.957	6010737.78	1216040.684	1608027.151	2716990.414	2763828.167	8298787.603	6729934.85	5686940.595	7170331.581	1562210.832	0	7063193.325	0	5160309.21	6209851.664	719850.8722	6126653.545	0	6793732.498	417668.6801	1757716.162	3070773.741	4541577.297	6009865.021	4249898.539	2519790.843	3100278.532	5598395.55	7897857.439	2962669.234	0	4421781.312	0	8452185.965
POS00233	Metenamine		311.314	141.1135149	27890120.21	35199260.06	12121464.42	27820906.38	17486582.94	16448658.93	25470834.38	21527227.71	31897105.64	16415733.08	12068837.77	12169842.68	4716595.18	35351355.78	24946451.19	23182898.97	18730208.08	11577742.8	12526347.79	10445253.13	29559792.15	15230687.79	5727487.771	35342519.7	15188810.57	13566319.24	23553400.91	12915541.67	16475923.54	13552302.91	22073530.61	24636883.37	19659019.86	13201794.58	23864986.65	17400692.36	27878957.92	23246957.85	28626923.29	13974585.45	22483699.73	27873418.12	10335299.98	27964090.73	16878784.06
POS00234	1-(beta-D-Ribofuranosyl)-1,4-dihydronicotinamide		168.169	257.1129119	174883665	101676004.7	837531001.5	94342551.56	453758315.3	905270465.6	250411815.6	121882411.7	173477128.4	1147717148	1147997993	1105541159	277879458.2	126715199	260079530.4	416152297.5	1071283144	818868598.1	982924962.6	1357260950	207440843.3	364579891.6	1691588243	330833231.1	867115377.4	1086345091	441802132.8	934033268.3	259792027.9	923350532.5	108989326.6	59606136.91	352659074.1	864224125	1052681301	733502133	220412027.6	445173120.6	863777973.6	1185456729	389997512	160937004.4	787141331.3	162558149.2	1284575307
POS00235	N-acetyltryptophan		239.08	247.1074571	18055585.65	9481875.482	15532329.4	6339400.423	12967219.22	117350428	10752340.97	3024403.861	15572606.08	28438407.71	60740651.34	141018356.6	7623014.895	15725357.54	6899570.333	46527781.64	119475670.3	23198891.82	153400889.1	89193391.42	14879342.7	28817009.54	94703620.35	10730343	81251362.93	12072149.06	18228839.14	210549668.1	12644159.82	166833386	11322693.76	3212317.955	24631025.34	112344414.1	62590112.81	19294427.19	17635133.22	31981642.2	63814024.48	56290761.41	24225691.87	10455282.42	71330624.75	43768961.11	135391344.3
POS00236	4-Hydroxy-6-methyl-3-(1-oxobutyl)-2H-pyran-2-one		205.633	197.0781694	607715.1223	20423658.44	1289977.084	732962.1321	8267567.251	2221865.89	3049559.005	701345.1124	6067692.669	2449458.279	1612894.952	2240884.576	662259.8974	741155.2614	1013877.015	2092886.045	4831516.024	10013680.22	2306973.602	2762283.587	4046418.645	7515692.637	23400757.09	1334038.23	1373453.058	5166546.727	1088907.115	3191910.063	1352009.405	2676899.06	610338.8531	2827307.892	17674104.75	8090307.817	2759204.43	8423030.343	9607883.833	1478100.281	1986691.12	12286765.19	2040746.692	2145726.212	7712873.02	6326171.433	6368799.278
POS00237	5,6,7,8-Tetrahydroquinoxaline		255.495	135.0917324	966337.7956	707954.2695	1503884.061	753539.1249	5424957.006	1071716.349	1028640.744	709864.8852	2208416.419	1670915.053	1354374.666	5463721.51	2547254.592	676358.9722	964651.9254	1924616.09	4610996.804	3647513.452	3443864.134	4008240.892	1401227.745	1262912.536	9776338.269	1082150.099	2911500.291	8154084.581	723450.3429	2976031.728	5545678.365	12653435.18	514386.2126	711910.7618	2715303.453	5388040.073	1843899.056	2699749.34	2524890.791	1382487.945	4832692.773	4416560.097	1857850.74	702501.5873	3425211.873	1064341.864	9483892.707
POS00238	3,4-Dihydroxyphenylglycol		36.8009	153.0546196	5743107.932	1585784.474	15160244.73	1263727.21	6306938.397	10422224.47	4766543.939	3427071.338	3041002.539	23981746.64	12485853.88	1765461.159	4061244.269	3541476.254	4892895.858	5524967.735	9949977.9	9611897.367	10433360.19	12779300.48	3628190.662	2869406.42	13795453.98	3853383.22	10136831.21	2003226.214	10475765.45	243851214.9	3719999.75	12332968.08	3172242.671	3129455.095	5432869.266	3079808.796	17817550.88	10982256.74	3092604.818	13289144.04	10571191.59	15430088.46	9302838.862	4414470.088	13036338.11	5133527.035	21567889.67
POS00239	4-Pyridoxic acid		43.2957	184.0603436	148411.0613	26804898.14	347022619.7	17495269.39	139347586.6	952671955.4	106494560.5	27885907.26	32926964.32	1174768951	536976810.4	375401479.9	133031105.4	24296281.01	374746072.9	1048896127	378042256.6	169842105.8	589215049.9	423516672.7	58660348.89	110689526.2	596768396.3	90565182.15	380529595	81336666.45	385607648.1	469184843.7	112439550.9	424890772.8	32229456.19	24216367.27	131396097.3	276273918.8	455445091.7	553092761.3	78108469.37	157763260.4	165399843	433780113.8	162714757.9	130296392.4	416445811.7	16885309.2	794226430.9
POS00240	2-Azetidinecarboxylic acid		77.21445	102.0553198	52434186.15	53980915.09	63763128.99	51540822.47	48429100.92	42057365.24	43827120.55	59194543.66	56915481.09	102865595.8	85103953.15	90769755.28	44662317.95	51268072.27	51765938	48199185.59	106587092.4	37348067.49	92278721.74	69350401.56	48395859.39	45647412.78	164636552.7	54308673.13	93024963.71	69281257.98	48561606.29	80785416.25	48804793.27	98742096.64	45584657.99	56573015.18	45195908.96	34598653.79	94516805.25	75787421.4	62702537.05	60792722.78	45395523.62	83462000.16	42165216.42	51505031.79	165344191.3	58156081.68	107021568.2
POS00241	Quinoline-4,8-diol		73.2352	162.0549156	4260661.389	4459394.722	8608515.005	1485100.996	8192977.533	6373231.153	3316385.461	1267422.062	1893916.014	10614797.72	13236027.37	15212853.64	3508013.935	2709115.851	5676911.426	10735174.96	27301056.65	17987376.09	24304466.18	9384996.282	5796284.939	58324432.83	20301060.85	4985253.974	6746153.138	4415049.009	6092016.207	40876452.38	5201349.148	26721261.02	3225692.18	1098433.978	4725037.803	27251234.02	9079308.477	10303903.22	3080540.955	3942898.725	33608787.05	16721811.44	7232418.435	2508735.12	13589738.63	2360843.551	13856006.99
POS00242	N-Nitroso-pyrrolidine		147.7	101.0713414	4088672.512	3754966.944	4465538.892	4127617.912	5990159.15	4774567.876	4197671.769	8175282.893	4480785.132	3778620.19	4446849.526	4704586.071	4442645.681	4398281.19	9911929.055	3410645.642	2390358.763	4502178.325	4069169.723	6538439.996	8803019.116	4596963.015	2715313.671	3953161.886	8266185.013	3318531.383	3554524.485	9423882.774	4789998.461	3445755.77	4132349.943	4554423.28	4066206.971	3625972.278	4831727.633	6720507.797	4123198.876	3874805.546	3268669.008	3435521.025	4937926.315	6602390.075	4211637.939	3971755.1	3592923.935
POS00243	N1-Methyl-4-pyridone-3-carboxamide		114.758	153.065828	13192312.75	7178215.34	21788862.3	7785326.053	58286732.9	17583479.05	12044639.51	4482533.98	4858663.034	48520904.5	27862842.8	37215702.5	11462137.29	5936883.89	13179435.58	27587345.14	145929884.7	14140062.64	73717839.38	43337785.85	8915547.538	12478150.94	30701394.77	11325574.34	29083651.75	10951537.07	9175315.212	30452318.17	25116641.64	22052369.32	7214861.949	4750726.261	14154624.88	102531539.3	25366686.58	26601043.98	16494869.95	11681636.91	16329506.14	38347599.94	17053977.99	12906767.96	32595857.77	9005633.47	31466161.13
POS00244	2-Aminoacrylic acid		396.655	88.03981479	0	0	2015655.153	0	2569942.434	2232726.908	71089.99753	0	0	4409766.451	2085707.549	1987146.822	660498.1687	0	0	479388.3853	5102559.99	2339660.144	1417286.342	5553103.324	0	590320.8063	4714954.396	126727.5934	4871574.968	3595364.427	1776817.713	2929589.67	0	4777560.724	0	0	0	1383057.793	4025362.271	2113809.411	214951.9961	1629959.81	2224228.291	3574447.814	0	0	967901.9828	36199.21257	2799724.563
POS00245	Glycylproline		366.445	173.0920576	8151717.508	2601585.487	9243829.791	5664936.033	41917128.96	9583184.727	7768760.582	5042185.791	13026996.13	52533470.11	30695841.86	13804199.39	11434528.57	2948454.442	10454843.89	10025078.6	19233668.58	17727640.71	6898012.964	17707176.2	3422180.232	22328056.78	16904144.09	7947292.905	7333222.114	18343427.65	26296198.85	16843890.51	26494248.55	6288576.139	7647742.822	2368953.913	11484247.19	10250881.29	49452573.96	70515724.11	14540218.29	41119270.8	14020085.8	44785646.32	5758763.279	3956169.999	1049767.311	3238799.009	31520145.41
POS00246	Furfuryl acetate		298.548	141.0546169	8535794.537	15898178.13	5977327.833	8746022.3	16965265.53	5830236.597	8535524.146	15743578.13	12870473.1	4747405.854	4177797.854	4903004.611	7522839.513	19574383.13	11109966.55	8619436.534	4650597.817	6937259.538	4753928.837	4803281.785	11417103.34	10133013.73	4866444.126	24806882.31	5638951.817	17292155.64	11602109.69	211782469.3	8062731.763	1542314.439	7496458.293	14862380.09	11198914.81	4686311.762	5213173.189	7321506.325	8351079.466	10992947.01	13232128.24	5592427.47	6511071.636	13466682.61	4942149.927	16448539.76	644947826.7
POS00247	N-Glycolylneuraminic acid		249.1805	326.1103926	4488505.763	597836.2771	3089151.372	6160959.734	14157323.43	13480606.09	4261738.429	1016227.679	3775928.055	30170854.43	22196195.32	5338864.208	3575705.402	1200525.993	7217754.478	8839587.241	37717690.23	39310397.54	66328691.71	16494913.33	0	156106306.2	32554901.72	6292516.075	28328354.16	8282119.181	4815375.864	2575427.603	5777434.585	12964856.02	612974.9542	714698.6344	2588345.901	7634262.999	9244348.453	992915.9647	1353766.397	9175040.416	22907120.33	17815876.93	64250521.63	1765305.257	10997690.53	0	16230471.47
POS00248	Methyl nicotinate		56.3384	138.0661852	1765768.589	4121486.858	1762530.734	18237580.5	3057401.706	1600550.124	4601540.522	2470391.395	2767039.132	1179419.132	1992918.473	2888748.258	3251980.295	5906323.271	2575683.603	1741735.283	17705550.87	2819654.039	2855878.036	1857325.301	3333971.111	3605453.968	2713815.182	1162086.792	4316215.246	34798728373	2014025.148	9826686.428	3867921.274	3915259.377	2752065.921	2311332.092	4610999.405	4671041.257	1596620.687	1740079.17	5651601.228	1743931.974	3281151.597	3212533.734	1767880.117	2378107.662	8743903.861	2523891.609	4959848.308
POS00249	2-[2-(4-Hydroxy-3-methoxyphenyl)ethyl]-5-octylfuran		244.847	331.2300049	7384106.32	5212067.089	19194493.26	4215831.654	32286084.09	48594909.43	5708788.453	3459933.562	4713348.455	20479488.83	22655125.28	27108502.88	9016633.906	4930149.289	8559848.01	18575769.9	16162139.16	29324505.9	28314154.52	45003135.32	7661263.474	12728974.1	45153014.49	7824990.852	34251455.05	53823296.48	16741588.2	9218826.291	7468720.305	27974010.62	1646238.137	4835896.58	17443992.78	36975081.05	46384392.26	44442084.21	17055233.9	15802885.92	34869379.04	63806239.28	25182863.46	12208627.11	32520126.65	9519422.823	31440471.99
POS00250	Cotinine N-oxide		69.8502	193.0972611	3643141.369	0	6476298.276	2007227.406	1898734.99	1221734962	897481.7066	0	0	90654206.99	7657278.913	1314600.239	8508073.096	521418.4579	1617680.501	4410483.28	4387362.244	2662276.068	2605595.861	1438444.282	4708648.002	557202.2514	6108274692	1883504.286	2892145.68	23679278.21	43484640.22	6282755.005	1159396.56	320005508.5	113473.7697	130299.2695	95604.52819	12094864.63	1806746.816	840642775.9	450867.2156	0	2994111.181	3099244.835	528123.8834	981669.5679	6166045.165	1951466009	5507125.258
POS00251	Salsolinol		282.495	180.1018931	9949665.55	10791170.62	1968219.78	1872006.366	8404990.211	15476194.91	4131543.328	6009466.74	7460172.36	5460220.166	1497177.258	6248489.929	1013206.193	3502619.875	10367726	5154595.461	5945737.94	18047638.18	3868969.286	2950894.052	3252282.346	5576229.152	3901660.082	10358768.7	5781366.549	13878560.68	10081860.09	29012191.15	17054069.48	1614559.936	1818815.735	1538752.052	4265528.244	10734753.89	1226650.996	8362772.816	12996735.75	5487282.91	3146317.351	4909086.551	17647925.5	584169.6346	2347838.501	6068677.519	1219999.597
POS00252	2-Methyl-5-propyloxazole		64.9377	126.091394	202670342.6	103005538.2	544885802.8	181563093.7	346551679.8	492515535.5	397828442.4	82799364.81	270281191.3	942004960.5	921692537.5	1082290659	298773372.3	274339299.4	420816939.2	470852508.1	1301614525	813933410.6	1082003818	842608223.9	265040431.9	561100284.3	1463491958	242975287.5	1106362779	347021586.8	539036469.3	717434617.1	317002598.2	834206691.9	237292693.8	85023879.95	540279044.4	960392666.9	911746973.1	502706633.6	240539689.4	302641861.9	387754907	658570201.3	362940968.5	213489520.2	819972206.2	184262355.9	1718400722
POS00253	3-Hydroxyhippuric acid		254.969	196.060579	599466.7478	583105.8916	1188529.027	794243.154	1563991.439	1999754.735	969731.5658	950001.3349	550175.0171	688566.3595	4741278.882	3338048.056	1528769.048	458562.8562	642708.6952	11453312.61	9201974.056	1254223.745	1810622.94	10148614.7	509676.1039	613621.498	4272620.934	734843.8951	4295182.17	2063258.922	1169640.304	2254631.221	2094344.453	2444257.915	483172.8228	441452.3498	1972282.441	5317903.635	1474298.643	2342166.062	702244.3565	1619978.245	1487946.321	2947512.705	1121107.628	335688.9573	1512255.002	183699.0225	2752133.619
POS00254	Asymmetric dimethylarginine		520.6895	203.1499487	926338163.5	644934726.1	4511096003	466639333.1	2313726163	4317848194	1655670509	656970874.4	1153824985	4890224095	5075463948	4820676837	1587946543	959255631.2	1305104237	1703106719	5815554634	4891763596	4769668550	6509992910	1288670860	2524857742	6188314744	2201839368	5485524861	5219480857	2739531588	3908164553	1290331808	4398490504	662745540.8	765654215.2	2839937953	4483703285	4444448576	3582305754	1892627645	2994883228	4400978592	5456613713	2213776271	1035761714	3727046654	1122161147	6052238227
POS00255	trans-3,3&apos;,4&apos;,5,5&apos;,7-Hexahydroxyflavanone		148.788	321.0590979	5988296.6	4059627.408	13805748.6	4928044.72	8603899.62	13918349.6	6187316.799	6370459.345	7601614.096	13816873.07	20082915.61	7517267.99	6504652.319	9415196.749	11942065.56	14870992.07	7602506.729	10473838.54	15969330.13	10436509.84	8274023.038	9979998.519	11608474.72	6300678.254	16259535.62	10379571.3	9567819.173	16595747.19	6157565.949	11938507.79	12719326.19	4606957.903	2014961.053	13463729.42	12312622.43	12638468.75	3861873.317	10592349.08	9574510.546	21885203.16	5571786.057	7855268.071	18879574.77	8012715.07	23967102.32
POS00256	N6-Acetyl-L-lysine		369.927	189.1233331	22144936.2	6721743.278	63100192.82	9115023.958	83159108.26	76646507.04	21098691.09	19789354.38	15726924	177120393	49639094.03	79159143.82	12262074.63	8685892.225	7836098.232	24614827.94	64074512.04	27030057.49	45581665.5	105995393.8	18055871.69	47889789.2	76921970.72	27871758.02	48948993.6	113146379	77110440.01	30726481.67	23569511	83256190.75	6188814.14	7564107.385	17794936.79	53582593.69	160487685.3	176166983.2	40909362.05	61175617.1	100553205.7	90942416.26	46534357.75	15196733.49	32397090.74	17084828.05	256812330.4
POS00257	D-Alanine		367.653	90.05539083	76640013.89	81298793.56	113359333.3	55763017.76	155535806.1	64333607.98	66562871.1	48499795.92	59381034.61	175396335.7	181856769.4	117880363.8	121229638.5	68724541.41	71799127.67	66674871.48	199188621.1	188033708.6	51423730.78	151908416.2	74686448.56	79148853.79	279114208	75818851.07	128723841.9	238438675.8	68971309.22	141921398.4	47335438.05	124213717.5	88467877.09	69708725.66	104327423.8	146080389.3	140476371	126792451.1	79735847.19	130680078.4	111079311.7	348317261.8	79211809.44	41875202.88	79530971.79	38833786.05	167717700.8
POS00258	Thioguanine		167.027	168.0325967	4357200.084	18954830.19	3690919.247	3877563.454	0	3785104.218	4252168.98	3113557.396	11908749.28	8330922.065	4499684.046	12947685.52	4199305.19	11481017.04	25516079.15	5431738.172	12250620.7	27288375.79	11500393.06	10061333.83	5100623.782	13937866.52	8414562.443	6141035.895	10577854.54	1113350.643	3438717.62	35723558.65	3278553.571	9568457.837	12288633.87	2035427.664	5562300.911	0	350743.1383	263872.2683	2858778.357	2130503.79	11009116.61	0	4234337.194	11483512.56	5342876.798	28912495.54	0
POS00259	N-Carbamoyl-2-amino-2-(4-hydroxyphenyl)acetic acid		306.701	211.0711946	767746.1048	244115.1885	1100076.616	662388.1212	969078.719	722642.0327	1057286.38	65536.4052	462777.8069	1426785.29	9219955.019	657159.8823	816049.1876	272445.1165	1001143.796	671600.1319	5125766.943	7812348.901	3764416.142	1262782.088	419157.36	928605.9589	5323713.134	354253.0298	1100579.36	1959877.745	1000936.07	4554039.918	1368404.188	1742215.33	209499.8718	206091.6356	1717916.102	1614014.316	1025041.247	1185604.142	606868.8789	667852.9984	569351.8762	814065.7996	716362.5162	362340.0732	1377899.961	82092.40568	3721079.388
POS00260	5-Oxo-2(5H)-isoxazolepropanenitrile		201.071	139.0502101	31196221.2	23386096.32	151111775.5	23184134.93	47385165.5	146064143.9	53482142.38	94329303.69	17163830.15	122687641.2	127123228	150304793.7	28077818.61	21311419.99	46435750.82	78256038.72	140460218.4	128929935	169161845.8	194891403.1	43310068.46	67316169.44	282381467.5	36103927.91	184118020.2	182669120.9	83288827	130342715.9	48304037.89	189138299.1	19057358.8	11654977.53	37072931.76	112097595.5	82546890.9	47546776.12	32380289.46	40729310.11	70662531.87	114752041.6	93060392.76	47639023.25	108194397.7	60243970.51	112544550
POS00261	Squamolone		75.3596	129.0658991	98368284.69	56127609.82	375154647.8	85305696.3	253474694	384467805.6	169286479.5	76242195.67	93489033.83	402806307.8	428917072.3	423795304.9	158893832.3	88680661.28	124403244.5	160862641.6	416797292.3	425114280.1	261894475.3	371624239.5	97446656.28	196201287.4	782762147.9	131511189.4	492571855.4	340857277.9	231911750.8	250981859.5	87013455.14	465057331.1	70296977.62	65351763.25	141801857.1	403452791.5	427453828	298166844.1	103182719	266846883.4	344528091.5	680837698.1	206249373.4	88534966.87	243829899	76762272.2	550731029.7
POS00262	Saccharopine		462.8345	277.1390622	342551.3104	73988.03784	1623571.213	82899.59887	782469.5408	2315033.346	251757.6868	35147.51295	73078.54344	2192103.906	2304395.084	3624886.637	214948.9511	34360.87578	333280.4021	699408.64	1909169.873	1815039.556	3192128.073	3715464.211	233954.8137	491990.7375	4510653.413	89297.8229	1519991.813	2406492.553	256680.9775	3345611.108	180298.3012	2123258.251	87661.56367	85029.96132	360047.2978	1414735.314	1651516.246	1753301.118	97248.54341	389884.6289	1282590.395	7691673.394	495143.9148	69355.71777	1019009.422	0	4262954.612
POS00263	FAPy-adenine		185.1635	154.0722548	13063171.2	2301566.949	28658872.05	48643304.42	24198774.95	26997001.88	11368165.65	15854629.51	12405670.23	33590750.65	26358047.61	28990173.26	9113117.393	10919254.81	2879443.337	21013977.79	25918561.04	34673515.29	27443976.36	36071133.49	14189811.33	21663301.14	38176850.86	16863518.47	28853671.73	35243613.47	177591940.2	30744520.42	12052611.85	26082968.16	7678487.133	3082431.237	4906406.921	27996256.15	30330484.72	23182078.7	12271846.12	20470387.16	25872437.39	37236359.19	17466906.96	13451990.05	23906018.24	13617982.49	37390782.32
POS00264	4-Amino-2-methylenebutanoic acid		177.224	116.0705964	120851960.5	131990319.6	226441256.4	99251133.88	185451909.5	228096612.8	135210061.1	106073698.3	131015722.2	232305385.4	215016807.8	226169056.2	133880515.2	127315538.3	171401883.3	166980749.4	239737797.3	205759729.4	212083579.1	241434420.7	112942725.4	152396736.8	274071490.4	144723360	213631120.9	236216150.1	178749191.5	225366993.3	123826789.4	220606910.5	122651501.6	82908483.8	142468372.4	228371202.8	231329621.2	197497687.3	132410193	188422636.4	204990465.3	261439995.3	160527435.6	125035387.2	196114876.1	159736424.9	263258042.1
POS00265	Thymine		277.075	127.0504028	10981026.33	7742661.99	11623113.83	68441464.03	19595523.85	4062587.213	29782137.68	6938105.759	8551424.198	11707214.52	16262969.41	10181208.88	17722664.51	16638554.57	6827998.611	9025241.738	3014023.179	13012967.47	8682679.471	6699920.243	8973602.227	21187504.76	6030155.206	14968882.84	5372673.942	9251823.782	16539528.22	6993888.171	11601682.57	6426312.506	6345140.356	5224727.096	31104453.48	4730697.307	11670895.67	13124133.23	6934400.337	18703579.92	21948570.4	9308659.106	13792474.71	5564298.661	15887254.21	2360143.334	30102636.27
POS00266	Pyrazine		55.1037	106.0402996	11936891.92	7197834.506	7316594.554	12405700.68	2888276.555	1602229.949	10992378.72	14647927.91	14252777.73	4646140.276	1191423.142	1762136.963	31689239.36	13482206.89	4994362.072	4017127.796	1447718.492	1334938.336	1111550.317	1206877.518	13918421.6	19882897.81	906531.6185	14105070.54	5278710.818	549635.6336	7358085.801	1102855.789	12450722.18	499939.1805	14750632.59	29219643.46	5859127.651	1102855.039	1573698.961	7181611.428	12017224.99	8274280.324	4268808.629	1055260.523	9845437.452	14489711.65	4752068.768	5715548.403	814148.0828
POS00267	Cotinine methonium ion		299.401	191.1177417	128559.9543	0	568057.4388	0	548407.9762	26542531.21	297748.0532	0	43531.2112	555308.1289	568193.5683	4836190.617	84496.04062	0	551498.0431	358415.0875	969486.5518	738422.1289	349578.6393	745521.318	143026.554	252882.5655	26293401.98	340931.8336	768451.628	920947.7885	851263.0142	260300.0171	446562.2407	1772442.381	0	0	326417.5296	1034932.76	786478.3419	3340536.983	170405.0189	309305.4024	466963.8836	554900.1007	339191.702	1125388.964	352597.0508	36623095	1137346.781
POS00268	[3-[1-Formyl-2-(2-furanyl)ethenyl]]-2-(2-furanyl)-5-(2-furanylmethylene)-4,5-dihydro-a-methyl-4-oxo-1H-pyrrole-1-acetic acid, 9CI		399.7735	420.1105131	246977.1333	64785.10388	1492938.17	128161.04	666995.6072	1251230.007	402696.0029	160021.6861	213171.1031	2961952.952	1593847.268	1547371.685	385809.8765	108823.9993	437737.619	577493.0184	336483.8256	2315680.664	1890253.192	2953793.548	233847.5068	458439.4419	2686158.043	170087.8543	1745618.694	2089518.393	919645.5591	1275753.979	340815.2823	2068830.62	83361.78634	39397.4158	563947.734	1428468.557	1259499.267	1380093.256	101626.1148	727386.1752	1372726.962	2850560.817	832670.8863	224181.0495	1074337.167	114654.7507	3206020.89
POS00269	Ornithine		518.3725	133.0972269	1354866.831	718659.7638	5825988.052	1190635.27	3592824.276	4932163.287	2038287.176	466955.6567	1053115.781	7598440.822	6448087.613	6731813.952	2124251.641	1318575.615	1549782.005	2717009.556	7345765.397	5164393.011	7673698.833	6771511.345	1691129.464	2935957.754	9517095.822	2443296.854	6237077.579	8025424.5	3445760.988	4874768.06	2073686.724	6062824.539	633634.2441	557038.6095	2418629.513	5278748.354	7439264.266	5193088.305	2396801.33	3382932.809	5433073.161	7571020.09	3201489.501	1525435.576	5727264.789	1313841.026	10914355.47
POS00270	Leucyl-Tyrosine		189.734	295.1648449	2362804.141	656409.6592	6370857.061	702161.9702	1894051.534	9774420.969	1969209.594	632512.4015	1369684.347	3995649.785	10137736.06	22096890.61	2811797.763	541784.6415	4129521.503	2648420.077	24939057.15	10228287.7	11176835.58	33132415.02	3998178.252	3212722.432	9609732.695	2358757.175	13448006.53	3556372.881	6126882.647	6733629.242	539310.8783	3000827.464	745108.5323	780057.9105	1298464.44	22549664.21	13247782.46	3746839.902	354475.6048	1007193.22	5217073.391	38744340.29	1190297.331	719983.7936	1264738.826	787867.646	29185959.7
POS00271	Argininic acid		384.7575	176.1030028	66884792.88	30043812.7	128918224.6	128085718.6	193992087.8	193181192.3	70083429.32	16888282.2	46882688.57	180829504.4	211436233	326722207.7	130271571.7	30357824.09	111784904.9	200708366.8	245881009	236457537.2	468046104	1042770390	49826688.06	158570370.8	203387682.1	65969174.41	252232614.9	133632293.2	87656812.28	232476473.6	88437930.06	402049456.9	21554079.48	12853809.03	90152544.71	191397673.7	149753661.4	120177251.6	51022738.23	97932455.85	353604743.8	344508600.7	119363516.7	34540701.86	177277507.9	13049217.95	153206187.8
POS00272	5-Methylcytidine		267.778	258.1079632	22610481.24	13946946.86	63516535.47	11928936.7	30675948.42	57882814.59	23652919.96	13640833.14	19215593.27	78004219.43	56866736.65	55916869.18	23850745.97	18028449.96	31099642.95	34954555.91	59116684.77	68601545.01	60556339.09	67011014.41	20788330.54	36371445.57	67121676.67	30428102.67	73960120.23	26139468.08	41893700.56	46568679.43	15562458.64	46800226.52	15196839.06	11984190.57	31524831.5	34642278.94	44235006.39	31132793.75	19754369.72	32257634.76	40542865.34	79259691.09	35474876.91	19840420.04	55951896.86	18628883.91	75066827.93
POS00273	Methyl N-methylanthranilate		398.208	166.0863884	1145355.256	1630736.707	6131243.988	1115312.667	3542195.229	5688819.881	3294268.391	1156541.644	2831437.452	4465657.41	10293359.93	31671410.22	2135604.084	1739342.675	3613463.326	1480777.633	70931511.04	1225527.592	4767712.039	3649297.662	2307583.41	2362600.94	36125854.82	17530122.76	19025650.24	2888379.303	1233887.828	1763961.687	1870019.971	23964165.42	1369960.664	850804.2941	1617575.259	15375179.67	5988129.239	2974385.283	2140077.19	1733260.24	4039389.178	7707580.225	2338195.374	4919579.736	3311253.29	2232994.621	4622761.721
POS00274	Methyl phenylacetate		271.265	151.0754302	517640.6524	391370.1185	1549861.087	567536.4294	1044226.256	967994.9186	520342.9732	548092.699	420397.2041	2269851.821	1432298.998	956693.7427	510584.9087	493330.3546	473381.7652	923185.3345	2929988.698	1510464.643	9365133.202	4288098.322	569596.741	678361.9219	2407142.118	446462.2201	1959458.357	511174.3693	798856.8701	1671245.371	688612.4563	2649679.622	368112.1898	416356.0692	512991.8912	2798157.109	2194481.674	1194707.566	353035.9532	1682481.21	2094590.483	1562220.945	1207415.6	445141.9995	1513111.51	441706.6014	4872300.782
POS00275	Indoleacetaldehyde		263.5825	160.075789	2102836.149	946108.5315	9366572.928	580443.0622	5961796.483	9891140.523	2234446.361	482537.812	1606442.648	13527933.35	9478001.866	76953135.94	2914100.799	1484294.045	3241979.65	4200194.751	6232610.937	7667518.943	11587884.36	30820559.02	1069130.243	4405401.459	11632315.14	2400198.606	5693849.232	5523216.915	3242621.913	7749753.283	2791976.658	7435110.702	2103243.922	598607.9618	2840365.836	12064196.02	12533896.01	6453943.873	2538010.885	6391137.676	6327498.06	19261348.44	4686257.811	3058828.997	14435760.77	494208.9989	13161429.33
POS00276	Guanidoacetic acid		375.637	118.0612594	878787456.6	1073242855	873343166.3	436062218.3	1340429791	969466280.5	613489851.1	451807135.9	963930629.4	1283176651	1412816810	1842122758	770800622.5	860181129.4	1167757522	492816349.8	1442628098	1916078990	837152663.6	1442237223	845422545	829509177.4	2050326006	1235540191	1341695111	830396831.4	474580990.5	1287731800	1186979349	1478724304	382092334	946505012	1297986614	1847893524	855159803.1	1587181031	609174193.8	1638301608	808948719.7	3640521260	574554617.1	519219592.3	1976159296	194547798.1	2312704677
POS00277	Nicotine glucuronide		400.52	339.1543097	0	0	0	23388.25158	0	32168574.15	0	11168.64175	14971.73469	145857.8246	0	0	0	0	15103.1784	0	75162.57624	0	27602.0807	0	0	0	1808233.1	0	0	46577.44003	615010.973	79550.63245	0	16346873.42	0	0	0	0	0	9170306.937	0	0	43485.02462	0	0	2981648.598	0	19870521.43	0
POS00278	Methyl (R)-9-hydroxy-10-undecene-5,7-diynoate glucoside		258.108	369.151565	43399.74938	37910.65232	1016390.344	0	5755330.004	12044646.44	0	0	78161.48785	474192.5143	225463.6421	3723611.442	2395759.987	314891.0364	0	1013875.416	872843.7939	128080.0513	1709069.425	923700.5221	0	755556.8381	1588138.889	189585.5786	554880.9184	0	206078.3378	311675.9185	8570342.432	5836030.088	15950.71259	0	2004628.314	640277.5862	730592.6388	1717989.558	3361724.132	476786.833	363240.7032	2324966.438	990969.0635	191739.5345	1344085.556	460108.2105	3781389.152
POS00279	7,8-Dihydroneopterin		261.94	256.1038496	1090573.716	800708.3718	6996557.339	1055254.361	5755033.665	4577440.187	1408357.831	526812.7283	1176775.777	7195688.782	8141260.55	7383375.865	2341778.471	532060.329	2447039.342	2900141.347	7177159.074	11097352.15	8464189.054	11462463.27	922477.1237	2108697.906	10129453.67	1597237.737	3756925.485	7436785.296	3142920.741	7729864.933	2321059.406	6998337.348	513420.5374	574648.7839	2413164.135	7081999.813	9671146.453	9147023.908	883287.5873	4089853.972	5732514.133	12673045.46	2572526.319	1054119.277	3389459.836	189831.1656	10136899.05
POS00280	Pterin		199.9265	164.056796	19020249.79	11980064.9	10833601.82	21303250.4	13796697.88	10498290.12	15495097.89	9405587.537	13344821.61	20006580.35	7410376.999	33381033.12	11450300.65	8722940.347	32475819.71	20513298.31	12813653.65	22258833.25	13206929.17	29897722.16	11863954.99	12799527.7	5452156.073	7031702.272	19811276.71	7896227.416	1472915.484	26251018.07	10372377.11	16779623.47	7957337.17	16532495.93	17230344.65	7176988.004	11786824.46	15993857.59	8282310.43	9587484.279	13517591.51	26978688.2	18101883.97	16904699.72	21405543.74	25671266.43	12755342.52
POS00281	N-Acetylglutamine		326.253	189.0870615	5668865.478	14363660.54	25883279.18	6888660.844	17547085.71	18585498.16	10076546.24	7642316.605	15018962.44	43455561.24	27367826.04	20227247.91	18233217.57	13140209.08	10031696.37	11095640.63	39243480.41	14257271.04	17485911.73	30713243.19	13510202.96	15841157.41	10321514.09	13017801.85	36506822.78	16728608.36	15414407.82	27735998.62	14666609.96	54399028.32	5892738.201	10283825.34	17542811.1	9375793.895	35721333.36	28054374.98	28482837.39	30330216.95	26162573.71	38928862.37	25012173.51	10457539.01	42649825.34	11004244.42	40660694.1
POS00282	Fagomine		337.831	148.0968394	3967416.84	5724169.331	70618414.17	3643424.181	18500589.91	9070076.579	16409055.47	3655709.932	6684363.172	24192842.61	106622352.8	339082363.1	20833440.89	6024619.846	37191995.19	6075249.49	25351434.93	7022790.262	39368232.29	9713521.753	15623709.22	28283699.26	81016811.2	60447457.04	17159416.48	27157595.13	8775041.97	13778138.72	20447083.86	66155917.07	5521541.728	4808242.853	10380389.5	40004329.23	83915398.64	13782461.14	7212457.904	12839138.74	7077620.89	102165362.8	15163198.45	141381935.2	23686491.21	3989085.955	42755739.79
POS00283	S-Acetyldihydrolipoamide		162.407	250.093267	1086544.903	1422277.525	5094711.89	287400.784	3620400.955	4880000.571	1464343.288	407611.5522	1544215.545	5935663.306	7349073.659	7187192.201	1720719.41	679608.0093	1699346.057	3995005.432	6593188.229	3043887.187	7942141.864	6251255.627	1218941.141	1853422.967	10090531.4	1330512.322	5392424.202	12944743.65	1414070.286	12742984.68	1733188.229	6507894.368	488523.2924	365752.6192	1735516.468	5799484.967	4815094.618	3402481.637	826768.3686	2449896.803	3849907.45	7051738.92	2032467.819	1289797.086	2792902.233	605826.2456	5018318.993
POS00284	N1-Methyl-2-pyridone-5-carboxamide		140.9445	153.0657848	9246139.54	8153046.514	29195146.61	5008026.395	16441774.01	47370135.55	10673674.19	3376764.668	3181314.451	36654678.94	37926440.37	66221391.33	13341950.09	7861851.26	15488301.7	19326878.33	51861924.16	31318725.53	47645665.46	51276294.87	10763578.99	16942022.21	73810185.31	13539940.77	45991968.12	8302807.424	5038601.838	41053622.46	6703736.701	47613020.29	3922977.235	4452546.742	6013672.115	36097914.35	29074535.54	28132034.24	11789735.91	21681018.24	89274747.06	58416966.89	52602063.03	7870235.149	56862941.87	9910853.827	52938864.59
POS00285	Dimethylethanolamine		282.863	90.09183611	5428407.195	4164722.746	8549994.514	1765647.873	3963061.672	12700244.07	6168178.945	1742504.67	3049504.64	3588364.727	4353199.722	13906443.1	2083324.294	1737668.908	4439470.471	10642268.27	18804488.06	6147254.635	8345473.11	3321537.313	4481824.202	2917707.726	7014700.09	2701856.327	2209876.674	6829280.491	3119603.98	7483029.3	5549080.287	4528216.904	3040750.02	1877150.971	38208358.31	11155020.99	3911654.395	4300368.628	4499178.547	8698114.218	6936930.809	24056737.45	16736508.23	2643578.819	3297239.305	1996127.603	14175652.92
POS00286	Calcitriol		303.89	399.3252219	0	0	348641.0939	0	210460.077	540466.8327	197768.6275	0	73446.93341	632738.2798	269927.2522	277835.8395	143203.9507	0	56042.66463	182218.6471	313771.3219	405290.6556	367070.2641	873002.4684	0	375893.7844	1186306.754	230074.74	606730.2613	709604.0436	114893.5631	85537.91261	59531.35721	554101.7581	28243.23833	20521.96973	40961.32499	351644.8922	183210.9611	716192.0881	158463.2839	213000.7649	425237.4492	629307.3204	128073.0588	59470.66504	60917.65775	22890.2971	789623.9357
POS00287	Gibberellin A91		68.3725	365.1567208	113157.0552	186141.972	1599521.994	0	685829.4918	1079021.755	40273.91068	399044.1002	32441.74333	796762.1844	1572743.024	887616.1521	91657.97074	304619.8744	323773.4043	259899.9899	1241915.774	730277.7568	141426.2338	611931.7225	69093.0899	221935.9519	790215.8831	487365.4807	859342.5782	13715040.98	817995.5737	454383.4795	255531.7315	2345856.346	911390.0471	672465.7267	981444.9985	995183.3935	681559.3192	123945.0462	574272.0623	232971.3806	656405.322	1564013.52	1012142.873	239352.1201	1111217.578	113285.3244	708947.4161
POS00288	Neolitsine		55.66255	324.12217	423484.2418	0	37584.80322	0	165585.1009	79208.34073	32497.17085	0	0	101832.1127	0	54462.83314	269044.3466	0	29173.25502	0	55749.71785	30476851.52	81576.96418	2676357.01	0	0	21574740.29	916681.568	0	0	0	247366.1225	0	49377.10037	24489.04188	0	0	0	51091.59916	56161.1839	0	61833.119	57878.06683	208889.4777	321282.1184	0	42321.51859	0	0
POS00289	(+)-Setoclavine		221.752	255.1587675	2499243.801	1033493.833	13035284.91	577179.253	8580263.669	6713389.812	2112314.465	433311.0568	908870.1327	8623934.993	9825671.144	12363160.35	2663571.733	972194.8322	2196995.525	4713841.559	3356331.567	13407721.95	6614532.066	3665093.315	2010737.272	2186454.864	9688398.127	2054144.29	13277085.05	8558410.797	3362925.542	3959860.613	1899466.071	14558054.14	767604.2297	735792.0279	1825510.965	6575894.27	13604013.69	6860994.762	3011615.01	3101103.73	9537960.917	5122195.27	6968177.856	3458159.017	4299971.127	2670470.612	7113330.014
POS00290	Sonchuionoside C		427.232	387.198254	218502.6687	73688.96598	708316.7334	70285.3145	469410.2155	899972.6291	253115.2427	39536.02305	114968.3248	1410355.377	1102548.389	1161800.903	331819.0034	97439.41444	333378.761	442522.2839	1501679.654	1370623.235	1513327.15	1371068.516	146622.7172	496589.1806	1537140.429	151125.3154	1101074.985	1189717.034	494858.2189	1060057.876	202044.3867	1093011.365	67466.29243	51012.75064	307242.1726	876417.5628	792833.1984	631191.716	166893.6334	388085.2044	862506.3039	1727874.95	402676.7607	104565.5655	911413.6429	37834.05943	1333880.364
POS00291	5,6-Dihydroxyindole		77.4512	150.054959	14668006.4	6040243.76	31135918.92	11364783.54	40049311.99	55050880.36	19112285.83	27662587.52	7215570.752	54639328.46	17699711.52	29357146.96	7495135.467	8200914.232	8832287.678	14188247.87	112351516.9	131916718.2	13768857.64	16311885.94	10411449.62	13261283.3	50626184.26	14278325.38	54180534.51	17885597.39	93156391.43	43511637.94	18943099.2	33417820.98	5592661.492	4630555.343	13564334.26	38384476.63	41194877.73	17344477.59	4009176.827	26281456.97	34923070.89	48037749.08	44063149.42	9976259.963	27867385.86	7660182.081	23297165.18
POS00292	1-Methylhistidine		469.603	170.0922651	705983974.3	267307302.6	475581357.2	260952111	533946091.5	558704529.2	895347395.3	182103383.2	353491668.2	656024611.8	1405653204	1162456319	435085025.1	357544802.2	939495074.7	441262073.6	595805938.6	842887830.8	1285560292	2866043568	274830837.4	681394901.3	2925002888	298923560.1	491859364.3	544013424.1	658020398	1389570089	637503866.4	1126396799	362761762	457755535	650480450.4	873910989.4	797120684.1	502959303.8	241762503.8	296762804.2	1343763822	687958242.4	348580340.2	730636444.9	665916145.6	158921693.1	2002478261
POS00293	L-prolyl-L-proline		432.889	213.1232515	15800538.73	6566036.134	56382403.4	5755316.473	34331305.15	49495720.55	9356690.904	4718558.821	10382424.62	37639305.26	65315733.1	50658959.38	11605574.02	10177091.78	8755693.604	20800462.68	71395435.46	53212626.44	34982033.02	100156590.3	5641510.864	24525639.07	136174088.6	9599168.002	65807870.15	38059625.63	20112433.98	78796201.22	9646871.871	53440097.46	9635087.222	3591736.052	20143962.65	60127165.12	40286914.22	32338996.66	11376221.91	17676799.9	30134906.43	62857590.76	19462213.93	6253926.743	17264807.62	4556163.731	76028059.78
POS00294	4&apos;-Hydroxyflurbiprofen		391.397	261.0930146	1100291.038	666491.8176	5579308.987	3088156.565	2950414.162	3916565.7	1329828.254	689424.1203	3899265.188	7302414.404	4143304.34	3277009.167	3496684.924	2243709.899	781531.255	2792648.704	15114412.77	2611297.674	8218530.746	7962534.678	2174363.795	3965533.911	6720003.067	3533553.086	3989695.248	4640524.458	3014073.542	5487198.186	3371964.915	11323196.2	570897.9076	2283173.856	3369629.871	2838109.265	6282968.13	5784038.358	1898296.442	4829020.88	5407868.387	5862116.46	3414969.455	2013432.964	4907060.767	1647836.363	6260625.901
POS00295	2(N)-Methyl-norsalsolinol		254.3925	180.101881	5947402.884	7320763.784	18464457.39	3248836.15	16002406.99	27206582.93	3642747.906	3282644.545	4600669.741	17479540.98	21327120.64	29189104.39	4593606.697	4795863.866	11028701.76	13936337.02	31363006.85	33500731.12	20757213.61	43001810.35	3923739.77	8941897.544	37205761.33	9080590.206	20942263.51	18653629.47	16414391.38	27134427.97	12519749.13	16953135.29	2151594.091	2093447.646	7977830.953	38810808.48	19580374.07	11801661.29	8971369.342	11370896.47	16335998.21	18678452.18	37238781.07	2750723.019	17189248.76	3171484.014	29374226.44
POS00296	5-Amino-2,3-dihydro-6-(3-hydroxy-4-methoxy-1-oxobutyl)-2,2-dimethyl-4H-1-benzopyran-4-one		89.8168	308.1486936	763218.6752	403381.3947	993656.6337	309634.3658	740188.965	1108084.175	885529.4158	480440.7916	335648.4306	1571494.9	1118551.196	1300889.711	523843.5168	176159.3133	537456.8231	697270.5701	1037343.791	3055155.076	771940.609	932473.4699	104398.0561	1110111.74	707399.3598	918193.7785	2311305.836	1593370.143	347983.8578	2074204.357	768157.0388	1467110.086	378682.3794	136996.5969	648246.9692	1489813.246	1285068.26	1232091.147	584329.2637	1054634.725	615813.0594	1791823.984	866705.8425	497287.3188	1081717.77	503115.4797	1764974.531
POS00297	Dihydro-2-methoxy-2-methyl-3(2H)-thiophenone		341.3695	147.0474354	22111061.93	24777955.61	65880795.12	12093042.19	46852665.93	56288935.67	24412841.9	5116847.091	7550788.459	82215282.38	56565305.35	74193090.31	15152231.4	8124236.968	17146202.34	29821408.44	28612248.75	78700085.52	63535261.23	62088232.11	29090435.94	19909190.2	17923622.09	15216742.75	80348815.49	61047645.88	58074046.14	61594373.19	47652995.83	66820655	10950457.36	14179708.15	75304503.79	145091062.3	116589597	87180600.05	30230925.83	59059311.96	55403658.21	92806365.64	56104587.4	12997344.82	58351283.04	26990707.26	122497155.1
POS00298	Leucyl-Serine		367.682	219.1337513	1124030.197	197069.613	4269711.598	608206.9365	16127311.83	6196521.297	973662.1211	1091847.291	935705.3988	11318791.86	4650289.557	5734255.783	903329.4469	518315.0238	1480455.041	1768103.02	3941161.021	3402625.469	5011340.302	14990959.56	1147506.47	2190403.334	8628060.625	1686422.964	2502021.495	20270309.43	5504474.195	2730285.777	1340598.631	2857729.851	151137.4603	231600.5019	1188621.397	3496503.723	13380603.72	26145387.72	1596567.254	6626254.095	13044803.71	11026053.11	2410686.002	686338.7236	2625789.491	699814.8924	21465636.97
POS00299	Valyl-Lysine		563.673	246.1809821	20204954.96	14313515.63	58111561.08	12332909.14	47074336.45	70898843.16	26690887.12	7748738.215	13057557.28	107305034.9	73789869.71	118624014.4	24335424.38	13616320.06	24678888.81	32882449.28	91701568.34	102737362.3	84899459.16	107892581.5	22926352.86	38103714.33	134423383.5	30778286.5	83033532.86	84347005.41	41041072.54	72446225.02	22095066.73	76909484.53	16134179.74	9640865.435	29471045.92	83443018.04	70793769.36	54121983.6	24120026.88	32915626.92	56361683.76	137728241.2	33807166.16	15112648.71	60993880.82	9899202.53	179943186.4
POS00300	4-Hydroxy-1H-indole-3-acetonitrile		52.646	173.070934	6622738.49	2910159.254	8993346.786	4815924.516	3103791.784	8240127.005	4641144.882	6188776.74	5788075.76	5862637.18	8848772.407	3373588.614	1925389.53	2912092.075	2079749.738	3199099.217	3554367.842	8612844.1	3481245.836	5674334.583	3204290.842	3447178.031	4456150.853	4455764.458	3790785.016	2036154.67	6467973.792	2133445.25	4942585.541	8917294.238	5848276.989	6717349.711	2145160.799	2085942.184	3016501.429	4246679.171	1520377.564	4266153.39	4559880.652	5082706.564	5021705.042	3951220.01	4754393.455	5822719.765	2821089.892
POS00301	4-(2-Furanylmethylene)-3,4-dihydro-2H-pyrrole		19.3714	148.0868229	649255.041	533263.7235	835226.1903	992833.9744	1013438.741	675535.8345	586949.2661	722813.1387	800042.7458	709238.4913	584279.7102	592626.3783	625361.1476	345002.1785	698286.6098	650459.4587	857451.6871	479222.1517	437540.3736	700028.9296	642875.1312	674652.8033	665302.9698	668691.6016	809484.7458	751821.5775	652028.3115	383300.8237	733263.2297	818538.8912	603151.1973	447155.7641	576834.5071	1012294.849	643205.8519	846840.7901	624527.7986	644584.1319	572548.2765	811326.5546	629922.3095	927698.6151	665801.4776	948515.3604	597965.0185
POS00302	2-[(5-Methylsulfinyl)-4-penten-2-ynylidene]-1,6-dioxaspiro[4.4]non-3-ene		278.227	251.0748609	430569.3449	191685.0643	2321840.381	544081.7237	1488862.705	1442936.384	681732.8913	489602.737	336603.4238	2734729.711	2745998.969	1897571.425	672986.6426	201385.4044	2024882.759	2008775.917	5036462.056	1053100.33	1816558.311	1011104.876	325358.4617	1057869.253	1986142.827	872704.2962	1612081.931	1075004.725	1220770.938	3313699.586	442301.1199	742783.8451	178860.1501	44235.97375	763582.352	478445.5532	2550861.571	1566260.028	350236.7256	1523712.662	2343058.2	1432087.677	1366888.901	279432.7276	403131.9975	216694.9099	4477097.036
POS00303	Phenylalanylproline		256.5815	263.1385285	2337078.069	2607454.439	13804504.43	2212253.825	9937937.175	19232826.11	3180250.115	6418810.591	8121605.519	17934062.26	15955495.18	21455442.79	5088040.692	4897317.793	3461696.61	8898908.759	26804377.8	34048763.56	12261224.65	32421353.34	4229477.455	6919374.434	30198071.54	5258731.554	16854987.5	19120617.21	5639732.988	21102475.52	5407078.124	24071233.33	1381919.392	1149813.721	3518314.002	13970505.62	17232875.13	15438049.9	4199958.877	7011538.666	10888254.7	33008141.21	5120259.591	2830311.774	4196402.178	1141517.761	36555944.14
POS00304	N-[(4-Hydroxy-3-methoxyphenyl)methyl]octanamide		549.664	280.1872068	1597930.475	3180455.243	9530532.649	444016.8851	4474357.754	8614374.024	2619255.685	863165.811	1386523.469	14244553.34	11380271.7	13898142.51	2272243.296	528178.1433	1332014.139	4003396.108	11624484.02	11282686.34	12274019.78	13955028.01	1640227.412	3593703.914	24562962.89	2462731.579	10691547.85	11915101.05	4886701.194	10503105.21	1535504.372	12200186.13	1229326.408	861840.8267	2950741.625	11523952.99	9743060.538	7523937.317	1547566.906	3663721.067	8112192.056	21273392.99	4071139.181	1597861.126	8213857.562	896900.4677	19665310.02
POS00305	Vulgaxanthin II		447.753	341.0949192	117049.7506	114627.0454	242129.6796	35400.75382	700013.2616	528787.5115	107000.9233	12380.99715	108273.1873	575263.472	423836.2123	883950.6105	83117.42382	42477.94618	131883.963	119546.4775	758891.0612	525552.2451	458480.675	872441.0729	128608.8704	121215.2325	609114.2873	77802.00952	591640.8382	637997.6681	241306.3638	486720.8494	38503.06461	336144.5805	70611.09094	8883.747869	341818.9273	644114.157	373189.1358	309303.2633	86693.20153	141932.1425	363735.4876	1147457.191	265754.0054	15586.22037	364779.7102	7259.281084	1525700.56
POS00306	Fusarochromanone		216.787	293.1469572	37423410.5	4132632.12	64763819.52	1230514.841	53449725.54	63674482.04	6958492.355	2754856.432	3044478.138	46260035.12	14884563.97	65769814.54	6525459.809	2254841.186	7492707.239	35804589.12	19135833.71	65168895.39	105485952.3	51927507.54	43519391.22	6569022.386	27986474.62	23321135.53	93762647.91	60744329.73	208798177.9	18874622.23	40739209.9	63327155.31	2509900.893	1932317.237	40963240.35	123773672.6	38227002.9	43967909.97	29943223.36	42150370.32	39446569.43	78695107.99	73282442.62	16920933.16	32475790.75	38545399.07	60716767.67
POS00307	2,5-Dimethylpyrazine		433.746	109.0763876	2579198.236	2137044.68	6430912.52	3015690.497	18087369.47	9456853.19	5843835.397	1679322.029	2637589.448	25696600.52	10331958.64	7090806.441	6094746.753	2775842.285	2185431.947	7297305.526	8843955.392	10355064.44	10096294.56	10448995.63	4152381.897	4631765.149	14128678.52	3621811.679	6386594.465	8073884.476	11362388.68	8207847.255	3139324.193	7877221.273	2872692.801	1887383.94	6153020.107	5187087.299	15189954.68	8759203.308	3702394.755	5312393.831	12056224.53	19699810.41	5953548.172	2135363.075	9125120.712	2141248.611	31916363.88
POS00308	Tyrosyl-Threonine		308.639	283.1226321	63849186.16	46649793.98	85256774.45	26514168.32	57983073.48	123794924.2	62797728.18	50398199.2	52138324.83	149085737.9	81078349.48	110125022.7	32100769.1	34088758.79	69001948.02	81790197.03	76110904.87	63256975.23	94380629.38	123384531.1	61780968.49	66054107.11	92409600.81	61301439.13	109124485.9	79397000.77	78282793.03	126547594.7	41060216.71	41830710.54	34546279.26	34083483.87	43065419.97	74506635.07	71804685.2	59531756.76	41171074.57	62795398.72	73668131.11	114143433.4	61260617.62	45892092.48	63239639.83	43301763.37	81133122.29
POS00309	3-Aminoisobutanoic acid		358.431	104.0709256	12165714.19	4801523.618	18502343.87	7765925.206	52665615.74	11767371.48	16675307.66	23181246.81	17884314.15	648567762.4	32799020.8	514596772.7	113776492.4	230638831.6	18043939.24	14381333.35	8288616	9853916.82	397783433.7	178463036.9	100651775	130370556.7	438038246.4	254558438.9	16413665.71	12861691.17	220707290.4	5410653.452	133036222.8	22004052.11	217036695	5301596.322	33093630.15	829754401	759360630.4	542205500.4	415419071.1	16107183.75	572298465.4	476877634.7	274996927.9	81665093.1	14593184.78	29201444.22	1990874633
POS00310	Dyspropterin		272.118	238.0933213	4207674.694	3926423.432	11771413.92	3328203.491	6124591.689	14165675.29	4096695.591	1908313.542	3699027.11	11355149.09	13660206.12	15011005.15	3396925.995	2275085.346	9358973.377	8441923.918	15132800.53	19771191.79	14534341.58	15266785.12	2171432.739	5210508.016	8885887.861	6023027.919	10461577.34	18294500.04	6809468.629	11875803.04	3131286.58	17822283.56	1514928.791	3764749.481	5893774.922	6651868.75	9894045.756	8257542.198	2719407.895	4358884.781	13674494.44	22044775.83	5337273.291	3251781.657	11788373.11	3376206.747	14601727.02
POS00311	4-Aminobutyraldehyde		272.939	88.0873998	11698353.39	791535.5201	42489712.92	8363241.947	18451071.18	36909284.69	6182019.35	5972112.792	5607068.588	61139907.35	50395656.79	72290501.33	13759493.56	6590480.865	26002927.72	25313077.54	39725540.36	36137558.94	49399849.74	67907409.86	18475347.42	20741676.75	118543789.2	12376678.98	42227909.23	33326173.17	97233299.57	33159041.63	11367070.75	50738870.24	4409131.562	4746258.05	22048052.79	5281061.624	34777852.42	26501116.64	10831798.55	21364011.92	51794153.42	52230540.17	25885318.74	8519044.125	35032939.74	11405499.81	56328243.1
POS00312	6-Hydroxy-5-methoxyindole glucuronide		286.889	340.1019684	83389.29733	21656.38348	0	0	0	15105068.26	0	0	0	592085.4296	397001.412	824797.2368	0	62112.55327	0	0	4880671.609	207393.7701	4080632.299	0	108949.3715	0	6171196.21	0	247067.836	2731081.634	0	13561434.15	98807.08923	578157.3102	0	0	36185.53868	16016575.31	71088.55299	47327.74142	31622.5785	131487.3798	1187631.09	0	270823.1958	26142.69603	2002086.96	409160.7776	414374.0476
POS00313	Dethiobiotin		365.342	215.1388717	9347106.149	3626826.384	18571635.26	8532787.427	38783616.25	14555357.67	19254059.1	7828228.066	15946275.08	40802233.17	24247617.21	79323279.72	27809257.63	16698401.37	8949559.976	12342135.17	52613040.62	24510599.71	239862624.6	18732215.55	7845004.955	10158993.29	16162992.7	7890967.424	17511726.06	27824151.18	15472887.24	26061074.8	15572647.06	4497648.32	3850320.715	4074267.706	12266189.78	23258761.6	59659791.14	68939851.13	19385030.53	39599651.23	97859132.01	45106435.12	19662554.57	8160608.841	5259303.412	4057446.644	54584984.39
POS00314	Epinine		194.244	168.1019958	3269010.619	4234664.595	4339626.912	2605738.793	15888536.32	15281259.57	3061361.077	138627.3481	1703478.707	3229040.853	11216273.57	3497714.968	5245429.242	1049735.535	3813062.295	3776744.082	39181490.66	32560350.78	10797403.89	8173275.768	3849890.72	3769696.061	0	4185547.218	11437368.73	10101809.67	1136181730	9662990.461	6671981.157	21400105.11	1318518.153	1642313.262	1919564.663	14464879.16	8616777.983	9799181.449	1984448.717	2833628.39	5678492.221	110691179.8	1845787.387	1189902.402	3536481.326	3287906.156	17767957.67
POS00315	Arsenobetaine		299.1405	179.0048516	542240.3676	9271389.26	9680689.938	0	16029575.77	16654830.19	1648345.474	0	70643226.71	54942.27718	179495318	43496524.55	1845751.224	953672.3498	840853.8781	239276.3096	21467136.17	943884.5247	9710568.29	1924588.387	43867605.61	22603889.28	57057066.93	13427730.6	287256477.6	0	3853770.455	767855.861	1571925.871	919138075	217386.596	7300531.224	3078461.714	35248388.15	75077984.55	514788.723	828123.5985	1776773.852	1524436.402	71156818.25	7118702.226	57329390.21	10082038.94	243903.7039	21188245.67
POS00316	Glycerophosphocholine		415.089	258.1084135	2514609.564	1755858.674	9162983.703	1481027.438	4749401.768	9534434.482	4614899.062	944284.4866	1620479.004	17409029.37	8520899.864	13747129.07	3490430.512	933505.6601	3837039.805	7040686.893	11978171.65	21172799.74	16079941.36	15836646.45	2364707.19	5890749.564	17547571.35	2114028.315	11226390.58	12371343.71	5536627.595	12979918.53	2596670.291	8261623.893	1565566.474	710418.7794	4357101.344	9028691.854	7424906.331	7140958.321	3001809.862	6691683.336	9933495.019	16441859.63	6410868.935	1693185.22	11418136.34	1112402.408	10361380.3
POS00317	1-Ethyl-1H-pyrrole-2-carboxaldehyde		263.67	124.0759386	4156341.528	5613508.74	3823412.531	15690731.81	13747481.25	3044525.092	13850789.33	4289591.907	47604424.08	3103873.911	4297701.583	3507276.721	3825715.871	10616749.93	4896254.021	4438241.942	4869786.397	3609252.053	2305534.169	5842910.947	3313029.977	4248545.288	70581436.7	16752221.34	2167850.805	18725297.53	7330256.183	3963645.796	13560191.91	2689561.27	6131255.816	4302349.062	3749902.85	730073603.8	3424687.484	4381487.726	4912594.207	3949740.813	6055359.26	2156996.051	5175180.629	6964822.559	3401660.133	5288318.259	7847753.621
POS00318	(3xi,6xi)-Cyclo(alanylvalyl)		277.384	171.1127973	4996350.015	5588101.646	7847237.244	4789441.044	10266272.89	4856038.838	4995856.041	3131876.667	5348703.103	5123752.286	3595747.769	3013639.715	5776101.168	1952044.421	6096267.972	5473203.838	5301029.154	6819380.6	2749227.76	10974855.5	2679443.623	4566595.372	7155872.73	5826283.477	4227432.631	13018962.47	9091565.128	2252528.327	3783402.486	3087170.991	6665235.678	3611297.586	4422458.423	1145693.58	3386308.03	9159543.166	12113865.81	5630630.748	5609989.211	5836787.811	4885562.359	5009500.262	4668480.282	3874661.502	8666111.334
POS00319	Hydroxyprolyl-Leucine		361.8045	245.1494781	2305268.195	9148312.038	10154664.11	1506573.245	94756428.67	10218864.11	5033548.354	5120397.546	9478126.708	91999741.62	49317792.67	12773182.82	19414808.91	3886891.215	3525021.133	41479171.79	2320434.719	4778176.46	1229838.378	2378805.252	13594690.15	3401342.969	3122072.38	9993350.187	895466.3925	10548305.47	20012321.95	2691506.901	9954713.76	1896594.112	7973270.676	2394856.169	4814340.538	5416546.527	73115593.44	91232373.42	8708108.146	33143935.13	34363499.88	6891554.08	21597837.83	17588947.17	402928.0628	895439.1362	30649436.21
POS00320	Simmondsin 2&apos;-ferulate		239.975	552.2143143	5221022.742	1936516.402	5373156.822	1862640.516	3194899.7	11545352.83	4221734.834	194768.8568	6260051.006	6671258.544	11133640.79	2323339.416	3461229.237	5447116.618	2514060.421	15116327.84	13989325.79	4506360.127	15034983.78	5704498.554	5241390.218	10220869.04	6774123.001	4877019.651	12528030.85	1416634.056	4839093.288	16224182.36	5477168.477	11439925.62	3253410.554	506394.2472	10589327.55	10282712.13	7604651.831	5189825.511	7449278.267	3870905.179	11360714.1	5488265.201	7361926.594	3503091.097	12255388.39	14448671.16	6580460.457
POS00321	Acetylcholine		223.5665	146.1175856	4960064.472	3723135.208	3499214.069	13307399.25	1508791.304	2632779.13	10656008.05	2382178.099	3209950.073	1746830.827	3193154.079	14864370.62	6425774.079	2869084.477	6818913.496	13785506.81	16439923.8	14640700.08	13841670.16	4622895.134	2722847.066	5083200.963	3974846.7	4612672.318	3344834.313	2536127.624	980364.926	27417645.74	9388345.334	12818426.99	5208198.161	1958302.18	13182476.95	2979436.123	2947342.694	6008210.188	2532197.541	675185.7906	5132687.726	6637437.852	3006480.596	3191202.647	3194402.03	42044558.16	19348474.95
POS00322	Ricinine		66.0355	165.0658464	16374487.18	6168529.032	96275615.29	9799744.926	49939381.07	99575491.53	38577247.84	23184588.96	8714950.716	89199809.2	73062931.39	47702961.3	27776406.19	8815255.689	15720152.51	27014877.23	34144695.46	44600921.42	45729901.14	48012292.09	13244793.82	29831861.73	100973239	26531969.06	64154331.19	8949051.916	20097958.45	51528213.46	16867428.87	71258211.79	12494435.37	4205334.89	27728288.93	62159609.56	83131354.24	88448828.61	25853371.32	36495621.61	74701927.85	122433766.9	31820727.82	23931415.39	61599433.09	8766409.217	77263456.56
POS00323	5-Ethyl-2,4-dimethyloxazole		326.4675	126.0915649	4701728.639	4195434.935	0	3609530.876	6066518.066	5239110.262	4987198.341	2770372.801	9229210.419	18820381.26	3284024.195	12793324.47	1554744.499	5169127.251	13526885.65	5678307.324	13774425.35	24257901.28	29006563.05	14265046.99	2802475.823	8366790.004	12422901.9	4178404.73	10440205.42	16259010.11	11376614.55	20627594.74	11382169.91	6918667.811	3381372.458	2229705.738	16181650.84	10000843.42	3846025.03	3317430.771	2943771.773	6059536.129	5751439.974	3686780.538	5896096.739	3627903.413	11539944.86	4271711.136	35148923.38
POS00324	N5-(4-Methoxybenzyl)glutamine		551.1215	267.1366921	323632.2966	187529.1515	1238026.217	285881.6699	1522318.307	894871.5344	312553.2297	64176.90694	560913.0363	899174.3711	1012484.628	1300701.408	762455.555	153191.8687	385207.4847	705631.3506	1852207.683	884141.4297	1433450.349	1032452.45	452243.308	1188645.964	273440.6389	559950.1058	1163186.928	1017772.012	685368.5301	1266793.94	470265.4831	1403686.028	225619.2334	190827.4741	788368.9799	440078.3289	1371707.707	635632.3571	392678.9891	1043013.105	840273.6126	792448.9251	920278.0622	222553.63	841564.3629	136093.0394	938310.2069
POS00325	Tetracosahexaenoic acid		347.159	357.2782116	0	0	179434.4279	0	31149.4771	0	0	0	0	76711.66214	87722.89667	255417.3749	0	0	0	210352.6734	2172042.243	24648.01116	355697.0885	203175.5087	0	220909.4188	401069.0714	0	180439.8701	0	0	489567.396	142124.592	503814.4468	0	0	53895.04725	152046.6474	34962.64459	0	49350.88817	0	413340.987	237309.9278	191481.0843	25180.95752	450006.0047	0	346119.7651
POS00326	Leucyl-Hydroxyproline		323.06	245.1494129	2810557.097	9496830.092	10304517.94	1074150.045	55415134.94	10591503.88	2823129.642	4676318.821	9171413.537	47211753.96	25880899.93	10091058.63	17756036	3973805.843	3762853.457	13982308.11	26047963.7	3373021.999	6596845.023	30912278.99	7639041.088	4733163.648	15057500.45	8125149.003	5270250.477	5406933.722	12466877.71	9781125.452	11303121.58	17387650.35	7762171.134	3121393.51	4571480.939	3713897.023	28842030.26	43105855.29	6226122.009	22132792.4	19281307.61	12009012.37	17259585.47	12521297.27	8267554.376	1433038.562	28876906.01
POS00327	Enterolactone		210.3445	299.1174577	6583672.13	4053937.658	25664413.7	4758999.265	16777676.68	28662740.99	8688968.595	4679710.204	3920249.529	28582526.35	29317502.65	41466531.06	7293370.421	4957356.442	10753145.55	13714028.59	32324421.33	26137649.92	30869199.37	49572052.38	7776520.793	10711588.96	48861123.98	9154407.093	28396635.19	22353943.8	15234656.03	24320592.09	5861974.292	38742942.79	4331727.373	3259088.861	3223528.41	26807581.04	30008008.3	19529196.53	7116583.396	15108084.43	18158169.75	51827521.48	5625938.652	6611247.658	33955268.24	5950139.168	41233346.87
POS00328	Marmesin rhamnoside		82.96585	393.1509908	636148.1542	39245.31641	1063739.32	133918.7894	649476.6081	1594599.46	306038.6036	303495.5174	87969.84389	1992100.189	3574341.396	1976128.914	531253.9378	182953.2428	1208699.968	1808499.373	1237461.26	1451388.156	1013659.394	747352.7383	114613.6602	644548.2328	2479241.007	341288.5463	1140966.43	145138.5654	481689.647	7517950.227	788611.7773	1008009.079	36700.3399	71174.10685	2074079.479	1531756.202	2752290.216	1494339.954	216801.7586	1413369.749	1511703.317	4651268.642	1198502.049	27962.29881	448954.6347	140378.5929	4070082.315
POS00329	2-Methylbutyrylglycine		381.6585	160.0968471	6025927.149	498434525.1	2516160.688	12550966.55	14846738.13	8504745.16	29263322.8	4673331.706	53631848.77	9520507.97	9048476.801	8008918.242	10678913.09	4568752.468	49788947.99	15677528.19	38900390.22	253233597.9	21779028	10815951.59	7039816.722	15031000.94	14486144.21	9877440.664	9031482.045	35387910.41	18144628.55	114062601.1	41429431.59	19403571.7	3898517.407	12773960.55	19826663.85	8084227.583	20993402.85	16390300.9	6788324.033	27528444.6	21541966.4	25258733.37	22029274.58	6789730.057	10839561.65	2587955.242	9867879.269
POS00330	Tetrahydrocortisone		269.41	365.2317844	342702.3003	331886.2396	4075990.075	294785.9717	1324813.176	4812078.743	741048.4738	370615.6088	216148.0239	5734060.546	5383396.884	3523402.714	865606.2421	528612.0493	502174.0026	1435161.626	3460422.039	4998994.246	3058725.311	5600516.19	536835.6334	1767905.556	4932879.011	1341608.526	4689271.575	2585582.365	713397.637	1056268.108	586633.2318	4435870.99	98955.42356	147808.853	864145.0309	1885597.68	2759043.98	1988597.494	348193.0106	1616545.186	2901712.643	6487230.59	2031732.015	478318.1261	1246984.083	144465.038	7131953.763
POS00331	Isoleucyl-Tyrosine		143.075	295.1647478	3633044.637	1857075.825	14047839.95	2698219.816	7888100.463	19647102.62	5507039.602	3090241.298	2102522.005	23363078.68	14546911.9	14212971.3	3590117.746	2561389.965	3936383.559	3137707.278	22981363.51	15347119.82	20436564.47	30779366.3	3678229.06	7511319.452	25344095.47	4338468.214	25520636.2	22036916.98	3444058.325	17670263.38	2659958.025	8947669.844	1669181.37	1274217.283	14550375.54	14497955.41	11207161.7	8704765.467	1970714.792	4476829.007	3122491.806	47445681.14	12164136.9	2489562.261	7508646.212	1779620.209	20758362.26
POS00332	2-O-Methylcytosine		202.151	126.0663364	232653086.8	10288575.09	295548648.6	105685438.8	182287245.1	532626906.2	257999654.1	141489040.8	127516064.9	692805333.7	420487441.9	716747089.6	240061899.7	24944440.49	265624684.8	335978088.4	683267351.7	548493899.8	781649074	895806343.7	179706850.6	343519426.1	627996933.7	220188362.7	531305927.7	659256473.9	47129880.36	576724090.8	240622066.5	734620810.7	106285897.9	95551113.48	343295632.9	538765875	426605664.1	272917370.6	225312184.1	233669578.2	751406266.4	574544057.4	398556359.4	148025720.6	379327908	153665423.7	526664817
POS00333	3-Methylglutarylcarnitine		271.566	290.1595513	921770.4183	1948851.065	4540619.124	2748628.651	6208614.273	14201385.27	2692397.967	3526718.302	1227310.294	2116259.468	11726057.82	4676750.505	4797417.013	1281092.443	2750657.404	9277072.722	13133088.99	9277832.113	6287482.975	5270138.345	1620744.658	5509825.103	14193474.32	3164404.119	14357218.94	2697645.288	1428529.411	1523800.955	1620498.639	5252097.835	2022381.994	984194.0819	1566088.312	304403.3024	11492654.22	7123964.543	1739926.958	255547.2327	16380952.41	8322197.979	2827572.298	3940152.441	3632596.217	2691124.361	3372106.372
POS00334	1,2-Dihydro-1,1,6-trimethylnaphthalene		33.3396	173.1326165	2469590.437	1861417.64	2613752.288	2499209.025	2651221.318	2401666.42	2904574.567	2083010.969	2429828.633	2806090.364	1808637.078	2839807.356	2553752.44	4665757.397	3166845.871	2339730.299	3554714.871	1807872.873	1725734.731	2839318.479	2992361.594	1812988.106	3297505.761	2514095.026	3005695.365	1374780.811	1060871.98	392143.3941	1498144.815	2197772.011	2505047.051	2508488.354	2244652.441	3387708.361	2284656.907	2618803.636	3572516.12	3144969.366	3458982.739	4693929.744	906289.7795	2429182.325	3447896.656	5074779.053	3562276.871
POS00335	6-Methylcoumarin		200.0315	161.0597034	8682785.791	516079.7286	3334980.952	509757.4388	17580977.55	1611929.398	946345.4057	296516.9646	375787.7607	0	1178171.167	241081.5338	0	202320.7995	246403.293	212667.9021	0	1868609.282	1127708.092	4149264.991	395727.7499	486023.6342	4545672.735	1207571.2	9476348.924	14840938.98	351358.2544	0	1297167.147	60752804.91	568460.8234	1605681.277	6574810.563	11864764.61	210674.0332	1434563.547	2007952.157	1561524.958	0	2590099.065	2353222.145	391017.9507	9447770.685	178681.7952	4767110.023
POS00336	Pterolactam		198.3185	116.0707108	17484986.93	9106415.76	33888619.34	12175771.26	26400274.12	38620581.06	17379603.54	19904278.53	12714279.96	45683279.8	12327819.91	12336142.14	18192596.73	5230855.845	14580916.52	5935446.464	12431334.59	47899426.74	9738081.507	51753916.02	3692049.37	6128955.792	52539330.29	4460386.83	34520118.4	11530846.63	9333065.482	45972276.89	15147916.36	53563864.87	3546129.267	8060138.141	23166380.31	10005918.6	39017876.72	33796617.46	12185603.82	24534569.21	41814326.01	59090349.29	5214018.86	22232513.13	38997158.8	10986462.58	46265719.88
POS00337	1,2,3,4,Tetrahydro-1,5,7-trimethylnapthalene		35.4361	175.1481225	1243759.188	1449997.144	2160874.618	2721715.886	2505122.201	2546306.903	3098865.97	1946665.217	3788007.318	2635968.071	2583317.229	2652113.251	3070153.024	2565640.151	2272797.449	2972130.038	5740018.673	2740324.261	4744122.82	4589654.419	4114082.933	2835221.321	3617806.007	1679332.548	2155924.987	2929460.212	1107238.245	957362.8513	2394634.9	2413620.476	2260570.363	2912227.102	2839456.362	2267164.877	3724609.266	4447830.73	3492521.68	2934803.885	6187783.932	3189829.08	4706453.786	3851858.524	5568634.02	3264570.591	2163307.578
POS00338	Cyclodopa glucoside		215.097	358.1127631	2799976.831	365850.9966	1435967.974	1540756.449	1610181.544	1578140.385	1809737.099	443692.8226	713633.9987	2781830.763	6168575.268	515038.8782	534150.3912	672975.7618	1352113.717	430592.9146	749815.3486	1288797.24	2126804.877	2023501.114	639136.8839	865224.7345	525408.0521	936216.2729	2785670.547	1680789.995	572723.2201	362505.5792	1327186.008	774227.889	997250.2593	637880.2054	876210.7993	0	1030948.63	855267.1866	369544.4928	944222.5918	1001342.278	943146.8196	856889.4555	1775520.552	753802.2458	594451.9436	2428356.794
POS00339	12-Methoxy-8,11,13-abietatrien-20,11-olide		256.463	329.2147485	2016184.026	247877.6077	8790296.993	220673.2427	18078623.12	17618951.35	1708774.254	877762.888	1350507.155	10108730.7	9185616.254	7209918.147	2724445.501	2087709.228	1984153.555	5551770.865	9738979.619	7545911.158	8505576.933	11160685.61	3129195.167	3365361.828	15922293.79	2366407.755	20432994.55	12082321.92	11183643.49	4807648.436	2249777.889	12653814.19	572796.1027	622736.1217	3055332.681	14040224.26	10199546.61	7820820.297	2651043.819	6589198.17	10486548.16	16220913.32	10902855.4	3824597.464	8385912.089	3249180.103	12604463.05
POS00340	2-Amino-3,4-dihydroxypentanedioic acid		299.3255	180.0492953	8738897.919	30341965.5	11306988.75	18968358.22	10940993.44	9917292.182	28125386.35	10847431.8	25031610.82	10598043.78	10696833.2	6965508.158	29579798.27	18272651.46	34025979.51	18518488.47	2484039.18	5410940.974	10593928.19	3692641.295	6597359.696	28089889.2	2356714.767	24900866.99	18887868.64	3147894.02	6849859.698	2534484.95	23155577.37	50191603.96	17535953.11	16881700.21	17481631.99	6302155.539	6879207.907	6508672.799	22567372.61	20204878.67	11527144.06	3725541.548	16959111.61	38886337.73	2880847.921	16642776.08	800876.6874
POS00341	N-Acetyl-L-tyrosine		87.5949	224.0915193	823280.0278	626629.1823	1462873.159	246587.8296	1692205.679	986778.8264	937794.7947	405432.0638	134754.4063	2642397.113	742206.3882	2202709.473	555581.4185	361608.4936	680274.7997	505118.0715	2343927.322	2112484.072	2601099.31	562628.5511	618825.9454	704446.0392	3796841.402	613809.0138	1567108.566	3079489.365	766476.6912	3272546.323	685891.0174	2869115.038	104230.5961	130580.2244	503573.1231	4924846.564	2360025.14	1922027.859	982404.4888	881560.369	1161873.529	2773305.357	866961.0725	391050.8355	1374969.585	268157.3003	1538481.756
POS00342	Zopiclone N-oxide		379.046	405.1054387	0	0	689590.8272	0	444679.6473	985960.9156	58935.98807	0	0	970068.8138	905264.7034	1495299.684	203903.5845	0	80446.21975	361666.6377	2158415.721	803987.5397	1751004.646	2923721.038	0	208044.5438	2720428.545	35754.63534	1649491.847	1499298.888	261982.6373	1590476.287	41499.57729	709553.0442	0	0	130306.8166	851281.1688	573840.8651	202146.9246	44806.54852	453857.413	608656.6588	1625760.937	482236.4162	0	800597.0912	0	1043375.145
POS00343	7-Ethyl-2,3,4,5,6,7-hexahydrocyclopent[b]azepin-8(1H)-one		179.508	180.1382375	859875.2558	489641.8108	235405.9188	614363.2974	0	0	873047.5186	212295.3417	0	1191182.364	0	0	691416.6355	0	0	179881.0195	0	459206.3352	261389.9095	833417.1483	341924.4947	0	380146.1789	0	747815.1017	0	7348074.306	0	138474.1041	0	0	333752.1952	412954.9528	7917223.778	0	976579.8955	267903.5118	567467.5876	0	0	0	0	265193.5768	13043043.09	731599.3302
POS00344	5-Deoxydiplosporin		296.786	209.1171385	2090807.782	527602.6888	11747060.09	596059.3183	8224678.627	11354230.73	4258726.08	0	1781512.476	9419409.038	18425830.93	20559813.36	4830864.706	4143514.816	2009948.407	5112799.362	10701094.83	11526809.5	9849372.977	22940446.4	2396522.366	2518644.479	34952952.12	2122000.282	13385648.25	11503041.8	1892900.344	7908486.17	1972934.023	59446966.09	94366.12269	56989.85507	4717393.861	15604966.07	29752599.97	15339234.49	505687.9301	4178893.776	8750545.376	20870222.62	1737931.836	1590008.035	5778413.272	129568.9718	13378451.89
POS00345	2-Heptylbenzothiazole		70.64915	234.1235355	93590.21352	176382.8782	142409.6933	1224348.569	1141530.243	7302362.165	107248.4742	41764.40506	195645.5796	589416.788	566158.7533	322643.7206	38323.93533	38006.72352	213614.9186	175171.043	319356.7072	398758.0369	232346.7469	116409.8668	93112.14374	0	38918083.74	251391.3667	162099.5037	5280997.459	3136012.013	687622.392	641459.8344	1421719.451	30928.64187	100657.1889	0	2428152.116	241728.0695	5922832.469	272353.4654	38619.70065	458166.6395	783768.1836	0	33163.81373	0	11723200.84	1047406.504
POS00346	SM(d18:1/16:0)		205.768	703.5737499	661804.7174	595740.6043	1576413.734	218326.2471	559923.6558	1917855.085	516449.6661	322942.0391	382660.1275	3628023.071	2397881.631	4072466.841	688903.3569	938883.2874	686617.0527	1017373.311	3877106.332	5339859.653	3268661.22	4589782.705	634665.3058	742198.6339	13752626.72	685997.4715	2076955.506	3026054.073	826583.6302	61758077.31	1704181.604	13705802.05	2293637.845	355246.6599	953504.841	2102659.028	358693.0771	227679.8807	1934199.108	910206.2548	1875093.174	4553553.542	1740588.191	384668.4638	3175729.308	233884.0451	1210152.413
POS00347	Isobornyl propionate		302.6885	144.101885	108518992.3	163647003.3	341281003.1	93194662.18	1243107994	370748523.8	195215503	214965923.5	259023771.4	749558266.4	422754041.5	662287205.3	1407106780	368189192.7	159708095.2	673676464.7	842008636.8	1396715781	793148832.4	801829058.3	137032813.1	493940716.8	1637348552	662667996.9	278821930.1	593542443.3	472679612.2	262050435	1248266362	2872918257	101407815.5	205642104.5	674939915	356898215.9	502022020.1	279774047.3	272802260.6	214390711.2	828949853.7	982856037	301987982.3	712876099.7	1262997796	99544951.11	480227891.9
POS00348	Butyrylcarnitine		298.8625	232.1541994	1867689.948	5043047.923	37800446.1	9890711.183	15979297.88	21303748.69	9054302.404	561767.6067	16488659.29	6678770.261	35773162.68	14045354.35	3360574.996	1735161.652	8546918.267	8636612.915	33312084.36	5538850.694	8859498.84	63824694.68	12458778.62	13379229.82	48918804.34	11680096.39	23831047.13	5291719.689	22356348.15	14916623.27	1356339.308	5800546.93	7587858.172	899023.2098	7819391.86	13259020.91	34920486.09	26580212.53	3965814.441	2156404.297	27355502.11	59115842.99	7406554.951	3309929.388	16562533	1605262.09	20493329.77
POS00349	5-Amino-2-oxopentanoic acid		140.6495	132.0656186	3116959.37	1085851.364	10299697.84	1852277.947	2840237.927	4014220.393	5570779.084	4523340.188	2877454.71	7987170.867	8370231.046	14148849.4	552861.8136	4537328.793	5125164.244	13775560.42	40158341.41	4352643.777	10169270.7	4947277.637	3345307.653	1351535.168	31312296.62	4507190.151	34021135.47	456961.1333	12241742.94	4150390.442	5668669.627	6190519.723	2565910.003	2267694.779	1931461.751	3347979.003	23522039.56	7932285.271	0	7957471.835	5789376.003	40671432.34	759926.732	3353436.416	13746542.29	3495349.425	9611560.82
POS00350	1-(4-Methoxyphenyl)-1-penten-3-one		160.2205	191.1067231	391182.4047	638888.5658	978611.8576	460659.9945	2161701.905	3324307.507	1196829.712	0	1191654.709	7787276.801	9240248.676	3552246.584	5706778.154	7502577.992	1597697.46	1385064.814	5743055.349	0	3628640.052	2982255.395	1287935.056	999571.8267	21284004.74	390375.8162	3337655.848	1771977.202	1141586.345	21983445.33	897384.6063	16923159.92	518693.3968	206533.2885	1192495.636	7581638.822	2715553.776	3039444.283	1407176.682	6627577.775	2700966.306	8529413.175	1274487.625	969028.7251	3927436.288	434786.5302	3323272.475
POS00351	1,4-Dideoxy-1,4-imino-D-ribitol		424.123	134.0812641	8782782.134	1568551.476	12642424.44	2774217.661	9604963.872	10749379.12	6336643.602	2214136.532	3452053.16	12499413.07	11788310.34	19840435.11	5538391.996	1784459.42	10254422.45	8013749.562	27017814.41	16450010.92	27936419.07	22244355.18	2958434.884	4786163.88	23818746.25	9079226.816	18631147.41	28924987.79	14419218.47	11268321.81	5412985.958	19186139.55	1158065.246	899148.8948	7364947.992	11934193.34	21422642.54	19902032.91	4335046.3	6283956.597	10446048.33	20568809.42	6093854.959	4277911.723	20365690.63	1444932.903	17609848.07
POS00352	N6-Carbamoyl-L-threonyladenosine		348.303	413.1406714	1666907.29	856019.0276	4078294.199	817633.1753	2489440.381	4786337.624	2246896.765	1082845.923	860366.2604	7914897.541	6609983.571	9390647.159	1851793.44	841225.3664	2235385.487	2965095.751	8204978.478	6983283.783	8992071.892	8949906.902	1406774.458	2406274.806	4614335.359	1698367.926	6622689.079	6345864.609	3609032.441	6632441.778	1744232.126	7627947.804	745725.0952	452750.4146	2394032.15	5916176.275	4756620.27	3347692.602	1341052.338	2144102.614	4891834.026	8205739.382	2546318.371	1412500.384	3513908.489	1214011.963	8823214.004
POS00353	Morusin		430.2815	421.163188	17074.14491	0	195296.4842	11334.85558	439220.256	691649.9574	0	0	11570.54705	256777.9497	211853.9012	76681.95544	86827.42882	0	0	138360.4958	232171.0878	229281.094	261173.3929	265179.4262	0	158538.8111	1120070.194	0	348456.512	5196094.173	62412.81332	437262.2365	30022.48487	86613.22646	0	0	85222.56866	400466.9827	494790.5913	580257.1739	0	140132.6225	1316465.415	2106161.349	359484.2335	17086.77724	26107.03453	0	804026.6143
POS00354	Quinacridone		218.771	313.1001976	1304500.077	1421352.392	1895562.547	1302659.713	475317.3004	1787011.215	3017229.619	862810.022	1030812.005	2113754.486	3792473.645	1335334.656	1800700.255	1738060.444	3128984.911	2133671.869	1057398.144	1074100.71	2110199.462	2094045.611	1871283.216	2710331.596	549853.3748	1578762.179	2268447.637	344168.3225	3477733.186	14046966.35	1388814.533	7727832.86	1455705.581	714273.982	2319203.77	1944819.972	424339.8531	0	951905.5742	3390656.482	616871.5122	1702409.695	1832149.82	1126736.812	1669691.761	648485.5443	720990.3633
POS00355	Decanoylcarnitine		215.8745	316.2474925	15327922.1	22209099.47	102038398.5	7814803.468	52199951.75	69877711.56	24763416.07	3919006.587	7536825.381	52043211.84	86926268.84	116573738.2	1837679.493	31824890.06	17587052.77	22944010.88	25077488.77	61462859.9	68142895.8	85298140.39	11109275.61	24961047.11	177136372.1	21416439.39	166014711.2	44414821.63	26906062.03	13174843.18	6351127.05	99050455.02	6680891.763	7279081.415	24397105.5	42332244.22	246651862.4	417297923.9	14245429.79	33924396.01	90477216.48	167519482.3	35269740.3	28037316.57	50910317.14	27452555.65	65444416.58
POS00356	Distichonic acid B		128.55	295.1104777	313918.9136	166197.0826	1137909.656	103405.1235	2799646.017	596493.1734	255554.8467	160494.541	218386.5164	1420453.929	800158.9227	1319225.09	411452.4992	297322.2975	331123.227	654533.4168	1446621.801	1576982.102	1021261.648	3200705.07	0	750462.042	3889874.909	494600.7751	696598.0171	1410633.384	0	5192186.218	1618086.142	1339789.473	115419.1419	104515.7197	398750.0959	2849011.642	1382606.077	1719853.182	565923.0272	1163806.087	1504405.984	12644502.18	1453898.891	171945.1736	786597.128	187965.0839	1672636.549
POS00357	Acetylhydrazine		64.8765	75.05586563	4344343.106	5484665.297	7336694.525	2962530.321	3147368.305	3622705.456	4418578.708	2923671.707	3555839.951	5544007.749	11053474.83	3479163.559	10721393.91	4402255.102	6529413.741	12410486.75	5461771.018	4386944.716	2422331.686	10395908.22	5425438.64	2905088.98	4540939.519	2006976.525	3668317.774	0	1720221.285	4897537.208	3607399.637	3634132.72	3009963.038	3444515.69	4049417.924	3999846.387	11470032.12	7442006.196	7358659.992	5076390.798	9682847.274	10182125.74	4721577.536	1862777.063	6635556.687	5781921.194	5111760.581
POS00358	Formiminoglutamic acid		285.8005	175.0786779	9992730.852	4595507.899	23758806.29	4133762.992	11046876.77	48219939	1244041.354	1734287.579	2061528.334	42524812.05	29542989.84	1711420.385	5966947.342	2426261.076	5217694.905	11742120.86	4916049.087	25747285.59	39407967.02	15125075.53	11436104.93	8597107.518	25890178.17	4650516.401	36528630.97	18621454.68	5138229.556	7319074.572	8281082.831	27117171.19	3318512.01	4527957.284	21496908.46	1430996.867	43606790.18	19136157.48	6610270.501	14139792.1	15633232.34	27781098.53	15589709.63	4612068.954	7568302.318	13035137.16	29582572.04
POS00359	1-(2,3-Dihydro-1H-pyrrolizin-5-yl)-1,4-pentanedione		118.399	206.1175434	4919816.079	1976910.231	246125524.9	2043526.107	1899040.394	3161149.134	2881482.393	1801105.438	1918731.096	1442338.093	3262067.539	1376159.291	1775473.77	2137375.95	2037605.935	1719744.551	3087058.048	8603923.241	2547865.015	969276.3956	1053788.677	1224917.694	2485801.755	1593806.651	1081005.853	1880675.529	2891319.604	3041431.136	2308849.838	2652933.876	1989863.332	1528347.207	1995156.877	2207776.819	1846724.801	1679857.149	1524823.306	1890061.477	1267900.96	3584181.767	1193659.258	1595690.577	1286917.725	2068512.602	1619980.58
POS00360	Linalyl cinnamate		51.6803	285.184228	413295.4071	143387.3261	196511.7331	0	483134.8804	1809672.835	207287.09	0	0	520339.179	1417725.954	863311.2424	139328.7485	110250.5868	101247.5592	115358.2999	2416741.928	506263.4406	876269.1239	6007756.669	193344.5519	231046.3673	1227469.161	25129.62644	2170576.978	0	124533.6932	3475494.46	87744.65198	1358649.63	52266.04628	0	327222.2021	3024689.611	845349.2296	233349.5634	315328.9045	192795.9589	3667999.996	4257466.222	679093.6451	952390.0938	1249184.484	94440.76176	696913.6979
POS00361	3-Buten-2-one		68.7005	71.04977822	0	1359030.031	1329161.983	2172088.639	1301487.463	747898.6472	484805.745	0	302717.9701	679159.9062	427723.1155	1819900.143	29437.84967	833603.5751	0	1595756.429	4461197.457	0	530544.8854	0	0	0	3584667.156	496939.754	4968025.756	221165.591	1508961.125	0	146242.0185	1254498.239	0	0	0	93234.06397	4886973.867	1294904.235	0	1478442.211	682708.9062	3370293.804	0	0	749990.8227	0	916448.9358
POS00362	4-Trimethylammoniobutanal		277.617	130.1227759	23686605.99	11946390.43	277754865.8	35695748.35	144628931.8	182141718	36085216.96	43082004.76	26396169.8	203731320.6	212782281.7	136062406.2	133562463.2	12583393.94	60344500.08	75341368.44	155432603.1	137846851.4	156391724.1	232392176.5	31901573.88	174228269.3	255034654.1	98312664.49	155876862.3	267246238.5	193589855.4	135446849.6	71186603.76	181158225.6	11876772.49	18655741.47	55341826.49	38788153.34	149650277.3	191437952.2	17193643.6	104636289.2	175827665.9	410346306	71971881.12	28741917.47	382265122	165598166.7	223454385.5
POS00363	Garcinia lactone dibutyl ester		261.281	303.1367565	3463586.283	3016072.199	16000012.53	8734612.469	6940543.894	8910478.666	6997602.442	656481.3503	1329879.865	7230590.692	4240740.639	9017090.881	4387864.753	1330510.05	9324566.765	9828951.857	2423544.139	7632391.585	12062754.91	6913440.987	2656315.157	3482559.194	2302834.312	4163939.773	6563277.192	3218357.688	1585012.085	4125023.882	7495873.196	4157088.258	2524444.635	4610522.481	8448998.517	8516237.271	8653574.76	9504600.117	1798638.339	4500802.54	4663282.976	6551046.582	4190989.018	3535858.405	8447350.833	2220142.985	3345395.856
POS00364	Methoxypyrazine		298.665	111.0555615	51454892.07	77654515.27	45990438.58	57833515.77	60836921.1	46436786.84	73564844.43	80360763.06	85539520.94	19713111.94	17453217.76	26321391.63	47820758.68	164591946.1	38295133.7	41938749.44	13993023.38	21786215.72	9019930.819	17516112.01	44117125.08	59894798.04	20195923.01	98167739.97	23493089.88	17274676.59	72690930.76	17320456.8	39294191.25	23485630.67	59293353.92	145850303.3	17485038.6	72292167.64	31672119.69	47935485.24	43544904.48	94675516.71	50071901.45	23124956.81	35236615.47	60359195.26	10596617.38	61897601.34	18622607.09
POS00365	5-Methylcytosine		83.0726	126.0744437	14496854.22	9540427.811	61002122.75	71838415.16	61764054.22	36882252.99	67288260.45	10225714.62	13314937.16	49716382.26	99189490.13	139506904.4	44524524.68	38132805.68	6496727.855	40342465.89	28302123.86	34907633.74	52686750.87	22028366.67	12521601.33	45922616.09	91030392.2	8187748.419	34431217.18	4968790.482	67611666.1	19901572.78	50370396.88	35565416.8	11588043	26949852.95	77438520.76	39781668.12	6344921.936	80666603.59	12708550.68	29754810.83	113877921	44580822.59	50642207.81	14592154.91	94418616.37	6595431.584	129361538.6
POS00366	Galactosylhydroxylysine		369.925	325.1612844	220528.8075	0	2899469.539	87037.14489	3250686.516	3177205.317	398747.5454	201192.5397	104668.5046	9554780.492	385424.0057	963749.8889	0	105285.2579	0	959064.3049	571809.6364	104697.5916	3234832.189	1918244.031	127803.4048	1021593.413	0	529653.0478	821837.8432	5422725.912	2168893.224	541409.5716	647941.373	869765.0462	0	0	89017.58937	872962.9502	8153672.32	2498253.667	733400.2316	5268057.138	2747361.896	1226399.388	1480609.343	317944.4039	661197.6373	0	3945206.63
POS00367	Asparaginyl-Hydroxyproline		253.017	246.1083209	8398699.297	4585692.879	115236535.5	3811211.252	76122648.63	131543040	14328921.9	9588819.31	11485403.05	17748900.71	60797194.92	55704569.71	5200164.004	13526115.21	11246685.62	18993389.63	74125105.61	71052315.31	10997631.34	61237823.25	5185612.575	9642859.588	207982491.8	7295057.726	27521283.29	69820954.55	68760037.58	51149568.09	8460317.019	183426974.5	7646434.027	1597817.858	10474098.6	36642928.11	64483659.46	42736061.75	2144323.83	50381028.16	183942822.6	126875113.3	12871489.74	4918153.366	27425580.13	5341280.386	190611817
POS00368	(Z)-1-(Methylthio)-5-phenyl-1-penten-3-yne		161.3235	189.0733654	620558.8532	2382718.508	2175717.066	857237.7537	1404896.314	2782966.718	487999.1915	946800.8638	738516.1522	0	1092873.467	418838.659	387027.7908	790248.2943	613349.5631	387366.3914	3490311.388	17748280.52	2738405.75	3846384.345	473084.1297	2855052.201	5459341.466	833045.4941	2919158.173	34093313.5	871156.4185	7475680.964	844972.5607	2093550.103	436720.167	357812.9549	746692.1439	13171538.96	399736.2189	1005066.463	3850718.794	1069020.653	2615332.94	10982586.42	872642.5365	817706.7847	2546946.412	602398.7174	941285.0261
POS00369	N-Acetyl-L-alanine		67.1259	132.0655783	2756548.089	0	6079944.094	942399.1649	2147787.321	193959930	0	0	481666.4762	5083710.159	9142698.37	3692182.357	2877073.762	1165038.211	3296024.547	2688471.564	5666578.738	6247438.112	9084061.154	43345430.44	1169136.327	2869828.856	445134222.9	2123599.656	5006443.144	2700586.172	1604785.765	11382717.57	3365082.657	6449410.432	170114.7733	864651.2737	2154230.234	7478565.581	5958126.371	6643987.085	0	1807393.854	4034703.691	4359086.734	2513841.3	6487764.26	5062720.36	68309758.92	5600246.72
POS00370	6-Epi-7-isocucurbic acid glucoside		486.403	375.1982484	47253.45206	0	491932.4538	9289.742968	320388.3001	593244.4762	86315.90766	0	21886.73152	1310163.153	839749.2081	933961.9391	138750.4162	0	80229.79209	123116.5313	1120891.652	665248.6537	1086638.778	1271843.937	97948.557	166540.7325	1206506.593	18356.75319	1162454.174	849510.4298	184555.9952	1069589.337	47230.68994	703228.4452	9625.251489	7483.764836	339372.2911	508342.4513	826883.0696	387215.4324	63223.51541	116389.6685	282476.0561	1134177.496	332278.3809	30477.87883	710601.7347	0	1228883.766
POS00371	Lysyl-Glycine		340.031	204.1342657	89533740.88	61541636.64	186243013.4	58376128.65	115115175.5	191822496	69324425.43	42188038.56	30020616.05	262353951.2	191609404.1	58883071.88	24288445.77	22631169.35	48078337.3	77372033.3	173934674.8	316879784.7	48029345.36	161721969.9	16058098.13	37935662.51	130670740.7	14676996.76	192397049	252237742.3	57304230.86	218510496.5	23009774.07	126480635.9	9910888.738	8445362.765	77367326.43	26177345.33	137663907.4	65949692.24	21219901.04	79765266.92	27519869.93	140676543.8	17531533.39	20402427.28	126116420.3	22248626.91	42056753.55
POS00372	Glutamylthreonine		441.343	249.1189088	1885291.809	1425772.663	1037186.232	3413604.052	6559953.239	2800198.996	1116086.608	300316.0146	2555988.363	486469.7162	7721760.016	1029452.275	929704.9684	1492271.007	2933968.091	1605096.672	6870038.724	962295.307	1045184.958	2395783.409	722168.2771	966248.5972	5906786.943	1968460.261	5759966.56	3009250.706	1757120.55	889206.3655	1502714.475	927126.136	1510985.805	972724.8552	1253242.356	1184257.506	4887022.471	11825581.1	536785.0182	1800990.8	5069008.552	938814.3333	926895.7215	1128308.364	3674741.599	199777.6863	7481021.237
POS00373	N-Methylsalsolinol		161.568	194.1176174	495498.1708	0	9956621.854	0	2583221.054	22618679.85	0	0	0	3238322.031	7504865.714	11051497.95	0	0	1107431.59	1371205.514	5088612	6805237.23	2269822.839	10636996.03	0	2155441.554	28800920.48	201678.4357	7377175.852	8918360.716	0	6351558.682	0	3450489.828	0	0	2110231.276	8378702.522	10200455.9	1881574.692	0	2019304.713	6446205.142	2650066.897	1617012.426	374128.4018	5794067.47	457661.4841	8910201.319
POS00374	Alanyl-Lysine		535.769	218.1499254	434990.4451	208992.4296	1096810.727	397164.388	1812276.553	2682735.886	526238.0143	106413.927	323736.7482	2366875.292	2419741.487	3283563.239	549808.2293	206386.9428	350823.5495	419121.5378	3178982.144	2737532.17	1576348.327	8641983.898	323689.9298	799565.6634	3507725.127	618380.6338	2070905.715	2734129.655	860646.652	2237581.279	517500.3018	2813824.304	163284.6592	213224.9039	541565.0201	2221260.133	1317644.388	2127759.215	823516.5665	808606.369	1090747.034	5735894.401	718246.1559	338828.3009	1596010.07	154098.375	3647957.077
POS00375	S-4-Hydroxymephenytoin		157.758	235.1074966	5475629.138	1680590.335	10448064.29	3088998.243	7293107.762	14227185.66	1731108.378	3436722.097	1196196.254	14545651.61	17026638.06	10861242.42	1700274.029	703255.8763	3755252.459	3890675.772	6703094.633	4667385.413	9886576.442	9823885.851	23294051.62	1312000.547	13250812.29	3148344.028	7189005.952	9865526.775	7869198.982	5523614.749	4101552.607	12720533.58	447995.6703	715296.6864	2353252.402	6092962.766	9391452.028	6742689.769	914043.4095	3002227.451	6743021.451	18433011.45	3444431.504	1212131.776	20292509.72	2623140.128	9648448.783
POS00376	apo-[3-methylcrotonoyl-CoA:carbon-dioxide ligase (ADP-forming)]		333.378	174.1236106	587250137.3	511022821	718258020.8	329673462.1	357338722.5	715446281.9	384599425.2	241348703.9	199057300.3	814164772.2	231320166.7	310346687.9	277342982.6	147941046.3	426626090.3	403290048.5	1012124892	1587052537	198248043	428189163	114737426.1	117202830.3	434746350.8	115022741	1364360277	650106767.4	200310830.9	756924308.5	78667875.99	851199449	91219545.64	97395457.39	257795309	149136278.6	75357188.8	142337044.3	77673998.73	834845274	118968583.4	291051151.1	82757686.5	230751744.3	1478919007	295429367.2	167801218.4
POS00377	Isoleucyl-Threonine		407.315	233.1493554	2328392	1909382.653	4378450.571	777158.1167	3560632.067	9191130.024	1912516.474	1357450.683	2289693.825	6878006.714	3599774.912	6849967.771	6377250.825	1677547.329	4749856.083	5175129.606	6365125.335	5587987.596	10521368.56	12595310.28	3888077.711	5264203.627	4871102.795	5407658.267	3843343.831	8893930.522	6520755.871	9017311.245	5309267.196	10809733.83	863818.1886	1082100.103	4600223.002	4558320.975	4830469.618	3205504.644	2151401.781	2109871.002	4929792.773	6412358.088	3635890.681	1582136.232	9110045.105	2700910.739	6008881.414
POS00378	Vinylacetylglycine		422.1605	144.0656367	4983352.025	2026387.63	11984772.64	2671743.108	17569740.13	9648177.396	4414820.851	2781549.13	1939767.629	23950062.97	19996527.48	15310379.07	11802589.32	3404300.661	2101923.391	8381953.182	13639671.2	9680736.848	17323558.95	42117637.78	4499525.962	4159086.063	29218046.5	5691456.721	11790466.69	17705014.92	5157591.66	6849556.473	8293049.463	53930031.21	1953837.073	3526773.339	4708770.124	9392822.514	31912542.62	35640780.97	2947343.486	8662523.895	16332725.79	31577764.9	4559188.735	4911604.55	12752357.33	2751144.838	27401263.86
POS00379	Sorbitol-6-phosphate		131.244	263.0605363	37638.9451	5228930.819	98269.38826	23731.53229	8391205.068	1585839.116	60562.5619	3903112.568	2915141.211	5488086.694	56774.98665	19161426.78	0	2147539.755	13273716.52	1872774.743	47068020.14	272229.4615	27968292.67	6125715.894	129081.2589	122847.9668	1355211.165	6634841.129	271573.4392	90520705.47	307385.1901	29140198.76	11785389.03	10212263.53	303057.0269	13813.81523	1644060.041	3337034.378	1710976.051	1417212.29	538916.8128	2422424.659	238380.7479	715439.0489	39243.94607	55319.85243	124299.4103	127458.4052	32416199.58
POS00380	Cysteine-S-sulfate		320.541	201.9838831	2082115.321	1345204.685	7203071.079	1070126.271	4733887.233	8378474.777	2163000.954	457510.0492	1537600.362	7748571.015	10048846.18	10738994.45	2979106.117	1097219.616	1363323.972	4073075.139	8222633.068	3551211.452	5364720.818	9547893.389	2466327.935	3329903.998	12504233.59	2043250.814	8542578.232	5272684.029	3760779.589	2276962.865	2355583.519	10348949.64	1532336.754	505324.0443	3709518.113	14148835.72	11430042.71	5719735.212	3345315.862	4237649.927	10508133.42	12717283.95	5274180.428	2279721.913	8399754.982	1178321.666	16841292.06
POS00381	Pyrene		48.1326	203.0816073	1444275.527	1629392.586	364841.6729	1053124.04	937463.134	1212863.847	501301.7006	1179064.491	275182.2773	3011540.922	1149704.431	720005.3169	250595.2983	766846.9021	404801.0777	690968.098	3549417.27	1850501.911	0	602517.912	818163.3021	2006432.4	3600544.738	848813.7752	751544.9666	18254247114	830090.6982	1122150.024	2505651.738	1472802.146	576417.425	1193828.266	88027.80043	2089655.157	1291217.963	3611711.845	1057221.64	312041.8719	1664888.269	929750.4477	440471.4699	590314.8057	876294.6886	2064963.135	1530590.967
POS00382	Hydroxyprolyl-Proline		136.6755	229.1180607	2241923.872	1332317.938	6296978.335	1150844.759	11924437.05	2088779.011	5852279.36	1164672.919	2456725.729	4717881.542	2281615.677	5453828.464	1893850.528	1807545.971	3126731.092	3884165.064	13519992.96	41023236.48	8456564.08	11891154.31	2324388.608	2672527.613	16728989.66	3851845.181	3002332.818	2276270.719	1996883.898	52772736.83	7537076.67	5511130.06	644164.3678	1450104.418	1774014.052	59368951.7	12333952.16	32749284.1	5138911.083	7025523.026	11045130.38	59524797.47	9643836.768	454511.3283	3523851.537	785230.5015	6142726.446
POS00383	Ginkgotoxin		205.1255	184.1081276	14395024.91	26738133.81	17772667.81	15750717.21	126329443.2	60889068.4	7482047.857	10383061.33	37436765.08	9416744.113	17182464.17	22601707.21	12883007.38	3776913.51	32020039.59	30440583.77	55917365.51	99809045.45	22398287.96	17547921.83	23373554.66	18599488.65	10147938.35	24859039.84	16870582.3	66677550.71	169734254.6	81421504.5	124617241.7	50847468.8	9491403.66	9373685.491	22267573.29	33209125.48	29693150.23	94747366.02	13325500.14	75147279.29	38786687.29	31765570.24	24368314.85	10636703.52	27361305.9	1800042.698	61755243.19
POS00384	4-O-alpha-D-Galactopyranosylcalystegine B2		460.038	338.1439648	246831.869	101947.2966	1933753.606	58560.89684	1048668.999	2901640.347	380049.4382	43856.90197	165300.1138	2818598.296	4513685.296	3243617.077	571093.7033	98889.72309	266624.9208	1237189.37	1895712.841	7262720.447	2673096.699	4966155.096	384067.8795	496328.8474	4536077.231	262326.962	1903497.466	2284987.631	942286.3905	1877312.982	587512.9792	8483988.76	51794.01471	73503.43483	793113.7528	909761.9115	3994578.695	1215682.29	27141.07121	453240.9747	1373044.19	1623075.626	532422.1061	194554.8827	1020506.47	160661.4293	3146936.77
POS00385	Aspartylphenylalanine		283.8895	281.1129271	12156762.08	1855299.405	5116163.496	2344704.236	29450149.13	18427522.49	1702730.339	1671220.308	3071172.665	22695802.31	41371355.62	17768384.75	2757595.067	2941820.493	5624064.458	7592224.773	22556411.91	14617896.81	33946568.82	78187512.1	2187429.855	15125005.88	52945088.51	3518122.831	43827049.67	25064472.81	8720134.966	24486845.04	8501076.749	25622818.63	1796728.064	219153.137	5188898.711	19277141.95	11904193.54	12853862.94	3058724.497	14089450.33	24153902.92	19901317.63	13400626.49	5550029.681	4998945.971	2744378.511	41367658.19
POS00386	3-Aminobutanoic acid		168.289	104.0709671	2789654.027	2229194.625	1122543.985	1575103.141	3197219.199	4888086.147	3652950.543	1736072.686	1772591.763	3105740.728	3304834.188	2942591.701	1815169.558	1896726.446	1447180.809	2860328.883	4760383.518	15181971.83	1987342.17	2953401.255	3036355.78	1927002.792	4839945.41	831451.3155	2541139.682	22720539.22	4238946.931	5985586.425	1818105.911	4107070.814	2485550.719	1437695.848	1877777.735	7025826.678	3030584.899	8720262.088	4405654.859	1964927.66	4546682.302	5058820.349	2054619.355	1708824.986	7577550.212	1652627.992	5293399.114
POS00387	Calystegin A3		78.8309	160.0967814	12222180.95	25904507.59	338615574.1	1960803.052	59503612.22	97930354.96	5118198.025	18073960.87	21673537.83	12823938.37	87134538.49	258625666.3	70801743.49	4755536.458	10827445.44	99073762.07	538891295	183194432.1	377857256.6	9101711.944	86324219.37	57055816.05	190290097.2	83411343.45	47955780.43	19069800.32	41635793.38	224616289.8	113593605.6	140305170.6	3045871.08	4475545.995	31831500.66	155148002.5	60664743.36	127139834.7	107532679.4	102304019.8	218133865.6	303404418.5	57559271.32	15896831.23	87905931.69	44795723.31	68010564
POS00388	Dihydro-2,4-dimethyl-6-(1-methylpropyl)-4H-1,3,5-dithiazine		97.45875	206.102183	3093800.198	16036791.83	7889024.357	1461321.659	15248150.04	6007415.609	1121843.713	1493276.57	2267257.84	9952798.77	6031230.098	6856101.329	2746170.721	1264322.237	4044284.23	4418595.588	10062522.7	22875134.36	7469483.305	17353770.97	2064865.568	5021451.732	19421426.76	3676254.042	5657369.662	40475977.03	8638813.06	6351785.118	6120552.263	12478470.62	725640.4827	700870.1829	3128729.532	9879365.397	6355997.004	7894491.794	6238744.188	3046558.196	17326943.64	19140406.65	9702024.899	1463626.676	6610266.118	610150.6681	15006529.61
POS00389	Ethylphosphate		260.0005	183.0765859	2422943.896	4168300.783	14729344.28	79876742.72	17787123.04	1825997.193	33604124.28	2115958.405	4039957.113	7017501.541	25476530.66	43171938.47	11504351.55	6798166.944	3506814.233	8203220.324	3959184.033	16234744.79	45245442.5	45306860.53	2956347.036	9638412.123	36699129.63	7241901.635	3263861.587	1871120.225	6515031.822	5531128.551	27048572.97	2509821.517	2773298.664	1959726.892	16544771.31	12119628.67	18427348.2	12016906.6	2464858.029	5030139.994	28230815.21	43486583.06	4424254.777	3215335.784	6353339.758	1192178.947	92075506.13
POS00390	3beta,6beta-Dihydroxynortropane		556.9525	144.1019072	16299928.02	12177786.54	16430801.84	11085371.71	16013984.14	18145104.85	16743069.25	10014083.8	7567582.562	20885898.14	12655422.95	21931695.77	17707088.2	15182805.15	10495266.49	19710429.94	29613935.83	35505854.94	22553150.39	22038945.34	15615072.87	17238807.81	28569981.08	18116794.61	23248370.57	20256333.27	19656909.36	16371245.76	20402697.98	46328071.51	10261366.83	12306818.42	16783004.06	18629005.09	13621751.51	19523067.36	19967455.58	12806591.01	13200892.83	20659873.97	13497865.34	15609705.73	30049528.03	10041757.44	21224430.14
POS00391	(E)-1-Propenyl 1-(propylthio)propyl disulfide		30.9424	223.0635248	2293316.983	2287045.533	2249918.745	2360278.638	2079417.683	2564554.141	2686267.886	2209109.547	2785409.343	2998102.078	2231766.517	2600112.346	1869298.568	2096340.796	2219710.603	3358316.474	2039829.566	2124966.658	2545184.599	3500083.868	1978864.365	2329059.042	2157159.955	2445586.352	2605253.173	2435204.378	2411524.09	4069657.187	2342710.091	3027280.398	1858616.135	2503378.596	2183368.682	1958574.286	2135189.456	2080802.152	2339767.411	3494849.286	1739823.907	2614300.737	2667211.846	2473497.783	3057092.436	2228294.034	2331104.011
POS00392	Peroxysimulenoline		204.971	342.1694197	0	0	0	0	64309.6444	0	0	0	0	0	0	0	341169689.5	326478816.2	453084.8964	0	0	0	0	0	164487.8314	0	1883613921	0	156740.5129	54131128.43	88867069.14	0	0	0	0	0	0	0	0	0	185167.5812	0	0	0	0	0	0	0	114550.3357
POS00393	3-Isoxazolidinone		362.097	88.03981425	0	0	1490703.541	0	7175500.598	662847.3224	0	0	0	11715762.83	7973138.962	1800937.101	1220649.3	0	0	0	14783256.65	3920113.49	213011.1253	2517183.095	0	0	6407432.199	0	4642377.871	4910944.079	1164568.673	8181061.565	0	4475074.323	0	0	1212589.405	6788070.687	14275410.42	15176604.54	3551818.871	8236825.312	6440090.694	6234170.693	0	0	596047.8632	0	10996722.39
POS00394	L-Leucine		313.88	132.1020044	7152634.086	3668377.222	15649546.98	5338882.51	6242710.095	12946792.67	6917227.421	6880496.129	5933487.07	20860389.07	22673431.08	23324655.46	7918428.391	3486936.413	6654608.228	13825313.44	18167189.4	13759189.66	24075457.13	32818942.09	5287525.223	11783694.27	22095403.8	9765583.217	31986140.91	23504970.36	10672325.91	27008199.32	7949664.607	31580066.43	5239701.024	4263560.697	4233766.289	39230519.14	41660350.25	35981378.11	7419842.916	24068228.06	32906847.96	42081602.71	33475145.08	8596183.02	27489637.27	4350653.282	59343620.99
POS00395	2-Pyridylacetic acid		142.924	138.0549164	58371758.82	34968158.3	137133436.3	38606003.57	64817575.54	146945493.2	90223212.62	45961358.54	50064887.32	134269817.5	169595621.1	175336489.5	78466631.87	42151695.54	70518670.39	77807207.48	164170910.5	208862829	159926686.4	172771065.7	71345754.26	134040447.4	182779963.9	63973933.41	183220532.9	53052938.54	104803623.9	136753585.3	38957381.47	167719465.2	61559758.93	36665661.73	107753033.5	135676247.3	142804940.9	120493449.4	58876289.47	91658092.86	123622005	248705622.4	113112456.3	57916805.4	135815582.6	37756591.62	170962384
POS00396	Isopropyl beta-D-glucoside		86.4548	223.1051087	3560191.914	849691.8049	5358876.351	615510.8074	1489087.107	1912358.3	3286398.682	285848.8765	1607351.409	14079025.16	11688023.85	5854587.515	5613757.683	3965087.443	9565711.737	7645019.849	17838592.12	13572899.27	20143145.63	3663592.664	6925341.144	4589066.692	11648303.31	2380507.616	8859927.24	19494381.74	4206872.681	16438214.46	2712940.677	5127851.866	2043391.254	1513212.51	2495105.431	3662518.359	3362219.031	2358344.237	2872211.384	1768639.029	2029469.298	12946200.77	1275850.531	758174.4337	7003369.053	1399457.694	14221324.6
POS00397	2-(Ethylamino)-4,5-dihydroxybenzamide		114.692	197.0919291	1358448.978	2190547.725	9830289.03	2610939.132	4028182.995	16056278.64	5659854.276	3676031.397	1407830.326	11166447.89	18142021.33	15402300.23	5183805.072	1574033.193	5804983.99	7027891.374	23601869.59	24511201.93	18917530.21	27934504.98	3860613.839	7970705.065	21910946.29	3634301.694	17865892.2	11871721.85	6175363.45	17042714.4	2271261.741	11433964.47	2724067.173	1751286.022	6636363.218	15224168.27	12822887.01	4936468.738	4693960.721	4505466.612	29447412.92	28573929.21	15949247.86	3536804.557	21237012.88	5203764.544	12671242.05
POS00398	Allysine		340.323	146.0812825	10519762.7	30073676.59	17977561.9	6591112.179	19333295.22	10298059.97	8821712.218	14548835.91	13087360.42	20337536.48	16557082.45	48926170.7	14141275.4	7779452.334	9176480.637	18638417.22	51215078.86	36894211.71	58176282.1	43889767.98	12619099.32	6762167.599	12636644.32	23670704.02	18764181.77	277654584.4	32016924.82	4974120.263	26334784.69	7586337.258	15035659.22	6990909.87	21555417.19	162563780.1	21066946.45	4768291.235	42950497.92	53452792.3	22524625.05	53278795.52	69781927.82	11185520.94	108649320.2	17274217.82	93486302.91
POS00399	Diethylcarbamazine N-oxide		373.39	216.1705486	3640301.002	2085793.349	1123006.362	836111.5006	1536555.714	2462319.913	2263321.917	394781.221	440125.8772	2653360.682	990318.4994	4420683.959	716454.5932	1624932.347	2617869.195	8354030.365	2320517.302	2750493.381	2339745.963	4007852.861	3727974.69	3030815.332	3301516.228	847301.7658	3808202.555	2968495.971	1052998.144	7045378.876	1256478.372	5122360.737	932542.8366	1444715.929	2978853.086	3553807.37	533089.3152	900999.9544	1313512.12	829517.6057	473817.0259	1401177.637	5155937.149	778396.4977	3916615.115	3638785.775	4106955.962
POS00400	4-Acetamido-2-amino-6-nitrotoluene		140.631	210.0872291	867179.9018	1771586.288	11105393.47	1457179.639	4271075.917	33257344.75	4332171.45	170254.0122	1811238.968	17540696.94	44026261.69	19429612.26	14852003.89	380781.3167	8267540.381	26843805.13	6989150.319	11737567.85	5427539.802	70449489.56	1845216.198	2357252.994	7819127.178	1275191.956	5469070.727	6715564.95	3493505.321	8299641.411	2142557.858	9280031.73	574118.8982	816337.3559	3477241.746	14299619.3	12002003.86	22223639.72	2268878.874	6907039.813	15840355.93	45323149.14	4774266.674	1283066.782	18738553	0	18154792.91
POS00401	N-Acetyl-beta-alanine		440.203	132.0656439	9455875.784	18806143.62	29729248.97	2581822.718	45959822.83	32140831.76	6086965.244	4639704.199	6667279.011	33494869.93	51219774.86	37160891.07	42008648.32	2618190.685	104875606.9	20622582.23	40125333.62	23507914.34	43539764.77	52793075.45	8074300.007	10321003.03	55460311.12	7395375.191	25815801.81	28809885.55	16480003.16	41623317.35	12063260.52	49586865.9	18536485.9	8640048.186	21325238.92	41000546.76	36833553.51	49068430.32	2593844.576	25865665.34	26637874.22	72762119.97	10400060.99	3497273.486	13559892.29	2899459.24	63779704.99
POS00402	5&apos;-O-Desmethyl omeprazole		25.11925	332.1055111	0	6931.051065	0	12036.49043	0	0	0	0	8368.587046	0	0	45752.20897	148070.9071	0	0	0	9669.345258	127512.7159	0	61436.59566	35159.01751	12330.43062	33096.34789	0	0	79440102.63	0	81704.21039	0	18761.88554	7002.371674	0	28123.51264	278422.6038	0	0	16301.08956	0	16551.96907	0	73133.23621	11746.6131	84369.78151	0	0
POS00403	2,6-Dimethoxyphenol		25.21225	155.0702926	574233.1137	377364.8679	4502620.585	2520127.019	1184099.486	4257551.787	1305401.517	621516.8895	1598740.146	1422387.877	964963.407	1663024.866	471227.9524	728689.2101	566079.7987	441727.9835	2961986.172	13293394.22	1647163.258	5720831.274	4455156.982	693540.9398	8336561.795	924701.6358	8314473.925	2180629.223	4199786.478	4706434.565	2568582.949	905192.908	169631.7488	120149.4438	3675901.594	1797970.506	5222889.185	5024724.003	446243.632	1651694.13	2237154.594	6223264.296	388182.428	2085938.1	981843.9915	422756.9009	4708599.028
POS00404	Glucosamine 6-phosphate		270.662	260.0528141	11122318.85	3568888.119	2384221.86	3934151.689	2152934.97	5772781.734	3214981.165	2745341.363	2682038.25	7546468.663	5061307.282	4358177.215	4677065.502	3016928.287	4775658.841	17133310.41	1069305.221	3091798.974	7092435.172	3431323.545	10888386.86	5517136.836	2172838.211	5556111.979	4773119.082	3089112.261	2830013.719	3264405.725	1687179.504	3577478.044	7516953.017	4254346.96	4776795.104	1340527.581	2383789.536	3757391.514	3835372.143	2648667.517	3031559.59	2768842.947	3190521.773	4884135.712	3605772.529	2154531.375	2372242.833
POS00405	alpha-Hydroxy-1-methyl-1H-indole-3-propanoic acid		98.50135	220.0966625	283500.1762	242698.2451	617150.2186	2241291.858	1085007.625	704302.5898	230340.6221	2678894.58	242941.8335	609480.9177	36187707.78	1247693.655	1307521.62	141237.2883	2879522.057	7301406.03	79677047.4	524159.5678	7044135.643	1752039.657	14228155.45	903020.1613	6702149.199	295407.1452	403263.1805	31119533.85	492190.1744	1088086.3	13229495.68	910200.6651	149052.1454	199691.6404	177666.7763	1691977.962	298632.2255	1465947.851	280274.4301	392183.5449	478134.8	1659789.715	530505.4886	218665.6312	483935.9089	315768.606	1260770.74
POS00406	L-Histidinol		120.917	142.0976007	3416399.903	3940142.984	5074154.133	6512071.017	7826612.002	31486382.11	2831094.339	4764746.196	2151262.636	7402146.328	8629255.032	15263378.51	9684920.028	1034486.852	4151375.734	7019974.473	5522508.555	8696063.574	13568759.15	5901245.3	7717146.883	7786684.526	9443851.097	2947467.543	4262155.908	14899604.13	6137810.406	6143050.088	7618918.852	12140202.13	2640860.065	2152470.602	5112146.785	19241039.71	11111324.75	18517972.02	3592987.445	5906083.963	20808822.05	11282589.62	7047774.46	3241875.026	16050604.85	3314851.557	34804917.08
POS00407	Ovalicin		422.765	319.1495921	72780.05903	76373.56563	571301.1187	23010.18511	329414.6278	1393978.135	377943.6824	66727.58224	65173.00807	2002325.178	788362.3532	235420.865	121380.0251	409644.4891	272693.0322	217639.9841	974585.8756	289778.7467	385515.7956	303323.0689	560609.3634	302684.6147	1883589.892	342957.598	577638.8359	753357.3099	226039.3281	1226437.586	21735.23163	635256.8975	252834.6604	27169.41241	200295.0965	312657.8993	332713.6526	199337.6527	52633.69858	393595.0548	261706.0241	1141088.205	208843.4493	227150.9727	105688.473	9968.845944	1347842.772
POS00408	N-Cyclopropyl-trans-2-cis-6-nonadienamide		597.2215	194.1539935	18283333.28	19897898.33	27343725.61	17740087.56	19526108	19908159.51	24917142.67	18638228.76	20713388.03	19000934.67	73259000.34	20181325.85	17632711.3	18592638.5	19934370.26	17705930.43	45584619.45	17850012.61	16986151.47	18352535.98	18873080.66	20774704.89	15794441.53	23183591.02	28867725.77	17845292.83	18260769.45	20862731.73	18453728.7	21094406.78	26377704.02	55969205.15	25664099.17	19697415.97	27102363.12	43376672.31	20995041.58	22914602.8	16152140.97	21439138.79	18047361.61	19592164.02	18471593.18	17702185.25	18578088.06
POS00409	Aspartyl-Leucine		374.3565	247.1286781	157746.6629	4356899.633	3896586.038	10617436.33	18824451.42	6492940.626	3628534.935	7885147.484	205047.5896	32359928.09	5033224.608	6678612.889	1343540.323	5808439.409	3864059.127	2223730.437	9468597.323	12316267.09	3095970.069	242489858.5	813070.4788	2864478.539	16777808.04	13671666.38	2970429.639	49749086.35	6336907.781	13908335.43	182146.7889	7175544.573	1062472.007	1872949.26	5150261.102	5683326.36	18801461.32	33328231.97	2354784.46	26838137.89	9460944.611	54156510.03	2287895.477	1575892.463	2211124.334	971937.2709	47190475.57
POS00410	Nortriptyline		152.2035	264.1744162	649745.1681	6154884.679	0	7985564.522	188722787.3	21034379	62912.97008	16292599.83	8942834.997	0	0	102918781.5	70037335.28	9186513.544	27993924.21	49442101.87	547143998.8	150066005.5	127937683.6	0	6676731.519	3301794.987	16429138.8	137322367.1	40761541.95	184197254.9	0	19698616.03	3098529.589	30676809.37	23170.87356	26955.62208	0	0	0	0	102510.0156	0	0	0	0	381958.5514	0	1386700.289	0
POS00411	Urothion		205.66	326.0368844	12035157.96	29192063.35	26386579.5	9406828.901	13264163.98	32557129.23	22755309.11	9395057.328	11528485.25	48329600.95	18779154.88	61635628.56	25276090.8	15883863.46	22853099.45	39647438.56	64882795.08	64445756.73	61108769.84	21436596.13	15712024.08	25051086.58	25677371.7	14352862.22	44673194.1	33029294.14	24153108.24	68034726.25	19849317.63	66526744.02	17318831.91	11227943.61	51868200.48	55767002.55	23272046.89	19410624.71	18179904.35	26642561.44	54295369.1	22735000.23	47321994.37	26180558.29	61951128.97	24890562.04	23834457.46
POS00412	3,4-Dihydro-2H-1-benzopyran-2-one		33.1733	149.070983	24894333.36	15710532.73	6295703.808	1630545.767	38265853.31	47633586.28	65406735.23	7400767.77	11730927.07	15701026.32	4020375.764	18720569.34	3493746.518	2587480.805	2745209.689	17099364.95	60644099.06	26996237.81	6488512.441	10262198.15	3732282.391	3997926.232	89576331.27	18006820.73	5749309.726	57191110.51	22446389.55	24126274.61	24390203.08	9232733.165	1672149.231	2193427.299	6602254.986	50770450.42	14491833.37	53867165.88	25532204.45	3691652.015	17307845.61	11355929.44	12255628.06	1102232.442	26059755.1	27205218.16	67340075.6
POS00413	p-Aminobenzoic acid		268.8405	138.0549727	6492559.767	3967277.907	19405898.04	3714870.703	10157613.63	31294917.02	7303264.242	5349220.593	4584184.715	34791605.11	31381577.95	31375121.08	6108044.842	4039187.552	6721084.984	8302357.409	28744619.51	26689183.34	38039408.63	41553545.28	5791449.222	15720908.54	62285412.58	7609595.72	26989802.19	32721028.9	12151362.21	27918782.28	5347649.664	29895832.56	4981751.54	3072955.833	7338208.739	9701808.337	19939459.57	18717823.74	5498609.054	8303168.282	11817792.26	34764247.31	8632649.621	5408345.446	17628757.59	8743995.419	48519482.15
POS00414	N-Methylcalystegine C1		161.355	206.1023515	4688862.489	22767617.06	11295433.06	2094744.441	21839326.27	18179885.18	4614627.024	3204749.931	7010144.357	39226046.8	17375186.68	16684425.39	6902347.631	5856406.651	7860348.719	11272442.64	32601741.54	59177531.11	20305101.77	31096468.81	6025764.646	11191606.32	37171316.49	8213497.069	12353277.42	145917169	24652470.49	27266745.76	14737478.96	17702966.32	4462142.95	1164106.063	7490052.911	18392814.92	18070493.49	21163458.71	15730872.81	10576470.13	43599053.01	41896019.25	15781151.06	1012588.928	10893414.49	3983996.531	53641279.01
POS00415	N-Acetylneuraminic acid		383.51	310.1125604	2854309.268	937629.0226	11672034.74	969585.4139	5777322.791	15607928.82	3635584.649	1167240.715	1678319.838	18837965.19	16080057.93	32768332.36	4726187.796	736848.9514	5047199.885	7699688.802	29368016.29	27217882.96	26594624.42	30307174.81	2409087.246	7214219.679	39081869.32	3184948.602	22380753.41	21505364.68	7336442.773	24272765.7	2541650.642	20306236.63	1392536.701	165357.057	2773489.669	12655418.78	11794793.29	6805931.462	1331006.574	5518190.307	15039243.02	30528376.79	4942734.835	2244173.024	8540580.982	1178710.804	17739827.29
POS00416	[6]-Gingerdiol 3,5-diacetate		248.532	398.2533813	1279164.228	308471.3416	1633615.745	199400.4551	4870018.229	5045622.713	497489.5357	419118.4017	526019.3612	1705351.313	3208301.116	2481520.772	0	0	597203.1166	2387654.356	2500121.067	4974144.552	3147075.812	4205872.87	1034341.825	1608084.823	0	897860.24	1098953.595	12029946.54	0	3084934.65	948220.066	3778722.733	176100.9957	383367.1069	1075893.107	4531534.283	5516437.409	4967767.676	1078891.505	2049583.222	3672001.828	8551477.098	6021006.751	798882.0139	2519008.055	388122.354	6449080.9
POS00417	1-[(5-Amino-5-carboxypentyl)amino]-1-deoxyfructose		527.703	309.1649781	623366.087	687027.9301	943920.1565	615087.6084	929447.8748	6342907.264	481502.1676	551527.2881	669534.7083	1782037.318	3638438.815	1984478.998	640904.3273	668747.6916	608268.5158	772092.8682	3191667.645	5606165.648	3237510.456	5687820.349	562040.4832	635337.9857	4237867.848	597523.1799	1903296.461	9369260.538	615134.1956	10428207.52	696110.5589	633306.5193	663844.6767	689665.9942	567828.3155	1040806.768	1428344.951	771958.1367	581351.2136	577507.0354	727391.3619	15270625.29	630791.8939	690574.434	1785236.248	541441.3941	5152944.466
POS00418	6-Hydroxy-1H-indole-3-acetamide		56.9983	191.0815768	1990238.079	1675255.489	5273061.423	1306719.991	8708439.691	11148020.4	2941413.507	1834689.921	2018277.208	5949893.881	4518076.695	14230681.55	1653844.441	1345703.209	1846602.898	3123012.827	12526111.52	4126752.884	4371892.308	8343608.996	1747846.452	3012440.238	5377854.116	2015887.395	4523444.979	1377971.369	2661950.437	9122581.542	2416573.338	6395111.557	1863985.054	2789113.584	2250182.241	8936843.111	4529690.576	10177434.69	2844740.094	5127346.174	5879333.085	6664242.912	3913476.464	1936264.101	4008874.513	2925513.081	5224091.613
POS00419	Betaine		58.2761	118.0864198	52658171.86	45461777.2	297446607.8	96907743.64	138684663.1	403559432.8	140287152.9	95214073.84	33257790.81	208552974.3	400849885.4	233353797.7	159301360	58743875.46	70620299.51	121171107.9	359250223.5	226948183.9	235428633.5	610872107.9	85924802.42	163655854.9	449373082.9	134459700.6	316669775.5	173493738.1	121829988.8	255071727.8	89180738.01	267947290.2	58370253.7	31148093.74	158113138.8	287511379.7	339412140	134252000.9	187192008.2	121556487.3	300377345.6	512995806.8	128731495	103014837	269403696.1	40102173.44	284231748.1
POS00420	5-Hydroxy-L-tryptophan		302.524	221.0919166	2897756.208	2747816.883	17774376.12	1507716.27	25690267.07	17142846.33	5035324.824	3900822.571	2213136.183	41433120.75	34852457.7	39467259.19	6861419.798	722109.1727	6199232.733	11840014.24	44640355.35	44938008.23	31926159.3	57252728.91	2403642.918	8091577.269	47971647.88	3681478.293	23482835.53	35706337.75	19010425.86	61731876.73	6438969.777	21868426.57	1982929.93	1508920.763	6124871.098	33267398.45	27430654.76	22138194.23	2667600.52	12366732.42	22385900.06	47575271.42	13415348.64	2529190.862	13230785.88	400606.7684	53848206.52
POS00421	Pyro-L-glutaminyl-L-glutamine		182.959	258.1080257	17394926.7	11889946.23	41388400.66	7001628.734	16865905.07	33590596.72	14380658.44	11452169.2	23442742.06	46243877.5	44571008.67	52232073.23	15579359.9	17443127.99	32191391.68	20273261.72	39622091.97	44172096.77	31202984.16	52318815.98	25525623.99	21949531.87	96065439.52	10776446.96	37222123.84	35294116.6	23735862.78	44422009.27	9872650.802	58971337.73	16737786.91	13739677.99	1727570.697	44399356.8	38144773.29	25459567.68	15141144.01	20776119.37	30264656.61	51534513.21	22831818.79	19443392.14	32727179.67	19701906.35	53584037.49
POS00422	Queuine		507.9305	278.1229837	1249819.784	452552.5623	1482347.157	665609.8502	1133706.193	617254.6049	757638.4681	263876.6768	346143.1454	880149.4881	569683.9215	1134109.369	650959.6902	260108.313	863864.9938	1259694.461	3061113.463	1835565.323	1455424.821	1495849.495	342088.4325	752259.6326	4413608.611	436352.6857	1705545.542	2384581.897	476857.3025	2915786.315	786386.588	2147739.738	861684.6975	513417.4733	1032336.46	1388347.636	1098881.613	649628.6043	390404.5205	377276.8349	1097797.533	3040607.543	2539054.189	200399.3461	910774.2116	207025.8845	1757308.461
POS00423	N-Methyltryptamine		310.25	175.1229952	2693234.166	1672349.488	2742399.92	396073.4225	11850047.96	51427111.57	606124.316	2345032.802	1690018.13	6622793.982	4139847.216	11213798.18	1787087.787	398168.5247	691597.4666	5101226.763	26787957.69	64460919.38	6624917.817	14681203.31	1575241.798	1298537.348	9511007.689	1558869.032	2481370.717	12182581.56	15054207.8	33289906.3	2796198.181	3313356.991	869423.5276	1156648.45	925094.7233	10972564.42	5006068.805	13332243	1149654.327	4334137.999	2501720.274	49173005.72	1263522.014	438042.547	2541033.711	625130.8055	5231316.884
POS00424	3-Methyl sulfolene		127.512	133.0318328	0	250045.7719	162682.5623	0	2397022.916	0	3989960.246	0	0	150349.6924	382971.5007	364352.0434	0	0	104465.6642	106186.2368	235984983.9	231645.0335	4154612.678	8328318.44	0	0	1286087.728	0	1498087.971	145230.4778	99491.96573	665229.0717	0	18151423.29	1406497.225	0	1455147.984	30626058.16	1571351.879	4541032.212	0	3573034.033	0	302911.8716	300024.1427	62683.28313	0	0	928164.0864
POS00425	L-Glutamine		76.9194	147.0763778	166321801.8	70305495.82	449032980	51150343.75	231226841.2	343659128.1	156323574.3	83374331.32	97107576.52	686590341.7	603891557.2	620324854.3	195585277.3	123404041.5	126428809.4	236877731.2	646617647.1	301665374	594827993	499217576.4	161189955.6	161810841	1027765546	151421544.3	649280264.9	421893253.4	284967923.3	497329656.4	92654875.16	616772417.5	54723163.4	63133841.21	169850799.1	303835006.8	623313704.7	525146025.5	312348163.3	181218574.2	332597249.9	577212138.5	205638332.9	102967192.2	976582450	68596202.94	682259836.8
POS00426	O-Acetylethanolamine		61.7415	104.0709167	86418654.94	11440763	125746624.5	11003547.33	48732623.77	61605836.63	24367210.01	13241968.25	10859270.83	75050665.98	54214442.36	52753184.81	18055469.78	11964242.12	56226440.37	64979581.69	44191737.98	51017201.28	72137172.21	65112117.1	31082263.47	72995202.16	42785448.17	13300413.24	52894273.51	14218673.01	31602316.06	40681281.75	21085584.22	56455039.38	9164493.349	7898424.102	27370886.55	68168405.2	127183375.7	88691871.12	30172427.64	16520288.09	56337917.66	69911209.45	54572666.98	30377472.01	42543289.78	13464584	48027958.94
POS00427	6-Chloro-N-(1-methylethyl)-1,3,5-triazine-2,4-diamine		283.2835	188.0706977	34572396.57	10828664.17	228246201.9	17840084.39	134959105.5	149780619.2	28150037.23	12693815.67	20172262.98	276183874.3	133420798.6	235065162.3	45881829.49	12698107	18118888.15	63451351.07	106081565.1	111257459.7	106465560.4	592180047.4	17472722.07	77334058.03	344460584.9	27598162.51	192148625.8	147732793.5	66940163.97	62282247.17	40132259.88	273955740.9	18639104.41	9256245.24	43152644.99	101723650.8	182404544.6	127474160.3	20697451.1	145344725.6	206265798.1	549556732.8	89482652.83	29187651.32	99078719.34	6889710.475	189080670.5
POS00428	Methylimidazoleacetic acid		320.5065	141.0658407	349647827.5	380202708.3	700033031.7	1142071987	760587846.3	599832498.1	715994505.7	195582525.6	210299201.7	780109064.4	835263972.7	1438161075	989393596.9	600620652.4	301553661.6	473873183.8	768093036.9	841404894.9	1197152559	1296333209	436642740.8	873683967.8	1929791467	511184448.1	989013174.5	485481344.7	579344853.4	739546384.6	734732301	551979803.8	252155641.8	268507346.4	1002675501	732434641.1	964723663.8	903506083.6	521325808.5	660102342.7	1068466270	1305364078	548974875.5	505831984	1194065236	229958315.9	2340379809
POS00429	Imidazoleacetic acid		336.7415	127.0503832	78780719.16	59008971.97	118067937.2	52993413.53	141307763.6	119035194.9	87599996.06	35934250.6	62228522.69	122616745.5	89636592.14	186062725.4	124049439.4	54522948.92	65678739.21	66943338.59	173256129	182504774.1	85853958.75	122795699.9	79225564.55	97858552.19	147868083.7	81010876.46	109490855.3	101040741.9	105035264.2	110145947.4	71847641.51	107838579.1	32469487.53	44676702.04	87492428.9	140794558.9	144394758.1	291382405.5	169944076.4	231552995.2	92529518.37	172245540.9	75937538.33	70423965.45	104538801.9	66851039.5	236994759.4
POS00430	Nicotinuric acid		206.991	181.0607354	0	199652638.2	183000048	0	218349001.6	89460195.98	79040126	0	43609014.52	204767903.5	233865429.1	121410364.1	21256760.71	16452758.84	34705156.65	90786779.57	124324316.6	68148118.12	217516298.2	383609015.2	61054764.21	32407736.75	267303957.7	47363487.57	128125091.1	119802314.2	0	83991723.79	80324734.29	54396668.36	0	0	48842450	106364575	250371473.9	268385085.5	78409143.89	94507924.69	127934690.4	111703315.7	48974049.63	17580432.09	99313194.37	0	208200645.7
POS00431	1-Pentanethiol		62.01035	105.0702283	2708932.956	0	4115799.848	537684.5417	1272508.831	1899507.807	606337.6462	0	0	2369231.163	1443549.192	1973443.314	701637.5451	315269.6212	1414008.115	2053525.397	2552048.332	4327120.888	2090327.467	1629717.773	792815.717	2091766.298	1875275.117	0	1551385.135	380613.6015	253795.8788	1774072.718	937009.447	26159702.92	0	0	6118431.705	2155660.54	4070357.614	2795708.968	608809.3041	0	1770879.663	14018998.49	6753386.938	339875.1175	6774930.341	0	5426791.47
POS00432	6-Sulfatoxymelatonin		43.98515	329.0793648	71179.03219	14323.48408	146710.2322	28922.78362	291319.0489	0	17433.88077	0	0	0	0	1032471.502	76333.22908	197721.2991	14562.6822	0	305171.4331	138837.1752	262810.4094	0	0	52209.53954	4499355.642	74812.05572	302984.2684	0	0	446060.8943	36162.44783	1088606.947	16262.55263	22394.19516	120040.9789	615060.5322	116928.2273	24619.41914	323256.5189	124891.0281	91094.32625	2748342.731	129699.4924	16059.54118	630404.0553	79263.7537	75524.26224
POS00433	1-Methyl-1,3-cyclohexadiene		35.5087	95.08594414	6892934.412	6597263.354	5700194.893	7910805.234	8529317.244	8067331.829	10902124.88	6820274.736	9545402.628	9369284.553	7842092.749	5869322.367	7301980.525	9836161.38	7536370.718	8669079.459	8838469.725	7341527.534	4267997.937	8295559.859	10930361.62	7836200.827	10254371.42	7670588.836	6146653.682	8606679.727	2101879.18	2526432.684	6849730.267	7226106.797	8057656.603	10109767.79	9225382.204	5952993.594	13697865.1	12574657.73	11395079.42	10401275.24	16407804.76	11146655.46	14680176.62	11153713.53	13284036.42	12013438.51	6708347.386
POS00434	Tyramine glucuronide		71.87355	314.1227555	1084235.577	435505.4285	312328.8971	89339.68161	735822.8916	0	0	53846.16757	0	66849.69385	136010.9278	88171.55876	0	27779.61769	28515.59279	520279.1671	3251152.905	4959935.061	0	4080450.533	58820.36267	51825.07068	839692.6405	0	50885.35965	962918.3971	8275439.192	462856.6148	498662.885	244452.669	0	0	153421.6108	749627.1297	0	251767.4729	0	31290.74549	306841.6337	28103561.52	47259.44261	0	57732.05691	0	77506315.65
POS00435	3-(1,1-Dimethylallyl)scopoletin 7-glucoside		279.2995	423.1618639	0	240401.6659	954279.2117	0	493534.3341	866832.1537	121231.6317	67407.72898	82753.60052	870941.9704	2105714.009	909668.4336	83968.92576	89552.95539	209213.1964	165255.7514	635631.1262	292878.6606	741162.999	515252.0088	135059.2948	124766.2903	1431921.379	309830.4917	1346759.959	675424.1796	486351.4001	3214329.295	381003.3647	703576.3695	53921.0375	14960.86648	1843455.732	3055121.669	681909.3969	292741.7704	32159.25049	167520.8993	495163.2007	1353126.74	1174859.536	68151.57661	0	98629.08281	526951.2917
POS00436	Homocitric acid		72.4629	207.0508436	105067692.6	16577148.18	3465119.914	0	4274965.492	4179192.422	0	2978226.94	1536839.015	2722598.767	175543104	2584107.387	4706640.546	515861.6955	1335375.971	1378635.64	5356434.661	3054002.543	3152315.905	2132300.375	10873511.93	1013779.883	16380037.1	16874585	1998390.262	426602.2232	24721742.23	884829742.4	0	23776976.97	0	0	5572816.009	90107997.47	17089388.68	7215241.981	0	38704588.86	23967890.52	11378134.96	1677639.866	2558078.306	5493928.888	545804.2474	229509063.9
POS00437	1-Cyano-2-hydroxy-3-butene		422.3225	98.06045537	4838321.591	3410671.593	19629514.92	4306245.254	8614555.174	9689377.46	7139447.616	3129869.707	2078961.358	15299465.89	9144626.448	17742005.25	5074975.118	4384277.559	8744752.475	4929844.183	19484847.61	7871511.355	12894705.63	18952812.49	5393802.454	3342209.901	16997847.84	4839076.08	13734478.97	17346879.3	7229631.639	14742186.12	3253215.507	20499907.04	3487583.726	4276165.785	6131132.642	16292812.15	16309465.58	14414084.77	11835318.61	4396678.265	10940037.14	22068850.22	4854055.827	3581742.418	11394890.66	2181273.435	14589552.6
POS00438	Geniposidic acid		167.005	375.1291279	366298.9763	96633.28448	5108538.45	217931.4757	56403.113	6576017.934	1315699.488	0	0	185597.0306	40157.78197	6128431.071	1078893.036	0	3398000.898	5165295.216	182864.4478	23906830.96	1338607.761	372306.7408	349764.8045	32426.52105	0	898681.5151	0	0	0	954272.6105	1048338.873	189502.318	237941.3978	13474.41284	1122730.275	5672190.631	908334.3356	639905.1238	649628.1794	810175.2782	290673.5721	5882073.17	82274.92189	3089290.909	5167863.403	0	0
POS00439	Zanthosimuline		141.277	310.1797624	853767.0717	761197.0338	881050.5834	1252395.316	1174219.357	763393.22	1155021.394	1091412.122	1287636.586	758284.5692	797106.3798	7721425.363	1302613.101	547033.7961	1179488.634	2455519.582	42651304.13	3213430.521	4564571.438	378437.7938	10228223.3	956981.4102	527938.0933	942192.7074	27325612.24	3293161.445	942893.7905	3815605.526	1138902.811	4325688.482	1519366.089	1517115.992	1299196.298	578327.6257	821788.5357	744681.753	1131553.79	785692.7241	809086.2423	810022.7302	1074620.361	1194504.356	777289.3001	916431.3797	352107.7931
POS00440	(Â±)-Aegeline		73.2718	298.1430227	63990298.29	843978.6245	8252237.502	3774559.559	377050.2094	916429.516	499170.319	387365.1731	369943.4538	2430631.826	1286004.215	1039551.796	924041.9166	331585.3971	16948983.49	569438.952	2076712.102	812220.3336	696400.2323	270647454.8	438816.0205	790633.2983	659975.7816	2336267.292	6689464.361	3923515.953	238578.9181	1127644.398	17683256.1	309597.7282	1383516.874	340807.4172	28082441.38	1222324.232	726897.518	45362328.87	260850.6711	672415.4296	392673.1218	562671.6176	8825673.043	205130.5181	7989078.396	98409.78146	800052.3655
POS00441	D-Glycero-D-galacto-heptitol		73.6288	213.0981548	1598792.301	33179909.65	1405587.565	965186.733	11936403.33	3467867.741	3764284.217	903305.6428	7979246.01	7282667.769	2887690.76	3163167.236	814307.708	3732541.314	2665030.145	2880908.293	9521919.44	6613963.76	2252277.923	4288257.114	4657923.579	23694585.66	59983851.64	3390674.174	1884596.118	1852847.249	1201450.909	14174320.74	3283620.085	2162473.994	1596999.836	1787257.914	5955151.82	17031598.86	1831226.742	16330561.83	85048269.87	3003672.658	5771849.346	89300656.15	5929030.703	1429935.147	2909434.358	7757174.235	6005005.887
POS00442	1-Methylxanthine		314.124	167.0484938	38080081.69	25319980.13	105063936.9	41185622.41	38362898.57	49281362.45	55244915.58	22633094.63	40312697.11	107714130	89383740.76	72772510.31	59771388.83	48621353.34	30586485.68	41707920.7	129467500.5	36378842.86	46897290.45	67570722.99	26281178.75	57233969.7	149304217.6	65740227.5	68821007.47	52523551.78	37980548	56157726.72	37078260.33	134913203.7	33023936.09	20593162.23	56931094.8	105728337.3	99792906.36	50452636.16	26555767.43	53397879.08	49481035.74	56597557.74	44883339.02	52740488.09	82632483.87	32782722.63	120157658
POS00443	3-Hydroxyisovalerylcarnitine		326.898	262.164473	60183549.91	73752752.41	117646462.3	65468816.23	220492872.1	50005445.76	76022188.32	40784252.52	33128162.54	197509811.7	133863274.5	150066819.9	71959901.16	37031700.87	131430810.9	71827651.7	113531850.7	139393486	186399864.5	267449532.1	36662435.6	84593550.69	138155877.2	99223346.04	57854244.26	125667388.7	48026043.93	127176613.8	125091590.9	288187637.7	78032987.62	89238434.4	108746897	133333295.3	107895271.6	141866974.1	45950150.43	121060261.1	154305737.6	238554873.5	113144798	87230408.08	215892175.4	25207218.84	118317762.9
POS00444	Secodemethylclausenamide		70.72565	286.1432696	5482814.686	0	419520.9093	42481.01433	2190379.026	129291.2974	127436.5593	0	0	59587.49627	0	368739.0626	0	0	2266463.505	0	10412760.23	3273938.19	0	46298861.76	38163.45328	0	773460.8927	170091.5688	115710.8175	2473095.022	63043.0073	6108068.603	11452024.47	287786.4921	136733.6728	0	14156116.13	1929670.496	160136.9528	1034803.903	293288.679	314180.0947	539805.4491	524003.0933	10083096.53	0	2866977.81	0	414162.8448
POS00445	9-Hydroxy-4-methoxypsoralen 9-glucoside		401.7235	395.096781	141284.8691	0	14618140.6	41939.3296	21851817.23	13288456.01	230204.9462	11988.10403	0	8648458.884	6864530.145	12039075.73	1569892.436	0	119861.2236	7831320.268	40104863.78	6082787.859	9919619.12	21398275.91	50598.63312	4991597.697	8590984.91	60854.52741	13717365.62	25694427.92	4705174.476	18556486.01	41832.93229	12391259.69	13489.27332	10198.74399	374622.9551	4371794.172	5636780.873	5756995.861	263384.1268	24008836.53	29606923.2	5993822.115	2230281.211	16961.43104	6254346.833	0	3654988.191
POS00446	3-Hydroxy-carbofuran		291.59	238.1072002	0	0	0	0	76598.61613	183576.5123	0	0	26339.8525	181526.6716	79470.6596	0	0	0	96742.89463	0	270871.5978	204569.2965	0	310734.8377	0	0	1409083.077	0	353513.9745	1202919.861	606998.6423	103368006.6	104272.1399	0	0	21424.3919	40333.34947	0	60290.06088	49290.8427	26296.9031	52308.48099	245576.3876	140399.4826	106121.0843	39065.54106	73448.4263	766343.8657	87195.43387
POS00447	Alanyl-Proline		275.118	187.1077625	2274293.324	1069334.005	1164050.449	1193756.685	2575216.236	1340709.387	1356491.631	231402.6635	1820819.325	3466867.931	14600191.76	2712100.29	590486.1608	791154.6679	2003481.5	1128279.198	3360454.61	3709538.058	2675056.786	2258421.621	1699147.99	1384466.566	4266118.118	1470445.57	1341939.566	5934931.943	1222076.98	7059438.484	1928439.055	1658044.492	1180517.37	531293.8537	1087946.897	792298.9983	2129242.712	5091615.288	3913057.703	1993442.612	2492748.656	4272024.779	1466758.967	805383.0941	851343.8422	509896.9568	3544501.746
POS00448	Acetic anhydride		373.371	103.0393355	267201.9552	202404.0432	18640478.67	1876796.623	8838414.657	7016980.797	13485554.92	3825098.332	6654487.012	3324117.06	19939489.46	10617557.01	15385592.9	9942382.482	6473583.004	13832185.55	13925918.47	4281214.407	7967454.989	7312283.101	12951931.91	12945535.42	8190743.464	5441012.787	17057197.86	939994.1265	13453170.78	4762999.131	3245818.647	8819517.602	13243952.62	290131.2965	3582384.819	2753945.062	22928653.04	19196683.06	14202555.94	2321459.463	15086755.41	15206737	14010550.29	9793053.387	2360601.812	14505062.39	1901741.398
POS00449	Isobutyl N-methylanthranilate		214.587	208.1331408	0	0	3544408.445	0	0	2509839.815	0	15977698.62	157629444.8	18308346.01	490129725	5295752.03	3285117.742	2676165.151	0	10685732.41	15995054.43	1743745.471	25570246.97	326767384.3	4353384.934	142785226.9	3633289.289	55772371.95	20176634.25	0	23352637.13	51051716.98	16780500.16	6702740.658	65221970.93	19466650.87	9562260.47	15235606.98	95658230.99	7888679.84	40719001.26	20457440.52	51101857.8	55789226.29	65769515.68	9014549.946	70112216.21	0	128950265.4
POS00450	Cephalosporin C		202.18	416.1153895	0	35776896.37	0	0	34839165.41	0	79958.25827	0	15925496.51	0	72337036.76	0	0	16124910.04	0	0	0	0	0	0	243470.1859	0	0	20074104.23	0	0	66215094.48	196579429.5	38779675.75	0	0	47632.85186	0	0	0	0	0	0	0	0	0	0	0	53778.52934	0
POS00451	Prolyl-Lysine		478.621	244.1653601	586865.6829	660055.7092	1369708.394	439559.1226	451415.5721	901646.4961	225678.0792	395870.0223	541902.4255	6895730.402	1346827.757	2382876.967	636460.7648	575817.9206	429477.0616	485563.8747	6216440.711	7498276.304	4406564.75	2575482.467	593638.2182	870317.6741	2989051.58	557368.7383	4808853.625	8820759.772	1645452.392	1463760.413	500374.9324	1922433.538	599707.2557	617763.2942	885119.5074	742512.8754	1022965.627	1635924.776	569476.819	1411318.887	610647.3976	2289079.799	855284.5551	587862.2501	4113915.506	553593.4855	4104817.471
POS00452	(4-Hydroxybenzoyl)choline		545.2595	224.1391644	1347645.354	2794214.259	2531740.074	1968702.214	9334262.326	2980315.233	1560326.335	1261770.271	1345816.113	1484329.903	1723868.96	4383958.767	1651282.059	1468439.017	1953377.318	1632454.384	9577455.646	34966118.38	5955606.759	8588141.225	1547966.899	2130916.38	5680516.624	5863218.199	2966068.539	22745008.73	5290550.99	4341659.598	3239593.355	12662137.82	1572391.343	1815643.149	3500749.808	3641907.356	1004466.744	17710063.58	1563263.782	4468040.597	3182264.17	14864384.61	9284670.07	1367570.947	2304544.176	1480500.634	10459193.09
POS00453	Glycerol		333.32	93.05752207	1176942.707	652982.7304	1614382.847	1776178.781	708260.1505	630099.4946	1290815.328	557071.0182	784234.9381	1185874.244	2374150.514	2796006.579	2919952.686	499078.2012	468841.1742	1993018.743	1698477.577	2939386.095	3385797.636	4172937.753	1035124.976	1927099.125	1625684.448	2118084.732	1854683.503	1423777.607	394441.6513	5763423.591	1749040.134	1853201.716	1455526.601	1411192.426	2557423.813	1818446.099	2235432.449	991278.0063	2758589.217	2304389.438	1869658.751	3630104.086	1874847.575	2990812.468	2903540.637	874721.3659	888378.1153
POS00454	Dihydrothymine		240.402	129.0660112	30977017.66	13779951.62	79183482.76	13928039.61	44466788.53	213416338.1	41485004.46	15276685.74	4145015.037	58432815.55	100725469.6	213350282.2	5651980.706	23441621.8	45174482.32	75657296.38	200763737	56162963.76	230935797.3	136585650.4	16775569.21	51575641.49	148122453.6	38991754.22	122761296.6	56745887.97	94773518.93	348255208.1	37463561.41	276854407.8	25181860.71	14531329.76	42062732.16	193764313	112035843	80736392.76	31432977.02	65773258.78	90923667.28	174648615.8	39539102.95	23017783.61	118644786.3	75990461.25	222499458.7
POS00455	5-hydroxy-7-methoxy-2-(4-methoxyphenyl)-4H-chromen-4-one		383.669	299.0884557	839551.6281	201861.7139	824816.3952	111701.7751	341948.5478	7569330.48	223057.4745	201071.0921	177209.6054	627781.6023	405785.0635	1279525.851	299537.3099	235462.3736	964207.4374	1405920.655	16736252.47	9106171.355	3245825.868	2833976.204	603537.1843	1491911.009	1876262.304	750929.5251	2921974.8	8074208.631	8032007.983	29929454.09	251866.8729	4743444.166	19310.4992	353605.8768	1408297.639	2970597.621	612580.4993	226259.9555	68771.31077	0	2421249.016	1032294.956	1335598.036	231271.5001	452701.7651	215826.1551	296326.2984
POS00456	L-beta-aspartyl-L-leucine		454.2195	247.128725	2700090.652	2234919.444	14126869.56	1741516.746	6340851.342	15580868.12	3415320.063	813058.5478	1616053.623	18274470.7	25968211.94	17389849.4	2280649.506	2955416.148	4373680.136	8102683.221	29754328.4	16322687.44	22394097.71	16891509.02	2298505.688	3493956.864	30564205.01	3568554.934	26866628.31	18855558.95	5677798.696	15179441.25	2794452.117	12497755.69	1886706.417	1629088.707	4255780.17	18978822.14	14040258.93	9285527.669	2509600.679	7130001.465	10960023.61	31254895.69	4567434.624	2434339.439	8304943.589	981125.8523	18573402.08
POS00457	N-Acetylornithine		379.064	175.1077859	2940891.601	2410960.361	4360532.375	4951519.949	14636797.79	3087057.314	4480854.32	3134594.952	1813337.275	11943068.66	11671062.13	2680128.391	7388418.575	1869077.573	3132340.39	5124526.9	12147935.93	15043612.94	3092393.725	15683984.96	1524808.381	8379607.476	18715897.51	3111261.47	6183610.637	10549939.62	7381390.801	6263001.999	5905575.942	21483629.2	591002.112	2564317.757	3926923.141	10034740.75	9646147.06	19028297.3	4590935.43	9027612.386	9491844.024	14112405.8	7541123.292	2064441.126	2519666.412	1331913.551	14093910.55
POS00458	Thymidine		441.3445	243.0972065	1763442.305	556542.0375	10329924.19	509762.7082	8226190.472	8491828.341	1595259.784	1045273.649	759129.347	7121706.057	10880033.74	10374524.88	1423365.698	694962.4937	1900828.468	3889015.734	9756484.5	6222835.874	12782345.48	16580795.7	952809.92	2324534.681	15245518.81	1209740.14	11076853.04	8633040.242	2680544.652	13441132.69	1932104.072	14607164.89	927327.2735	343424.9882	2209669.415	6385413.1	7201562.369	6736279.572	667225.7094	3299824.064	4910652.317	17826116.39	2574542.115	1057717.288	3120331.029	890203.0678	14658502.94
POS00459	Small bacteriocin		219.3955	326.2321562	962491.1242	515204.1595	5525194.798	518261.5478	3641837.154	7408259.996	1365879.642	162389.342	406562.8117	34831397.53	7361756.643	7985905.928	2473015.654	967005.181	894913.2523	2313799.022	2600077.218	4039735.351	6607938.864	19291858.52	1320844.851	1183746.641	5666697.869	780018.4252	6798600.692	2839447.815	2555555.501	3067482.497	768382.7605	9234080.693	412981.1298	423124.2637	1311017.018	5234151.231	13813355.81	5728364.984	1023109.023	12582385.79	2799882.937	6279760.864	3996328.512	1567455.549	2393747.784	2504172.858	8116514.507
POS00460	Geranyl-PP		486.4035	315.0753641	781875.4095	321269.8178	2708537	386756.5855	1943604.57	4237157.026	1780153.133	98428.30682	407288.8309	1888329.943	6103606.668	16220389.96	704307.5553	174202.0602	1395449.388	3761825.719	1981102.036	2177412.904	5855472.612	15316167.28	373005.8479	2327355.262	32457868.17	166996.9551	4925670.962	3421089.785	895573.596	11227030.48	412937.2464	2311437.537	233957.728	281928.56	980679.5027	2055883.075	14774254.81	2092701.83	25173.84604	1130351.804	3307754.559	16565641.76	1695996.036	622848.0694	328016.8042	162845.3052	19576968.45
POS00461	5-Hydroxylysine		535.9	163.1077337	566445.928	480281.4819	1199592.063	718894.2119	5136273.043	1262100.298	440532.8803	443128.3782	536714.8661	4478889.602	3888719.925	2711088.685	848560.3882	571413.3232	417804.4275	557017.651	2395825.69	619338.4708	1453167.028	7628334.13	925520.0894	1047658.104	6182227.901	449523.2937	2693962.028	1286870.323	1382400.527	1128140.405	559653.9591	2592221.763	521548.2514	491240.0063	1272227.505	1026969.981	6807078.676	8339964.059	796720.5287	3265384.843	1411623.453	7166581.264	345452.8121	477883.1816	1639465.686	478891.7629	15137055.86
POS00462	1-(3-Aminopropyl)-4-aminobutanal		567.312	145.1335857	0	952923.7386	2871997.829	0	5025611.999	5353600.025	1593425.853	0	0	6055937.414	3784596.239	7471041.116	1184822.754	1066936.599	1289408.237	2072424.468	25702551.97	8946578.031	38122465.77	5138017.448	1472989.754	2282909.123	7852349.742	1436776.626	7520888.891	2931544.312	5118673.53	12538658.82	3070457.592	2322769.008	745948.7057	3364328.683	2944608.139	5402701.248	1891142.447	2223573.847	2588018.495	706363.2295	6358292.047	4179593.518	2543497.885	2075114.129	4375652.165	181435.6396	3714221.782
POS00463	6-Hydroxynicotinic acid		203.232	140.0342532	12668378.9	4794690.882	33083737.11	0	3527149.891	41789080.47	0	10854580.21	11482519.32	24973134.93	20871735.26	48363735.3	4321613.867	0	14433864.4	19481762.69	42284528.16	35823396.45	40235687.2	60642571.18	10829879.53	13845063.41	76507093.19	0	25561324.89	32903413.04	22170212.37	37956887.51	3866823.094	55080267.12	10520883.75	12590974.3	0	28249664.01	17953943.44	2166404.862	8171331.815	9115971.012	0	26251638.22	21025500.24	7220923.045	28242031.66	8937075.952	19014433.42
POS00464	Demethylated antipyrine		57.9597	175.0865754	33680861.41	6216156.371	41805457.61	11981896.89	11794353.05	35962705.58	20121021.89	6930901.461	14093344.55	16096879.46	39104671.66	15427408.52	14306291.78	6108381.101	10096946.84	11711491.16	23152573.96	44947579.24	21664100.31	18993266.88	17749857.59	17068769.67	22935310.78	15006589.82	19584368.15	15019301.9	15848791.72	8709195.597	17287890.75	35194402.53	4869221.305	22920492.71	17521703.87	11850139.47	15277959.41	12428141	20517367.23	9361472.498	31821047.53	14857318.15	18380350.24	7905946.857	33400313.26	21010735.8	11716832.76
POS00465	Fertaric acid		257.687	327.0666361	1453412.534	5043219.934	883530.6832	514819.4857	927430.9513	827436.538	1233183.496	532869.7951	672890.2043	1129756.714	1213391.029	915180.9729	971576.7962	593438.9183	1044938.617	654542.7231	701661.2162	386059.2278	649176.9348	1072090.361	398028.0707	827810.5867	840986.8492	637135.8213	409513.5113	32335498.7	1252526.259	798411.0658	697033.5363	1015973.783	546611.348	356011.8592	1049037.782	676466.6406	1264609.534	1008981.985	559212.0834	1197770.712	629503.5336	758498.1916	780018.8418	744534.4008	1454577.803	674705.0319	975120.2143
POS00466	N-Acryloylglycine		77.3558	130.0499288	13614931.2	4735605.19	38669477.32	3338566.818	20243235.33	27048455.67	12943003.18	0	5806699.97	57258169.52	45757251.38	44505555.71	15287575.27	2902654.235	8283894.378	18091258.96	53040766.86	11418040.67	45901560.46	40403444.91	13342401.01	8268103.769	89070618.43	11394424.81	30169482.91	34132503.52	25300383.97	40670014.68	5202682.316	54688607.54	5711529.369	3062218.534	13621685.91	6105561.147	55692955.16	42647519.62	18991665.03	2261071.56	23153794.54	40470228.92	17081130.35	5940897.908	85745146.75	0	60402402.85
POS00467	L-Cystine		458.874	241.0308433	1763297.203	218545.0074	1506786.927	1384803.97	598016.6733	2506692.366	552181.3775	970547.8544	526607.4026	5363662.39	8343777.525	4084430.811	3524736.423	181706.1829	449858.5825	583777.9277	4741777.201	3665406.069	3965126.071	9442187.382	2355970.924	1381353.909	1582398.413	251852.4098	4584800.804	6475270.758	0	2659635.315	671065.3419	3083040.244	684799.2558	238153.3768	857018.1733	1129225.429	3320143.143	335334.3746	402327.9543	1247418.759	0	8908059.716	6955881.235	733535.9605	4206670.356	430796.7318	0
POS00468	11-Dihydro-12-norneoquassin		61.5393	379.2108842	624711.1828	182917.3379	4184593.389	61876.83697	897658.0145	6638364.677	441745.9788	848149.9194	140220.971	2421104.227	870988.6033	2131835.048	400739.8327	1213206.66	855902.8166	843186.8461	2490282.503	2383059.662	1843235.326	3447641.592	385371.6889	2708622.483	8529882.55	1189197.952	2267962.207	0	184043.5861	2820430.274	466902.0359	5146070.079	0	277236.396	677235.6606	1756836.538	2158518.109	2392736.448	296273.3731	1381828.543	1123001.129	4332099.957	2246241.305	425934.4502	2378269.449	275760.2438	2395624.39
POS00469	3alpha-Hydroxyoreadone		191.3465	253.1430201	2271489.219	1301515.094	2416745.697	1405199.26	4838851.753	5758742.109	1057396.918	1503709.83	3427243.337	3683648.413	6058257.262	5340125.956	3085235.049	4421766.833	4569694.605	3060506.508	8420634.85	2200840.324	5116522.784	9787352.508	1498471.041	2665805.239	8173068.413	2148984.48	5477687.627	5294347.435	1471681.679	3519348.525	1948295.986	19450109.06	3054394.05	1706737.576	4166540.041	6219336.988	7031823.864	11057511.48	2734573.844	2938622.563	6604780.997	10645787.92	3466251.444	2914921.464	9844504.532	2807807.942	7109066.018
POS00470	Apigenin 7-sulfate		27.57485	351.0161728	2799753.152	235366.7937	28657.62061	1867823.435	1966572.566	4009734.633	189388.1727	1105167.955	222364.5977	668897.6278	288977.456	1829958.136	2299609.909	189645.0776	6363.922692	464721.449	1575767.166	21110689.68	440362.6023	51466907.2	272326.7352	57835.12844	203781.7986	1376713.65	261838.7994	1740745.626	664204.7885	1330381.123	2877201.591	1102762.891	82319.58947	350053.0643	1510901.535	3292996.446	8113117.88	5192380.525	1159905.223	2044760.343	1025991.191	4909006.439	2847241.621	851938.4298	749889.0603	0	8805511.876
POS00471	Histidinal		158.22	140.0818411	9869765.072	7890947.487	45782364.6	337254033.1	99439367.24	50279411.67	158064043.4	8027185.097	6159898.258	44780195.09	115530217.7	83916194.32	84015990.26	27136104.49	9899153.784	49522634.91	27733113.74	42530687.73	46137353.49	41164125.81	14792390.59	111045027.9	120572318.6	103861461.2	60232266.21	107599427.1	95039803.48	16856276.2	33737077.77	56930265.39	6805791.606	10723656.95	90457742.45	72630154.74	59249105.21	88635452.1	16347879.74	37102531.81	124774446.3	48068068.84	34664664.09	11000037.56	60193873.94	8216728.177	133628244.5
POS00472	Phenylalanyl-Alanine		103.816	237.1230789	420812.7939	700073.2955	71264.34767	0	4708417.261	2692490.092	2020141.663	0	1165737.238	1059586.956	12401297.56	2186018.182	0	302598.7309	1336333.151	1620669.167	11543323.28	4950344.027	928274.9057	2134543.704	631430.0673	1606809.195	5272438.235	187991.8012	0	4818251.316	148464.4775	32249720.58	3664306.138	496302.7414	51789.98832	277582.2673	34252.53114	5923173.417	2845596.291	13354297.97	1053359.907	1155913.528	1494626.795	4603673.756	178995.0033	0	925076.9824	306935.6851	977871.2751
POS00473	Agnuside		296.708	467.1515699	57086.67647	31141.05402	884033.2136	0	451363.4769	798157.5627	100068.3633	0	24419.47111	696485.7585	1127539.998	1187147.044	178134.4611	161471.4922	28832.29299	241936.1428	700291.5213	626084.9713	723091.7015	1223380.629	169006.3178	44338.39902	755790.7602	0	1020867.608	734706.7363	31810.18671	286845.3758	28232.19149	2822772.207	0	0	228684.9558	1337299.762	1925190.645	1049980.568	0	233246.4029	590996.2391	1326728.769	419902.2283	28181.37617	164079.3178	0	477507.1978
POS00474	Haematopodin		264.235	245.0917587	1188694.643	929840.2864	1168291.172	666670.8204	2106304.61	3471036.365	1241420.939	943744.6899	940973.0252	3531714.469	1817486.593	1591787.443	601504.5098	833321.8401	1216183.63	1675883.979	5953120.399	3184315.71	1687112.077	1437576.965	773599.4621	1112052.19	2209126.326	1303411.419	1890917.463	4230724.442	2688168.384	10643635.9	1376447.026	1285551.153	1836815.721	388092.1658	985664.6908	1520495.619	2224937.578	3615208.508	1042031.12	1279156.795	1958637.601	1910768.956	2618064.901	702477.049	2086813.141	680645.0355	4013979.327
POS00475	1,3-Dimethyluracil		208.1195	141.0658686	11426896.39	3100303.94	29956465.79	16764324.39	28190508.51	4250765.751	10579142.26	7390484.429	2769520.97	11798572.17	30769796.18	16791017.2	5998944.303	3485218.955	2413195.343	7312820.459	3154923.68	4643498.94	6914047.202	7735009.848	4159762.896	7108572.883	14793401.56	5422346.097	7196776.062	4584192.732	5780401.344	4690454.016	6194441.923	10673296.55	3295095.662	3222026.858	11088810.47	42185572.41	23372397.17	34588132.66	7638379.92	6763663.605	18233959.93	23238197.38	11587218.02	3832400.241	49717343.59	7912664.938	44899127.28
POS00476	[4]-Gingerdiol 3,5-diacetate		245.712	370.2218322	265287.9165	45497.52913	309816.7276	198090.5967	2115232.905	2061743.293	179332.9828	130901.5253	294053.1248	531534.0636	909122.3763	623000.2114	106917.249	44712.86603	291729.1112	663725.4039	707680.4644	1222936.381	550566.3875	1054731.776	167672.419	339971.8099	1325186.111	389225.5961	767302.209	2164403.47	879347.2958	620597.8603	98718.31433	196740.5256	0	90426.63064	230867.4231	859948.9487	1470129.764	1648801.77	331332.5391	467007.0728	914746.3322	2177631.786	1242269.776	275913.8139	562226.807	170285.8379	951999.8153
POS00477	Dihydro-3(2H)-thiophenone		170.4335	103.0215674	1471449.255	1074603.069	5207505.857	1201934.362	3251743.534	5029804.351	2411694.229	861884.9832	1052695.702	5322281.312	6188613.062	6071034.824	2348903.183	1188578.764	2245921.486	3326201.996	5030624.327	5239492.044	5726253.558	6644627.927	1281597.227	2733706.463	8014823.323	1749366.036	5193101.977	5078133.911	1951236.14	5153157.834	2111161.493	4702452.842	774571.1114	759193.8887	2447197.731	4272700.994	4873548.319	2715033.691	1373758.607	2792432.841	3132609.067	6922747.775	2430770.116	1607253.374	3843714.15	1115171.958	5803118.743
POS00478	Pi-Methylimidazoleacetic acid		135.506	141.0658626	5455991.81	3698638.962	8356625.922	12843274.6	13152573.32	11131425.16	8497889.623	34850266.74	4257842.141	24601011.34	19859849.98	23369087.7	3695607.303	6643339.478	3499347.5	8404267.137	18046976.56	12213808.85	4724379.19	14257443.99	5117457.378	8769184.27	21414519.8	7346104.239	15011522.59	8558264.646	10138488.54	8083178.217	10102955.16	16589968.41	3068411.111	1737932.11	11534215.35	12874939.53	15279764.48	9053371.33	6741873.008	9147205.768	17184618.79	19777934.14	8828130.55	12998266.87	9156035.003	17491734.08	29680147.15
POS00479	1-(Hydroxymethyl)-5,5-dimethyl-2,4-imidazolidinedione		377.697	159.0764232	3887320.134	1874405.247	1393414.968	2035095.959	5392090.644	1836281.833	2433316.197	2125600.982	2434254.643	2363282.232	5078371.352	2489374.804	1603803.09	3511557.8	1582176.768	1650197.316	1697204.9	3564869.397	1675866.297	1289234.583	1965949.887	3074480.005	1538265.406	2117512.142	1636163.061	2844065.252	3170053.205	4242869.676	2721919.625	4996291.354	3784110.491	1358470.143	1476787.212	6028952.313	1029085.737	2212914.001	1411868.647	2665883.942	2634923.208	1569060.784	2160395.864	2148588.766	2042188.017	1942951.208	1436519.837
POS00480	13-Tetradecene-1,3-diyne-6,7-diol		244.93	221.1534991	566358.9475	230453.9383	103739.291	592293.2592	3760323.429	5593246.91	0	1134434.372	727260.1764	2237639.98	2464637.232	760280.8709	774586.8453	172397.4224	333804.4517	1784459.694	1061219.955	4633706.799	12644262.35	3590942.83	261113.2989	2482238.097	3490908.88	398739.2626	7009010.239	14668831.61	1014520.006	7324096.889	819629.353	877560.709	31921.54463	158765.7247	2204764.28	2915211.615	1346483.643	3196198.553	352008.9617	1171738.655	3654677.671	5539037.93	1805370.404	719777.2717	3322973.712	834020.5056	4198809.446
POS00481	Leucyl-Lysine		573.3675	260.1851414	3203136.355	4303046.739	3488002.562	5854294.518	6051393.583	3726221.649	10233820.78	2411859.537	4480884.816	3557600.364	6089008.327	7808126.386	3923931.474	6238961.678	5245205.967	4127270.864	5431034.772	6444103.679	6804423.178	6588008.448	4904377.313	3782581.327	4712159.697	7452465.207	6185109.884	6292445.684	3844154.363	6069984.595	8912196.747	7301823.676	6222332.359	9129808.284	1006538.422	7808485.394	6519237.121	4890284.383	7153660.224	5159588.749	6597656.144	1796658.679	2833121.442	4690507.989	1232538.876	645473.9437	4960178.877
POS00482	2-Amino-3,8-dimethyl-3H-imidazo[4,5-f]quinoxaline		383.5725	214.1074044	10165761.03	7089022.08	9040851.387	5569560.293	7349673.932	10209580.68	15504952.81	2745227.877	4834740.556	6788195.923	4565404.342	13289554.46	7288332.574	5074665.529	8280142.852	7425121.24	10602714.86	23094080.49	10340216.06	4013600.998	7438703.363	18929417.19	2812116.658	5294135.265	10203342.92	14078682.47	9659261.28	29759446.61	4798428.743	12944778.38	7107590.011	3487836.037	9002664.807	21652347.33	7065784.019	11217748.19	9721658.489	13720903.94	14669563.31	11614373.27	13568824.29	4577007.637	3403398.227	3680609.364	26484535.6
POS00483	2-Diethylaminoethanol		261.892	118.1228886	4612905.726	5931610.14	49904769.24	2986394.621	15679895.9	19766965.03	15351608.17	2399140.63	16101293.12	20149838.53	50840997.26	131075294	10195981.23	3535026.927	5651598.071	11031936.68	25225169.67	18277429.91	106450979.4	37718981.8	3739032.693	90664665.23	1014244192	9531810.529	20300900.88	22446284.13	87500996.05	19518726.98	157123780.2	94739838.47	2270860.159	3451725.052	31629036.91	29686321.9	14258082.85	12866169.34	6617025.115	15278982.87	233304535.7	19099326.99	15369193.75	18002070.15	13827088.07	2155484.299	15345744.28
POS00484	L-Furosine		310.2195	255.1335874	909931.8423	2546904.407	4367337.24	109165.7958	14352767.5	47158007.16	663341.2286	1804049.551	2357034.131	7730287.747	5272353.328	12010793.64	161282.2031	241985.9824	592811.5671	5829929.443	25916653.55	61856370.73	7777927.047	18832383.28	1097371.442	1108291.375	7875873.002	1719273.046	3401361.809	17660441.93	16067583.13	34847537.3	3517338.879	4676600.083	546600.5383	282907.7291	708208.6031	14754243.2	7277465.135	16213146.75	2056013.479	4857981.034	4398900.485	48240051.82	1569252.55	655685.8701	3641691.691	81616.61879	9872600.067
POS00485	Alanyl-Arginine		547.428	246.1557216	270755.4018	202134.5895	668693.9707	332087.9615	653895.1402	440044.7599	71618.08186	0	235361.7931	1070378.087	1955054.729	1013141.471	199940.5062	191790.4555	0	53304.08214	684191.1371	518930.0885	479741.2555	520583.2409	117849.826	566220.9039	1138487.9	624831.9546	1064833.219	1659993.409	447116.2858	168395.716	290452.1125	585170.5628	105488.763	0	468536.6791	496420.693	545830.2437	1289315.165	268938.9963	868489.8485	401768.2112	1460979.648	282718.8164	443415.7082	374170.0953	43072.81835	1361018.865
POS00486	6-Methylnicotinamide		28.5572	151.0865041	1472590.149	2583983.127	5519787.118	546901.4934	937695.7119	9021839.284	2289535.097	1005172.222	2948842.74	2892330.797	5004425.139	10686289.28	1329380.76	2658813.474	1680857.041	1289729.653	733748.464	519541.3042	10782899.8	8179669.115	939441.8926	3237615.422	6664661.501	4660566.249	9656400.107	3954663.397	5000521.912	7662580.036	1907935.314	8716763.341	1702525.658	989389.629	3358466.687	5405972.505	7310138.106	3104166.255	2614795.86	4790859.087	7200073.772	4965980.772	2481593.797	3885401.904	7236879.101	3682390.988	1177241.796
POS00487	2,4,6-trihydroxy-2-[(4-hydroxyphenyl)methyl]-2,3-dihydro-1-benzofuran-3-one		47.9351	289.0699884	4017227.768	0	0	58834.21939	407525.8798	31606.12336	0	0	113045.9991	0	889390.4273	1250069.881	388342.0708	66241.71779	48883.75215	0	1132122.974	1073405.304	32579.31583	617249.9449	69539.61831	0	285246.2216	43785.62456	26094.5993	13836593.54	269511.2293	194461.6088	1288888.861	171534.8812	0	0	72580.2142	514115.6904	2101420.122	2420150.014	1012911.422	220062.1973	74848.72062	123350.5632	701802.9091	0	1939315.768	92877.51935	1248596.634
POS00488	Picolinic acid		233.1065	128.0707707	1683864.022	2063611.914	3189717.607	11785884.96	10873043.7	7345253.96	2038037.642	1591848.359	1534435.23	2551725.223	3044765.668	1997413.466	13406510.8	2297910.608	1426955.102	10253853.46	2157760.156	9879032.301	3388476.599	1701746.523	1605685.816	1266280.916	3671464.203	813334.9731	1730907.624	0	2159590.084	2350223.827	8194506	18541256.06	2141753.18	3002027.233	18156960.27	2710111.692	4879255.123	4021593.234	2257750.768	2611766.377	6811829.276	3312835.86	3712864.322	2268252.485	13582264.29	1749526.678	6114744.369
POS00489	O-Phosphoethanolamine		492.429	142.026478	2121300.097	0	7708363.705	2551398.659	4752176.641	6225187.106	717233.8334	0	0	0	21270076.87	15930437.55	1179739.077	0	1741489.862	2879758.508	3399843.219	0	4052254.727	30655796.17	0	0	18543156.31	0	0	0	0	15414614.7	240302.6535	6112579.267	0	0	0	10265181.03	8914950.765	5829324.239	0	423843.2089	9161734.314	27677408.17	4472172.904	0	1532897.714	0	3272548.952
POS00490	Syndesine		419.245	306.1654032	276640.882	341360.405	974531.2447	1564483.901	511319.2909	68427547.59	511127.0511	131420.0689	328827.9311	946014.1704	821629.2379	1128241.173	300302.6972	138764.9517	815890.4703	593153.8689	26354103.28	1287371.411	3405935.308	5760577.626	434370.7807	992516.9763	895524.558	760170.3057	1661280.415	839468.0073	585464.1556	1109736.087	2246102.761	1188681.296	74844.97887	3549243.282	18927638.82	496694.5754	1197205.712	34361692.93	218711.7985	502937.5569	1499093.799	2461063.465	923098.708	9589596.928	1054108.204	2540916.971	1313621.605
POS00491	beta-Vatirenene		218.589	203.1794142	541191.7073	108227.8058	1079358.272	144591.2035	2158367.911	386946.4739	992367.0825	342833.8132	316398.3703	1118248.382	2119641.828	1149445.456	867058.676	330108.3593	1487168.344	2004217.157	764153.3165	1369823.555	1506087.679	1361249.762	854926.7738	612918.1292	4290367.905	731778.1032	2442361.746	2951225.571	422487.2832	1252566.24	1716228.5	1711401.592	294318.9063	271983.1898	984422.2229	0	743327.3236	1277798.339	596557.0917	360918.8031	1326232.317	1545991.911	1017748.034	289551.6815	1685757.412	121722.9182	17644011.67
POS00492	2,4-Dihydroxy-6,7-dimethoxy-2H-1,4-benzoxazin-3(4H)-one		227.36	242.0658372	1138262.688	336427.2891	3549556.336	37856.87005	4145482.469	6255088.962	483548.7135	239467.6642	32486.87318	2502107.698	4739439.17	2356315.623	363750.8576	412808.0598	334338.4946	1217226.082	5226514.492	3568316.426	1669282.505	4287853.818	480643.4407	588925.0543	1864467.067	1266868.425	8023423.972	16454948.35	266206387.7	1383212.527	320072.6641	805817.9801	0	0	363287.1327	4046532.011	4203896.635	4996693.8	484386.4218	811907.9043	1393814.649	18147537.67	912204.7393	213368.0971	542236.2486	537587.6084	4809522.631
POS00493	1-Aminopyrene		89.6104	218.0923664	1643746.395	880780.9615	3402709.495	2011724.707	2134743.541	1652468.327	1082535.964	1171543.781	1007445.066	3292092.57	1680628.612	2735940.731	934611.1606	1255555.077	909227.5835	1512948.773	1571908.021	1615396.44	1481307.436	4395936.615	1094626.837	1629746.892	3827071.288	1175738.64	3031638.353	15441543.74	1506649.258	1851758.338	1241198.756	2798590.513	1259169.525	1440572.549	1113908.576	2110186.273	2288510.685	2080373.421	784186.6622	2516196.622	2862109.336	4531247.429	1713119.355	1519573.226	1232046.277	992517.0469	2285369.811
POS00494	Indole		205.62	118.0653682	4067454.94	12046704.77	13159356.68	3569227.378	46514285.56	16111631.53	4929078.053	2910782.261	5032901.709	9146294.27	22877595.31	23607339.6	10421221.22	5794785.547	3648106.117	10476544.85	90610571.57	13869686.87	21217503.36	21252353.86	12065104.95	22987674.74	30945266.46	7334096.536	19408266.07	20903668.2	11246140.17	48383916.45	22745152.21	88830920.63	7864697.221	1651621.123	79507451.39	137747784.3	36926909	123814467.8	10626018.76	22061651.87	22925502.97	51501344.81	57137522.54	5797865.736	237932062	6729030.324	74326494.99
POS00495	4-Imidazolone-5-propionic acid		572.7395	157.060855	31730807.9	19724115.25	34925453.46	20708801.25	46360233.05	42573737.58	36117441.38	18559709.84	24822875.54	42481724.21	56313328.61	62410500.12	31530617.23	20771185.77	26437000.7	36380884.46	60813913.57	73857412.21	49433972.16	65444205.64	28139441.35	32110911.73	67819365.32	25870805.87	36013230.37	33781047.23	37745958.22	48479168.6	21984621.5	36681972.41	23653052.99	27313319.61	31149880.79	155228316.1	46061159.42	52083809.1	28506539.37	20472551.99	35965720.17	163660304.1	38490680.29	13433106.61	40822423.69	14009355.37	39681314.26
POS00496	Benzaldehyde		39.9362	107.0494632	1719176.517	571726.6839	15365863.61	601137.8864	3587375.342	1063838.806	846388.818	117970.3647	0	3093738.35	3618792.102	6161358.681	0	77496.63713	1205373.189	1377901.103	4779334.396	2322069.92	20110661.8	3724221.575	85631.22742	2318592.205	4727896.277	100022.9354	4070411.939	1513367.123	3344838.028	4572121.942	947717.0589	2969571.333	396164.8792	1409006.355	1027505.371	14301982.98	2630481.754	1781382.703	2090224.37	1544529.084	3345775.716	2523611.858	227625.0542	109852.0103	20264430.49	0	4767130.078
POS00497	Ascladiol		37.76775	157.0495278	362011.372	0	0	0	6447599.9	0	0	0	484120.3838	0	316912.1298	853639.6312	0	0	0	0	4755530.865	6448558.062	2491251.504	0	158639.7952	848569.5095	4012894.48	150226.7051	719168.149	339330.7637	3627705.82	7016548.899	0	2365478.617	0	0	4635893.052	706329.7792	0	198572.6946	0	0	4103522.353	0	0	0	0	0	552053948.9
POS00498	Balenine		422.26	241.1293356	1664581.61	2001607.643	3160842.423	307962.7155	215854925	17546847.7	1411148.143	611366.7798	26503241.16	386491954.4	586278071.3	39525794.79	78752317.84	1274725.115	1289663.946	18325762.46	54762670.6	5045059.348	2777629.177	87170503.85	395358.0253	42619368.71	164012600.2	126103610.5	2612725.626	69286142.44	251931748.5	19079424.93	50369993.57	111110225.9	30132281.78	351186.608	28052929.82	2635092.725	237430777.2	1058243870	2322782.661	84116415.43	454411373.8	6814427.699	3450043.373	3002795.43	4047175.35	60890.35535	1111768534
POS00499	Prulaurasin		100.6985	296.1123781	1512474.003	304397.7188	10394455.49	0	4809264.114	14402963.45	1036995.848	369431.8502	32373.61892	1449396.959	7981639.52	4233623.654	256669.2084	97985.48186	114306.0441	634611.0746	6862636.243	4553034.899	3187062.976	7263098.986	456757.9527	169718.8945	158033.4733	1823182.916	11109171.03	11370347.71	117178624.3	16551316.21	579567.8135	350427.3887	94874.83392	0	2488012.614	7493626.885	10786832.82	4472179.414	886452.6753	1447325.218	3568457	40703011.07	1000410.273	378114.8219	37246.01086	203422.8111	14672183.94
POS00500	3,5,6-Trihydroxy-3&apos;,4&apos;,7-trimethoxyflavone 3-glucuronide		326.291	537.1273171	0	0	0	0	0	0	51289.38468	45485.20019	0	0	0	0	3489014.017	0	2998946.253	11491473.41	17256982.5	0	52065996.61	0	1638454.099	0	31754364.05	0	0	724294.9493	0	0	0	0	0	13238.10339	0	0	0	0	0	0	0	0	0	0	0	0	0
POS00501	hesperetin 3&apos;-O-sulfate		28.1364	383.0425488	1635448.598	100420.0428	23954.9771	56471.35837	24731810.49	586833.4003	106101.6135	49045.64301	16105.56595	40114.6031	62634.32128	119834.9169	92239998.99	28331032.15	338934.8776	22517.85154	251853.8077	0	0	794507.3488	1844027.873	108825.2151	125857.5742	473709.5074	492454.3975	79375.92589	39051.3905	0	48484630.46	44703676.94	489610.1294	17911374.57	3607455.883	84527.44038	205183.1695	227710.7566	117589.5763	6213954.754	340343.2566	217792.9691	828054.8667	197687.9562	2481084.117	38917.22571	3487542.071
POS00502	Carbofuran		68.52875	222.1123973	2101596.045	1992608.654	1249612.364	1877816.181	1484305.725	702819.6501	1539807.01	1443371.932	2035104.09	970703.4629	1191477.998	1046502.966	2176101.721	2750934.528	2300663.423	1725177.84	995468.1153	837449.6205	1101455.423	772575.5129	1710872.186	1593008.401	2872798.209	1822550.369	1327665.974	1002585.27	1863519.542	275101425.1	1589397.29	1812794.902	2222528.423	2020091.631	2144893.78	4991559.246	1100753.332	1026633.01	11145842.18	1353925.976	1671622.531	1610465.368	1350687.422	1779204.858	1632580.767	1601591.052	3655325.317
POS00503	(x)-1,2-Propanediol 1-O-b-D-glucopyranoside		391.581	239.1113157	1096012.79	2208261.368	4510885.082	2792077.332	1331654.95	3556375.043	1551750.648	1071681.925	5296480.228	6796180.212	2541456.616	3012217.215	3126718.751	3425898.887	4497173.235	3048298.519	37029819.86	7928270.343	8511420.691	9714654.095	2671659.959	5662269.173	7635079.084	4006455.794	5402499.07	3526750.319	3270510.201	20337261.84	2997717.588	14114428.5	1807224.818	2698202.892	3540213.047	2140483.143	4752980.22	3072817.268	676249.1573	3086269.429	6447791.663	5036960.837	1688412.739	2099748.01	4487738.368	3272881.143	4934526.41
POS00504	3&apos;,4&apos;-Dihydrodiol		240.153	287.0996007	304423609.3	259672552.1	255275624.4	148808823.8	163774832	612912579.3	229895268.1	35450034.63	375576317	331613044.5	526327583.5	505618419.9	208355034.7	332826607.7	157873116.9	629156304.5	654418548.6	241262336.1	765213782.7	492166327.4	331778640.5	482593139.2	338159624.9	245572752.2	626362406.8	116234520.4	248244059.4	858035510.1	291034856.2	560618055.3	201511444.2	62382832.03	458555521	501295192.9	377775170	235064712.6	378777488.1	434719321	481718768.5	289983053.4	360639832.4	172298755.9	570911217.4	605080235.2	371939746.5
POS00505	Prolyl-Gamma-glutamate		381.525	244.1290342	1455883.819	1429514.001	1197001.987	874394.6172	5632606.934	2688088.135	1119267.091	929022.0151	1604210.513	2364756.552	2231762.651	1780792.659	1987019.892	1279865.783	3222429.97	1338755.33	8723410.895	13639953.41	1866819.661	46520210.91	500333.5131	3060207.156	3700885.371	3075724.516	752173.7448	4179931.778	4607303.087	10026770.62	5583158.821	1754962.122	737612.8149	986216.6563	1343869.638	1757042.693	2484238.014	8566212.864	1032732.652	3091966.92	2852538.972	3090672.359	1091708.166	521777.3279	538184.3731	284119.9386	11964788.56
POS00506	Aspartyl-Arginine		505.637	290.1456364	3148992.404	1736755.711	5544933.035	4469081.752	36700939.75	10147607.5	1266175.929	764458.6568	3561417.276	25800751.99	14877443.53	14443972.59	2469956.187	1177078.595	3599320.963	1999565.025	17345561.15	10235713.41	12276966.15	212789912.5	2420387.069	2623486.256	30870541.24	3955128.179	8146182.461	32166415.02	6756876.957	7319694.577	2753436.639	12457456.94	1468239.508	1272534.319	2708816.161	6681353.137	25511420.24	33471825.63	2389297.826	6025450.814	8567996.794	86449372	3379301.797	1888669.551	15265024.88	805759.6164	68759488.6
POS00507	2-Hydroxycinnamic acid		325.56	165.0510166	59133555.35	32446605.62	31305098.81	56559528.7	40708233.26	37960576.36	55247779.93	34409573.81	36872418.84	17373310.64	24612802.3	26748438.64	31580497.95	64544812.84	31671038.9	53234635.65	18025026.04	19427855.21	18467363.68	15575131.97	18385174.36	25020527.46	44609158.62	45826132.76	26122251.27	21372696.93	22018330.71	15336186.52	63032108.11	37434479.81	100901956.5	26409295.14	144529150.8	28543690.73	27975110.09	30449357.2	27120687.66	39359368.26	32505958.87	55085188.53	36909401.74	33882828.72	34265798.48	32485577.9	26790197.57
POS00508	Pseudoionone		35.48425	193.1588399	1439439.402	1348733.055	1481769.1	1101036.893	492617.9387	1818449.731	3573087.443	3533867.931	3980059.393	1756182.446	2446111.859	1146120.564	1345238.24	2675389.241	2051354.8	1640809.137	1617787.011	1538478.641	1052099.615	2372374.84	4463653.009	471357.6215	0	528811.8604	1543559.753	410162.752	519473.4802	0	1271913.466	0	2198513.258	3068977.613	2820052.939	764007.0891	2562266.351	1597142.729	3421354.2	1272642.595	6673932.081	2474251.91	3772172.232	4830348.019	4703885.646	3740886.216	2312114.039
POS00509	Ethyl 2-mercaptopropionate		368.7815	135.0474664	1569025.601	0	671007.7712	793486.7019	1457750.084	0	247256.4417	116005400.7	2865603.371	8724439.98	0	5460486.64	0	529655.9001	376910.6275	0	30382469.91	0	1545936.39	959266.9924	926638.1328	120175328.3	16317617.34	1562494.875	247043.3067	3234632.4	1141052.725	514739.781	1018523.05	10603295.81	0	0	0	327608.1213	5656664.504	4582221.388	202285.1002	3768646.157	3640708.987	1988006.005	428799.5484	19870415.91	215553.427	0	3173296.115
POS00510	(2E)-Piperamide-C5:1		25.5842	274.1432776	4510927.686	5562320.875	66357708.09	9313909.229	267117751.3	2236830.585	1038648.249	30994.54793	24655.00954	10816127.82	3367290.477	37941652.54	112193.5819	84764.1223	9158.385014	709393.0617	738814.5008	4264720.494	1989009.484	28936084.3	343766.2716	233275.5477	5059506.574	440752.015	151456163.1	6232779.534	3487104.673	619859.562	2635602.007	124565154.5	840531.0307	65806.77088	7917570.364	8618983.796	96378198.49	66096686.33	150337072.3	3658668.268	22603692.01	199332009.1	6393064.637	1472233.904	29430233.74	286799.2974	39636083.43
POS00511	Valyl-Valine		408.098	217.1544856	42766599.96	40553392.18	267085407.5	32301961.45	180446490.6	382972139	107449687	196693594.9	479987012.9	518022699.5	401908241.1	387171788.1	1044216985	56073527.14	123371910.6	151194876.2	496307607.8	283699083.2	455898223.2	1547125285	91418615.1	793332421.6	582557065.6	858411169.2	279104223	509818072	941739952.3	414856780.8	621127644.9	496452484.6	51380240.82	43371410.82	351759698.3	233644288.8	222766163.1	323179828.1	83799983.33	112782168.3	487782124.6	1567333986	267926285.8	106320291.5	1826853718	46843564.44	629370732.7
POS00512	(Â±)-Furaneol		27.56405	129.0547038	2755377.731	8278800.347	7602333.211	1804896.136	33801626.39	16990238.5	3393592.96	1792029.322	3641334.79	8486851.97	7868517.152	7142676.924	7297199.486	1990421.243	2724670.013	7067767.072	13961012.33	39889251.86	6092703.215	10844701.85	2145389.417	3725593.076	12552866.3	1723075.466	3918457.23	4054377.28	15112680.71	14390319.14	4049994.514	2773629.975	2128431.461	1922655.269	5424754.905	8030177.391	18198634.38	121561146	2297057.746	4879462.848	23952896.22	24247724.63	4152156.258	1440552.069	5709976.485	1742615.617	21915921.54
POS00513	D-erythro-D-galacto-octitol		416.94	243.10845	4108465.901	3038484.054	3021075.365	3265951.018	3206495.202	3473600.406	9110270.144	1295951.595	2146846.673	3659548.408	3712415.449	5281592.18	2928927.092	1625061.759	5993733.897	3734159.076	2527913.847	7694380.985	4420499.893	3595268.464	2682376.133	11057336.83	4314089.403	3960007.255	4831711.377	4441138.664	2398060.792	5974487.979	6007196.348	4189469.344	6055731.467	1654197.68	5668913.414	3527646.765	2661948.673	2975597.492	2934579.965	3602425.431	1732245.95	4288846.422	6235795.133	2405633.397	1523188.295	1041138.869	3387965.355
POS00514	Etrimfos		202.178	293.0739254	16723688.11	18596690.39	9961857.853	15831519.75	1806837.976	7278270.316	32602643.69	14700420.73	15983532.23	16939790.52	4997803.472	18231310.01	12158133.1	15643970.06	41208869.27	27543833.24	33781587.71	30451363.15	37872215.02	26188722.19	24243152	26650485.4	11137333.99	26671206.28	46359820.81	8546738.265	35853271.57	24496943.97	14051607.18	13240237.36	14663511.5	10310499.59	8335233.742	4390227.752	2719752.801	2166455.3	10021514.67	2481587.779	16975258.32	5986014.919	14701872.93	18447668.91	3233811.431	14287989.95	3565136.009
POS00515	Glycitein 7-O-glucuronide		214.742	461.1072283	0	35161.78355	0	0	0	0	0	0	0	0	0	9433973.256	0	0	0	0	80579.41578	231391626.1	0	119994.7785	164543.1417	0	0	0	50194.84399	86096.01131	0	0	0	117077.247	0	19992.27574	28498.87689	0	0	0	0	0	58497.99124	78395.5596	0	0	0	0	104295.9166
POS00516	Imidazole-4-acetaldehyde		341.317	111.055582	52946038.59	56889254.61	49736362.53	81577135.09	99742284.93	54378737.87	101182053.7	64876724.97	73047199.06	34542153.69	43218945.23	48922147.6	54931108.77	106222494.8	38524088.39	44234689.75	43462952.95	56557665.81	19698745.75	27599628.53	42695585.86	81074568.79	42032303.4	72487614.06	30760808.96	44902948.41	57094997	34285803.34	55312902.84	41121724.39	85957045.46	124547731.5	38773718.96	48557766.47	50930725.76	81004918.72	95131900.52	80324094.95	74479036.49	57581043.42	56810778.12	59902967.75	22730162.51	55539894.57	46461499.87
POS00517	Glucosyl 6-hydroxy-2,6-dimethyl-2E,7-octadienoate		504.165	347.1666948	125971.3495	11456.55156	492350.6782	101941.0356	755961.0957	530047.8468	57270.45245	0	75899.3414	688455.4188	854184.1295	782678.8879	114447.7558	0	80807.36266	127015.136	787332.0552	499279.0639	729545.0296	1409526.083	62447.33474	255958.2288	1444139.521	30018.39595	957846.2508	294078.021	154830.3168	325842.9667	113610.0178	599415.9442	29091.36967	20549.36315	232633.156	416881.4452	1020762.861	765222.9572	48435.34111	185895.1902	600254.2316	1399212.159	208962.0617	9663.484305	607704.8757	16700.85306	1741297.689
POS00518	N-Ethylacetamide		73.8999	88.07617302	18054919.41	10417090.98	34857065.3	18384378.31	30499940.29	89473669.51	32390183.3	12797776.15	17972861.38	24885856.16	43942468.39	38853854.46	15969044.66	12709816.42	14662148.87	27497341.4	59445920.37	129655464.8	29720700.68	11291765.3	10816987.77	40613736.31	136659329.7	16292099.72	47091943.49	74660127.38	19601183.83	60335155.3	36531963.84	38191965.96	7120904.386	8434865.673	41461096.63	112986551.6	27697041.62	62685971.18	12379073.61	27117284.51	79010114.48	170975845.1	56275896.8	11359470.15	16991921.61	9637087.916	65204421.17
POS00519	2-Methoxy-3-methylpyrazine		159.532	125.071072	155722819.3	119470095.7	3892546207	1077364857	6246747043	717229338.9	791534233.6	107602564.1	319322896.3	4284852139	2879367033	8021969937	622154292.6	769791875.3	245356911.7	768370560.3	2751996787	2735509076	4085528202	646458531.1	501500752.9	576142458.7	2037650317	395460783.5	3316898312	677126183.6	775427519.2	1081374160	583789754.3	709441668.3	153997893.8	312326760.1	968816472	3494080024	1414629240	1518382137	223116663.7	1812306546	1058687549	796731598.4	2648932450	259713581.1	1077745069	89417303.62	1994410026
POS00520	3-Hydroxymethylantipyrine		57.0776	205.0970793	2407362.984	1104709.045	2088888.868	1152597.01	9590343.344	4645832.912	857669.9669	961172.6792	721643.3771	3384192.619	269376.5927	5165627.943	1203905.476	512774.456	622002.7143	3473211.478	12880611.2	218291374.3	2054933.301	10928607.82	2095668.446	2934975.319	16591771.85	1894085.237	730598.5064	21978329.06	809576.6913	774334.6777	2502806.145	2911527.243	215529.6356	590787.1811	854657.8961	6306637.877	1738039.792	6792776.237	5137276.706	845635.9477	5176962.27	16509560.56	1145015.484	231471.8867	2300273.17	1975462.641	5336061.669
POS00521	Vanillin 3-(L-menthoxy)propane-1,2-diol acetal		140.489	365.2317693	22210.22861	0	928304.024	81468.84308	2590060.77	1238329.119	351636.7792	35286.37447	48280.46508	857958.3935	1083339.259	1002262.584	389166.0124	129338.839	542047.7618	273119.6002	1147043.944	1017718.354	1090909.308	883011.7551	308391.0731	296122.3818	334224.0072	551234.1868	2229663.802	28187833.94	1793261.604	1048676.829	1851299.489	355319.7878	335800.8355	100638.0034	792602.997	667552.2346	1445757.375	85474.04151	0	535929.5049	835278.8635	1120143.902	1628979.442	499236.3895	2761713.742	118813.0353	261922.7161
POS00522	8-Methoxykynurenate		130.1885	220.0604223	24631467.47	37619316.45	56640570.4	68750953.25	20762895	41321098.51	88692517.65	17877359.99	12305366.91	64785490.35	86414451.48	62407007.88	71492109.87	14700871.5	96851097.81	14043082.72	153287007.4	196000239.8	318231039.5	632102605.7	51729848.72	91702127.89	134705118	100332936	36220363.23	11536325.49	24287534.47	407740305.1	58100197.05	165538635.2	31249443.42	16987527.29	83288854.75	272825905.9	78325272.34	22982546.43	13516687.69	65410309.54	43134942.96	56951622.13	44691944.51	29153394.14	38499699.74	9938023.038	49914700.85
POS00523	2-Keto-6-acetamidocaproate		161.219	188.0918117	2017442.003	6571343.321	5390310.763	186890.5187	7640107.799	7628014.262	1404550.724	1513463.722	2987266.049	12527903.28	6183324.786	5299265.972	1964304.733	640151.141	3665251.336	4754041.097	11598851.64	19161459.76	7221289.02	10455074.47	2067366.937	3970419.309	13168973.81	3096696.685	4797951.099	38472777.6	7527233.703	11167965.14	5500124.16	7908090.181	0	610445.5698	2762951.497	7144599.647	5777507.918	7533332.236	5231587.353	4633334.009	13255349.54	15080973.33	5221541.845	903099.5593	5092158.684	131857.7718	17237747.5
POS00524	Glycitein 4&apos;-O-glucuronide		264.66	461.1072797	1063944.999	132878.6798	1378899.411	1465153.196	1342494.918	2041707.488	234933.1127	64496.24656	151826.0241	476797.6367	205729.4874	405100.0771	657939.3397	0	0	265165.7313	978497.9557	2203557.362	156563.5633	1819328.489	0	110924.2701	0	377423.2975	244223.9658	1779396.648	53086.12484	903308.3058	1127831.452	600344.5677	37264.05409	14673.30598	1272682.81	17279563.32	6526727.062	3870757.717	2855329.219	1791344.148	415900.61	1159278.221	2906953.907	96276.58698	1384668.471	0	5783802.333
POS00525	Aspartyl-Histidine		441.368	271.1033101	986853.4332	204087.292	3073045.233	1313294.98	12941371.96	6954546.752	546161.2061	313992.5757	849395.6214	9552880.62	9366837	7057611.426	1307102.04	202360.8718	765443.7108	1350406.402	8368007.809	3187964.843	5116897.65	123528250.2	1204643.198	1573874.725	16747746.17	974152.2615	3884891.597	8277061.312	2827937.968	4723264.935	1359009.673	7219042.643	520580.0836	550028.6319	1997870.477	3824709.605	14621346.02	16955363.87	1197932.621	3060031.936	5778259.929	39874313.75	1949516.092	507903.4838	7890222.091	187435.4295	33233254.08
POS00526	Hydroxylated lecithin		417.1675	149.0557624	1243295.987	1240918.95	4127526.978	2426308.111	2547573.321	5432011.207	1270843.578	1181833.934	1225251.398	8149076.887	7968958.353	11211904.93	1191081.714	1110523.757	1068672.905	1723615.97	7187087.272	2574433.941	5397410.883	9334533.563	1247933.259	1278718.517	13660918.99	1129275.019	5902061.789	3998568.529	1274921.422	4881529.07	1310010.628	3185642.36	1214517.386	1141068.094	1403236.295	3945753.64	5363484.739	2541137.774	1230589.88	1037043.491	2781107.291	13068556.42	1482697.996	1196199.017	3601790.239	1175055.812	10160283.07
POS00527	N-Lactoyl ethanolamine		324.03	134.0812714	3656410.371	1635692.855	952225.8302	8681291.202	722179.3897	356495.3807	3975728.092	2000668.22	111781.1795	3617997.016	9634383.861	935613.1473	1344514.711	429883.7535	1611759.216	884596.2212	1879684.225	2341338.973	1508945.007	2714346.549	1763311.669	2921308.301	2883593.189	439099.5931	4234342.254	727031.621	619450.5847	1508045.828	4216111.001	1161775.938	17533741.45	316739.0586	382718.2889	958979.1521	972408.4743	712560.0677	315212.2259	483944.4288	1130587.254	653878.0834	333449.9278	993178.9047	15162953.24	540918.268	23227648.85
POS00528	N-Acetyldopamine		277.2025	196.1081401	1472745.87	1526286.995	2283865.912	2005332.441	6334206.581	2263223.641	559279.7272	955642.4	1251230.261	2366713.896	850279.5006	1462238.472	2930846.268	666972.9045	1581288.521	1454864.197	2386412.091	4534916.613	1712897.066	1542583.07	930682.8717	927817.0315	1028276.591	1116398.619	1738634.872	44791801.02	1259504.164	2646738.632	1851963.183	2155196.683	824448.5526	1407772.742	1870757.636	3493960.962	1113161.794	4515363.695	2535670.322	1460172.499	703051.6406	2727249.102	1480792.237	1018998.398	1316764.525	0	6827676.403
POS00529	Fluoxetine glucuronide		245.1105	486.1728499	0	13433.80927	2078036.64	434154.272	2182529.237	0	0	0	0	0	0	1739787.275	45635.45645	0	0	0	0	134092.0165	0	461206.8274	35346.4884	27246.5776	701675.6777	0	3631681.271	0	0	900292.758	20938.02865	479901.1731	0	0	35382.8641	0	676108.6629	348786.6062	398209.8295	31108.47779	39516.04845	2738800.026	0	0	0	0	371089.4854
POS00530	5-Aminopentanal		340.086	102.0917301	7817931.232	3741764.354	24724440.82	22904822.71	18629981.7	10703392.78	4013549.781	2614375.71	2707243.768	7848116.251	7895470.088	24513847.14	8880103.318	12904820.61	2349870.068	12843818.39	192166150.8	3937271.643	103480943.5	10056125.88	2094590.94	10959577.04	10908301.95	5857336.288	3011711.658	12938606.2	6896086.248	20363582.93	12905563.23	24388877.5	8236930.605	13608611.82	6826539.76	68080982.25	4329849.076	22113708.35	35385492.92	26153228.5	23344595.23	28579103.64	26475301.4	17343343.17	214531799.4	52698622.39	22342402.19
POS00531	Questiomycin A		347.0625	213.0658765	619110.6442	427343.3773	564585.6152	347686.1249	3137333.012	1127374.522	353307.8022	409051.2101	992011.7701	1497609.047	915613.5988	629172.1247	908876.5615	462027.8527	674472.4446	530087.5531	1334599.621	1760045.94	326337.4626	2323992.473	839387.0168	1061257.154	504541.6673	823571.7635	565532.408	1948334.984	945556.2815	2490056.137	804523.9128	637082.8916	318820.3128	212099.1807	1347320.174	820511.446	736453.617	899810.6256	556060.5699	947501.4356	1253300.113	1089816.041	527486.7582	776264.9129	386386.6175	502617.0337	2297516.281
POS00532	5-(1-Propynyl)-5&apos;-vinyl-2,2&apos;-bithiophene		159.213	231.0283516	6177178.904	1505207.464	4103620.214	463023.6126	3428346.786	4937275.085	5335309.997	2281685.422	2037758.189	4460503.845	3269855.215	4162536.948	1533129.024	2176072.509	2090086.488	6541112.197	602848.541	0	6277388.354	4082927.078	0	1246430.612	1585882.687	1584377.689	3392950.942	0	424214.0707	0	2052898.383	2558966.42	1859902.422	21607.45438	2664335.78	4474416.2	5589639.735	2142897.399	2052581.23	3496836.819	2702220.575	2792679.817	5506329.765	2032182.177	2987013.583	2280179.284	2818201.293
POS00533	Prolylglycine		234.473	173.092074	2837600.35	1123131.632	3003376.669	603656.5423	14021098.7	1702258.688	6976315.269	2500188.638	982067.8916	6788593.746	3042073.437	25990255.51	13723371.65	6452203.518	1672443.455	1183288.534	1749121.048	5890289.023	6670400.138	10929971.76	2168414.225	12452695.02	3498729.556	1288429.381	1126596.274	6469164.103	594276.2506	8281609.313	1575356.366	778481.2044	850296.0381	2134306.19	13617231.52	3804075.892	26027349.76	10588853.45	126565557.9	9514808.505	3880453.926	20305361.23	17851110.86	1248110.865	7733361.933	9202457.057	2792583.575
POS00534	Marshdine		85.0848	300.0920401	3822626.242	4788559.725	2844731.789	2123252.075	5008039.629	3982054.522	2305155.459	2258741.46	2123637.758	6334382.539	1195785.937	10913648.44	8050332.173	2065396.963	1793661.47	4356706.82	8485409.923	5037077.634	7338331.628	8614420.698	4294281.181	3229829.256	4006328.598	2739655.974	10681858.56	381988.5153	10995437.71	10268640.56	4396429.099	8327841.086	2928030.442	2132059.747	3921286.879	4593031.383	3168320.04	4383558.908	6211438.544	2285053.497	2914953.93	7071540.151	5269508.818	3341864.961	14138919.99	2448289.71	9111361.614
POS00535	Valyl-Histidine		184.613	255.1449099	153051.3006	436648.9414	33606960.1	143675.7993	14950018.99	57473466.47	4073337.996	2392209.534	5094258.478	28402302.8	58198864	8566904.748	951772.8349	430493.3995	2591810.905	0	7071503.939	91716998.26	30139283.81	74199823.36	0	12650042.76	74166623.38	8716992.742	2790380.163	58512927.86	93958385.98	827553.4614	4549821.524	19642034.81	200979.5587	0	169655.1294	43250421.09	29621437.14	35363042.91	0	12262451	51532254.55	333904033.9	0	423305.68	11201072.44	1545264.269	48924072.87
POS00536	Ethyl methyl sulfide		284.634	77.04251802	0	3061881.968	35795.73819	0	259841.8706	3196369.204	45527.72121	0	942634.6123	939516.3093	2094968.626	159007.7382	615199.8666	0	610364.8658	346319.1273	491693.7675	38909.44756	1392406.22	6768945.789	0	1798065.264	419831.8141	0	286525.3029	224719.7936	138484.901	404886.7838	113201.2363	484036.6701	458938.0382	215775.2118	5583363.561	3395030.012	1195813.843	232794.3549	199761.8743	54807.30197	399787.1318	276051.951	996470.5854	465136.5582	0	666529.1201	5002946.952
POS00537	L-beta-aspartyl-L-alanine		427.4135	205.0818413	767216.6585	88621.90026	4965852.63	665589.2882	36848522.23	10320892.67	1301402.011	368190.4422	845635.0668	39887792.34	11637631.22	14064387.58	1500181.84	617783.5063	1409753.761	3299618.865	29597269.72	17524497.07	9459086.019	193833779.6	1250168.066	1856441.818	32595230.5	429059.3834	4427478.789	28080022.33	5691348.9	18382855.92	1213890.777	21319684.4	0	263282.7826	2123814.153	7286991.007	31147697.34	54171003.64	1616892.054	5890399.115	21764566.45	136464859.5	2825085.023	318422.5666	5832022.253	229143.6557	121225834.3
POS00538	4-Amino-1-piperidinecarboxylic acid		90.9997	145.097198	10010205.6	10088018.77	55993997.55	6581027.426	40006038.04	44994886.64	37973553.12	8061929.395	29866999.64	62361106.14	63961363.41	102958453.3	7487327.957	8029632.212	20961202.91	31666699.04	36769473.09	49221482.86	74459123.69	62248076.16	20776760	25670501.18	78845311.15	14704803.47	86051527.09	18390730.66	31908792.76	74386717.4	16166358.34	77013094.18	6939660.732	9874975.924	17865458.07	43802862.69	50852079.19	29736772.15	16944958.64	14611113.64	32949960.1	22631179.72	30469263.9	23063134.39	39321923.95	8532955.581	106817423.2
POS00539	LysoPA(16:0/0:0)		364.2205	433.2361114	111649.3048	38930.52299	522082.5418	78051.90232	1001295.14	893156.1795	554115.9956	0	0	1016733.189	2490647.433	2602952.617	30707.27741	0	105819.986	28047.68022	100511.802	3138544.896	385277.4108	932344.7651	11985.85961	59417.83463	524887.875	127875.5193	1447381.631	711024.9309	475506.5867	230268.5737	0	946148.6058	77050.46571	12104.70707	1626996.966	4018970.76	1161924.062	433716.7651	76934.35406	749701.3709	2206002.631	868623.4678	163805.8483	148070.3127	33857.14277	366826.9994	2856270.303
POS00540	Gravacridonolchlorine		221.566	376.0954259	28953.60128	0	0	0	0	0	0	0	0	78094.23919	0	0	0	21842.75523	0	0	0	0	0	72548.92729	0	0	0	0	0	35937867.07	0	0	0	0	0	0	22138.2501	0	0	0	25155.54606	0	0	0	0	0	61160.91202	0	0
POS00541	Sakacin P		303.96	217.1181623	15093413.06	15420754.23	47599913.15	26899644.98	32525681.02	47264364.86	14915732.46	21146094.67	15601612.12	63753770.08	34855517.48	19589912.21	25757030.1	17391904.24	42128030.94	33159088.5	46049761.38	27018092.22	44031698.03	75431844.41	12873486.62	15492023.72	53237851.26	19858881.49	28051717.57	23996900.68	21317731.96	29271699.38	39104141.18	68871959.76	5891530.494	9664235.792	21294371.76	36077170.56	46547084.29	50756643.05	27395177.68	21395951.69	42065145.21	36102455.61	28358514.6	23931145.77	87032534.8	24562977.47	61863937.07
POS00542	2,5-Dioxopentanoate		34.32705	131.0339664	1820622.248	2850119.349	6772725.448	735420.7712	9736093.667	6902940.117	23407126.27	577331.44	1602415.061	14235418.29	18039479.22	4982905.161	8454884.049	1109127.299	4436647.421	19441163.72	5736335.733	5415711.523	7178496.777	3684428.663	5448350.707	3686970.77	11520614.88	1182460.035	2918048.671	9550902.911	3425049.192	0	6757493.589	966743.7833	1187290.002	1332355.638	8917921.075	12269074.14	37758229.64	27431705.11	991020.8647	9257016.733	27717741.47	6233690.771	4376198.225	800964.4693	7299786.048	72510.91752	23421180.71
POS00543	Temurin		265.9	225.0980251	992446.4155	344467.966	2583222.626	288150.8833	1486710.018	3624978.552	739771.314	222440.4156	330356.605	3108846.591	2019223.319	2612258.474	616307.4261	580014.2701	924091.138	1689028.262	2131295.64	2073039.498	3838739.495	2506996.272	735797.8613	752736.8763	4145569.417	580720.6278	2112616.723	416052.9563	983929.6919	1490403.916	865550.6961	1857623.709	194792.6549	95407.25987	872090.6827	1427264.228	2585225.56	1457005.229	681153.1236	983751.7521	2247409.87	2672888.305	995886.9525	475431.0755	1146617.91	236500.7254	2160437.437
POS00544	2-Methyl-3 or 5 or 6-(furfurylthio)pyrazine (mixture of isomers)		48.08555	207.0584699	6547096.205	9207825.636	0	0	4297663.51	2033189.418	0	0	0	825489.802	759165.8267	0	0	0	0	0	9627488.208	0	0	1445686.749	0	6755121.959	4710817.286	0	349289.0875	1493931.967	358307.6639	3414957936	2963863.393	534981734.6	0	0	0	1688726.566	312467.8826	285997.9504	0	232282389.3	0	1653541.654	0	0	861796.9515	0	787783.4334
POS00545	Ethyl beta-D-glucopyranoside		217.548	209.1033301	16543181.06	6784596.792	4282498.457	1553236.384	13554625.78	57061455.43	2271546.109	539911.1546	17652114.13	6915270.743	43171740.56	20473836.63	1264172.875	5450662.682	3665074.215	15205858.63	9524457.658	6277852.911	13882294.23	15040935.56	10298636.38	13366801.85	33064073.3	5566462.987	8069810.042	7673600.155	3771450.155	10176137.5	6215246.696	14046734.4	7074374.268	1908929.811	1971939.575	6287426.465	11285087.76	8368855.238	4329288.065	2562409.796	5518988.756	8243033.122	2053503.874	1142758.854	3783865.373	656390.1544	12032912.11
POS00546	L-Agaridoxin		432.145	255.097251	5758354.434	2345524.988	19125627.86	4210003.122	9834535	24475131.57	7311182.758	4705440.836	1322523.489	19691371.27	14966357.5	18554436.86	7125985.966	2607073.647	7348380.05	9944392.551	13728580.94	13662624.02	13419420.44	21272195.35	5717308.778	8666122.108	19866871.82	9369006.874	16016723.05	18434002.13	8679177.088	11795597.09	5347150.353	18982893.24	943179.4936	1943320.385	9099780.779	18475984.57	18748228.84	19188816.38	5444690.611	10943038.22	21181278.71	31003076.82	10232533.24	5777754.303	19772466.1	1083087.413	13854168.65
POS00547	(E)-Monocrotophos		131.2155	224.0664678	1704738.754	844562.8133	5528909.738	566999.6976	16456450.45	4596443.804	1958516.643	2203476.415	2983504.736	8066938.882	9638964.346	10171275.81	1275963.31	2673476.465	3922681.385	4241510.884	8752964.332	21921861.22	5636972.231	3563304.879	1380660.276	3776456.292	14636804.96	1368737.239	5553183.24	6694981.523	41369948.65	9223399.307	3528180.956	11040953.91	942586.8711	676353.4584	1595170.256	6088136.128	12229973.48	5998028.125	1605008.704	795429.3897	7799172.758	19345506.66	2872453.929	1117734.427	2408151.87	3129808.858	16695897.73
POS00548	Triethanolamine		148.8585	150.1126602	112386380.7	17951833.55	7904931.2	831449.5519	57583353.52	219737755.3	6265869.119	8049816.942	3860289.873	8968710.532	30800803.54	157649518	2884339.015	3050603.907	3278408.007	10196097.43	58063714.19	9025964.685	14045615.42	48144757.21	6059102.21	7929400.377	12766387.45	4602320.678	96850837.13	26350266	7005233.273	15878980.53	40382763.26	15866988.93	34646643.97	7387984.125	69620859.89	43739829.05	29911641.7	11600386.15	10681268.62	15860779.94	163452685.8	24879766.14	77939445.13	4661487.372	185368163	2818776.843	14479995.89
POS00549	Caffeine		237.536	195.087701	13199813.12	3327443.857	3833790.747	771909.9613	6150751.08	54570601.85	1544949.137	508793.1736	1327410.721	6508699.849	5512706.177	28419329.32	1284580.02	1151359.934	2238045.703	12380297.31	8723646.067	5884549.834	20653093	39529940.64	8145542.56	3550165.988	34709606.23	1689450.053	15845511.18	6333458.595	2652410.248	4591024.401	3180265.398	8632442.531	866979.6976	466870.4891	2693522.236	2078553.138	4657500.832	7587220.611	1977405.901	2714283.409	5863658.511	5752375.747	2056806.057	1153514.737	4480516.448	1138775.49	11225649.14
POS00550	Licoagrochalcone B		465.988	337.1422301	1494149.836	420008.1116	10483475.37	644756.8091	4577916.17	9286825.692	1321508.7	250160.8025	580881.61	13877219.37	13301415.79	13259769.76	1679692.806	304801.3526	2126256.506	3928303.32	11331579.81	8121161.766	12095661.67	23144322.81	872701.113	2163675.249	15076355.81	680802.738	10112726.21	11224688.53	2567101.636	9319773.472	2145916.802	6652070.777	452381.4639	739546.8936	2585450.275	7521521.978	13735665.85	8384549.483	708902.5362	2158741.423	8198559.924	19052208.43	2962832.555	1131193.427	7249533.668	340851.1101	13676209.66
POS00551	N-Acetylmannosamine		140.85	222.0971787	8757341.742	2969950.131	4965353.546	6030109.993	4565795.807	5428850.137	11764008.42	6122033.861	9470376.948	2991019.456	6141639.41	2456797.305	8066577.057	6893075.996	18588856.59	5902041.312	9087293.34	32129290.99	8897631.473	15113163.82	5850119.449	16582669.33	1532476.059	4519855.245	4321120.944	713895.3989	7534341.094	16559232.6	7127223.154	15427693.77	3549085.859	5975773.277	12700859.57	4747033.13	4326119.191	3841171.346	6203521.644	5022137.272	11121942.1	14985949.76	4464015.282	11986602.91	5216901.823	9352821.006	2400819.706
POS00552	2-Amino-1,7,9-trimethylimidazo[4,5-g]quinoxaline		91.06545	228.1340084	65614.32376	0	1310642.804	1258222.995	7604413.498	1315227.97	39192.93386	0	0	2896560.958	1339026.538	2581829.601	713699.514	422650.5193	2064569.544	620175.1735	3830640.545	3230148.854	1511345.22	16811833.34	0	508906.578	2869903.399	1045854.804	901335.7106	2852154.455	4866240.977	1415147.774	2686256.882	2218031.807	48490.08619	57474.8636	565206.4051	2528803.264	4237538.915	7941008.578	0	3373971.413	5602780.073	3213049.673	877363.3878	0	3686073.856	102169.6874	5714322.274
POS00553	Bergaptol		170.633	203.0348733	434308.1697	368008.7893	2816681.495	152735.4172	932300.6138	1744492.347	867552.8217	144492.8768	341119.855	2855450.827	2746998.25	2494401.493	736575.5868	344738.4245	782892.4301	1836479.558	2489723.095	2642758.339	3621850.069	3413881.603	543134.4509	778193.9544	1957808.609	749913.5072	3065615.033	0	1458075.914	3156829.868	629923.2922	2728061.899	48160.23054	0	951687.3024	2790714.088	1786858.86	1022090.422	454233.3336	1104819.615	1972365.938	3399678.536	868836.3624	265622.1919	1451216.513	145541.84	3220454.809
POS00554	Methyl 4-methoxybenzoate		44.57735	167.0702964	9113132.879	746927.145	18392663.52	2240553.436	11562869.92	19163044.19	8148472.472	0	1222846.41	45498634.31	31428031.87	32205584.9	5269035.75	2954798.576	7069984.638	16417989.49	23699723.34	23193093.58	22006446.71	23668660.08	3056284.211	4336818.547	30140991.5	4225632.817	16163383.15	6407949.424	14564989.49	20731520.07	11473950.44	22076554.86	371576.1733	0	8703467.104	19879378.04	29248398.87	24432927.73	5120387.315	13330838.86	24165806.78	32935629.4	12747858.73	1053031.371	16091251.52	0	40190806.51
POS00555	beta-D-Glucosamine		341.266	180.0865999	1185953.741	1623928.496	5671303.627	457808.0175	6106092.73	1931854.988	1102044.501	1182958.386	476799.4849	12231107.51	10142535.05	15689717.09	1928922.827	1120244.618	1746261.217	3963293.298	10375672.6	12259052.5	7151511.169	15747942.74	430199.2568	5229897.744	9186309.998	2377098.011	11308726.06	7067097.311	5737580.93	9947860.034	2345283.603	8916310.749	1534754.005	507622.9652	2917818.881	10419665.13	10519708.22	11276260.38	2939154.995	4555220.089	6050230.474	18612482.74	5610844.786	3160925.656	8378210.739	16095526.98	30872906.11
POS00556	7-Methyladenine		161.042	150.066282	16609516.87	2390597.446	7878053.702	7422603.176	4718275.893	30537651.23	4843153.803	15173714.74	5405741.186	10366047.79	4906261.527	3374967.541	2352880.312	6187000.103	4492623.957	5792569.756	12235748.5	17584212.66	7736260.577	12713839.76	7004719.306	6430549.946	9259095.728	9846248.052	7496097.959	12223707.82	18590342.11	7744901.966	5573205.245	8159828.955	6018724.673	1483512.674	8984872.434	5147984.941	6706612.773	5760732.889	8882513.985	2179446.539	23444548.62	5882798.944	17061110.35	3351220.003	14119118.06	3338588.816	6279491.343
POS00557	Genistein 4&apos;-O-glucuronide		276.308	447.0918802	1554521.713	0	0	193720.6424	1785541.815	1660910.158	0	0	31082.96096	123135.9492	117068.3027	356588.0179	251999.6654	0	0	1309032.391	725409.3569	6935726.526	0	6117428.138	0	0	184273.9261	535878.1717	404355.6067	670521.7418	267696.7774	545451.7948	1453927.44	314206.0541	13363.07176	0	128849.0034	2365011.392	4063051.479	5239531.424	440092.076	1830848.869	259364.0135	822821.09	1033210.225	20530.84653	251841.707	0	3887344.312
POS00558	Dihydroxyacetone Phosphate Acyl Ester		147.12	199.0011537	9952298.631	9775467.945	3671955.114	3635807.359	11824663.05	6300341.736	3160122.618	20966744.7	10786168.43	3100805.377	3081656.966	3907886.902	3769056.671	4612053.197	31199990.75	1224596.75	6141256.312	10021348.16	3327091.262	0	2400972.194	2818885.856	0	16891680.34	15834166.15	9600969.215	1957432.518	3102675.615	31170785.46	3421028.279	1577742.489	10271093.55	5006316.13	0	2690109.614	4053136.55	2789640.719	14248150.75	3535012.467	0	10315432.37	14826085.12	8107938.087	53611354.11	3778383.013
POS00559	Spinacine		365.252	168.076826	4026297.492	1579704.659	2068277.518	2814214.711	3341180.804	1756824.193	2903874.208	0	1133424.816	5269762.041	2932444.513	3509492.396	2382254.638	2343891.196	1507827.227	2371025.48	1220034.279	2612554.773	1250933.746	4967821.599	2252229.844	4680702.408	972197.7894	2025374.591	2895687.778	5873608.847	3283551.458	1148935.192	4711079.704	2412588.152	9146882.35	1285727.771	1937576.842	2009588.497	4345466.271	7117655.074	3821107.566	2976517.411	3269167.683	4241028.903	2681351.812	1504055.632	569019.6352	1864367.082	4545966.386
POS00560	Aspartyl-Aspartate		474.134	249.0714273	856404.3676	208263.9768	2713519.646	526944.1587	1852016.436	4264068.694	916267.1658	376848.6648	571978.4871	3032610.004	13901984.09	10216771.55	1012702.72	110202.0109	1121997.917	1221932.155	6241188.077	3072903.12	6700686.975	24408328.27	984756.9509	1322870.542	22558940.49	555446.3581	4164336.714	1922812.347	1460876.72	7093574.71	611009.4644	3943157.392	277259.6282	283301.5981	1428899.504	1810023.212	6195145.912	168815.9981	672804.5654	628669.7931	4007604.283	20629693.24	1415467.143	609363.4814	2615928.049	348362.1717	9222803.191
POS00561	Ginkgolide C		469.215	441.1355033	0	0	195529.0101	0	142541.568	865568.4066	0	0	0	725442.6888	380970.1767	1252839.165	21055.1662	0	0	152118.3058	1123852.869	1668094.87	1475451.378	553363.5413	23137.62549	37100.7554	814715.7473	15247.2049	788019.6097	239796.7156	37894.34113	1114182.909	47639.24105	547406.7552	0	0	270627.2649	450525.8569	364743.8859	92921.35378	12329.73325	76512.8367	510282.8163	783608.2569	570579.0715	0	431975.8779	0	1792126.418
POS00562	Imidazolone		99.1455	85.04016898	1481891.176	1294192.501	1968382.769	213588.1591	5543778.719	2375456.996	886727.2402	594582.2285	192224.9558	1398538.496	2503332.002	1845545.859	1334437.04	0	1116285.346	1075178.164	3710043.228	3101562.037	802540.4629	5350729.369	1781933.827	901850.625	3615080.081	483797.4156	1273000.991	8348944.4	366533.8163	1559835.749	1761655.209	4473948.256	286380.4557	0	1281960.123	3622190.975	2538037.585	4196547.868	814483.95	1937356.89	3720189.508	7908075.573	918053.5655	0	996452.1319	157380.7947	11378803.69
POS00563	Cysteinyl-Serine		199.534	209.0520047	1041027.209	7094383.566	715067.5454	1086515.633	3679615.839	19862059.45	1399349.478	757591.6167	1069314.409	2339366.155	1035943.886	21850803.42	0	813630.2587	727825.9637	19167222.72	5323588.464	989004.7111	8771490.758	12238978.78	10069888.51	283506.9099	17821135.15	157415.9651	6700083.404	1262432967	2453744.156	8332572.396	6972913.176	3879696.358	1242434.204	972407.6676	475529.1876	10914870.19	2359257.391	1789811.552	666267.7276	1484909.598	921734.816	2006454.97	2076433.281	954609.0687	1610963.33	1513617.003	3046098.698
POS00564	Norcotinine		105.954	163.0865122	2993117.106	1497934.412	1546259.214	713125.2865	5832171.73	16704153.35	2238226.079	1897502.686	1715436.814	2140057.478	1582912.805	3842260.787	4283161.987	896916.149	3836034.642	4959484.796	23647228.35	5923630.571	2333075.959	4681078.977	2342330.299	990510.5955	47261778.2	4501276.211	2179451.7	3101606.907	1019794.012	19996896.27	2697398.027	2598368.862	2834986.087	1033587.471	1582962.975	4632223.31	2518104.584	6387209.95	3546392.291	1581390.672	2282716.794	3207937.027	3204496.19	1473695.377	2143754.876	7262772.314	1870203.371
POS00565	N-a-Acetyl-L-arginine		392.805	217.1295226	2411887.26	58139079.61	11000235.96	18211417.83	3188975.479	13815910.45	8013632.531	6635473.482	65422205.99	14087132.21	3845058.695	9675945.708	19043874.87	36716415.81	327731424.4	5288899.819	164628490.2	38535466.45	33263299.95	31457611.82	19816555.46	29227181.47	17077637.67	25875252.99	20700625.86	20295817.28	12451482.06	141254070.7	15825441.34	55241445.1	37588505.01	17532770.07	17693841.72	5985393.984	12328469.95	7977047.485	2979224.558	14490853.59	13741345.31	5406779.073	7304624.507	14999606	8557418.738	37130196.23	7901638.399
POS00566	5&apos;-Deoxy-5&apos;-(methylsulfinyl)adenosine		239.245	314.0914231	593116.7542	733640.5799	1410619.029	285408.9052	2168077.127	2929189.588	538667.2578	489355.8233	1046304.854	3822608.332	4033002.18	8984832.565	1925730.86	558058.1317	2069900.203	3524943.854	3612567.586	9566018.973	886620.8685	4354666.618	2000557.76	713642.113	3283682.26	3674041.235	0	1762229.41	187758.7835	273268991.4	1442685.561	1382002.168	420172.1335	361893.509	698181.8047	948224.265	1010433.492	1836876.173	1593743.205	21350140.94	677662.6661	1684182.056	1365344.91	645306.0932	2017170.492	277889.5201	1924750.857
POS00567	5-hydroxy-2-phenyl-4H-chromen-4-one		68.6471	261.0536056	2780396.982	1293387.304	2783198.232	2229201.819	1626608.058	2825285.383	3866582.226	2854704.475	1666709.351	4826128.34	4125449.262	7277698.623	2697686.742	1871344.403	3772086.013	3135397.992	5286283.882	9484130.238	4575781.46	6112242.303	2883370.513	3395591.602	5165234.375	1413076.478	2153593.813	1478332.503	3817806.907	9703192.599	1011146.499	3319036.028	2114911.803	892884.0133	2364306.459	4586976.231	2941408.155	2935722.324	2793648.864	1484572.206	4288436.117	5271119.966	1569775.804	2218127.136	1228024.144	1184465.113	2886301.696
POS00568	1,1&apos;-[1,12-Dodecanediylbis(oxy)]bisbenzene		214.712	355.2623484	54924.28201	19998.93221	0	253408.5712	202300.4386	284480.7083	0	0	0	129642.4113	357192.1533	1652931.39	301275.1305	37225.24399	0	2935253.889	3178571.586	3344888.832	1971943.137	162557.9408	541904.6497	3161994.382	1983770.511	59550.63901	591178.6419	334842.9544	0	9816310.108	795052.465	647125.7567	98109.27367	44056.53474	192091.2696	2182968.37	2670667.517	256253.5349	968971.453	629387.4998	2858498.229	1800002.844	1573101.03	105135.4864	2053687.132	0	1662802.943
POS00569	Methylimidazole acetaldehyde		191.953	125.0710883	558243606.3	182159485.5	391375007.1	1130202442	634563030.3	255805512.1	906941835.4	74451646.02	698531007.4	245114000.4	536436314.7	269442841.7	679996911.5	1939452722	556819953.2	1076021802	509402220.2	402959418.2	194551768.9	250225323.3	139441365.6	490038487.5	839995846	1061594100	229111599.7	457608953	535496149.5	377855856.9	744579865.7	207726667.3	769097777.3	355311767.9	1381720789	569097436	528209856.6	485617720.8	233293564.6	315934606.6	798338503.8	282170634.7	602601091.4	693608787.8	641131577.2	338628455.3	967855813.3
POS00570	Cysteinyl-Threonine		298.998	223.0823048	1613377.935	1531185.604	1722832.434	2716412.91	10211336.74	1785585.103	1179384.253	1317015.818	1640077.842	2163938.461	2759072.251	2345039.764	1390427.331	1607009.639	1423437.297	1022036.105	1904353.719	2325386.672	2006851.561	2789755.515	1292367.4	1785672.94	4449796.885	2089273.956	2275604.478	3360202.444	2302550.885	2761332.874	1713608.864	5556084.58	1872671.478	1744524.849	1912821.462	1199301.194	2330189.464	5338067.244	1229133.493	2950879.298	3409167.301	5872455.166	1942669.328	1509037.749	2212245.999	1409858.878	5517040.146
POS00571	PC(20:2(11Z,14Z)/14:0)		37.7912	758.568147	1030861.064	101943.1231	521695.2697	21001.61191	220000.8137	374987.9116	117814.9798	149975.0811	62658.88121	403592.1691	2306360.738	712920.2029	215696.0286	122893.4762	250958.2904	506693.1219	756066.6065	3017259.728	519605.0149	917547.2522	194031.3168	315906.3075	868571.0505	187937.0607	525441.7618	0	135281.6764	8423387.825	731242.8247	2959094.654	846410.4158	29379.28782	385939.9012	274116.554	40122.62659	166022.1503	375158.9189	160481.8401	148186.7917	1428432.189	413433.0647	118436.1252	576938.8704	80671.31015	165805.2697
POS00572	3-Aminopropionaldehyde		372.1575	74.06063269	1891770.296	953225.5874	8205166.508	1824608.017	14893208.77	6022363.087	1613165.91	16958928.54	1650477.902	14785970.66	11124352.04	6671576.101	5938182.497	909939.372	1390501.111	3426333.806	9333853.27	4426569.918	4074455.404	15580468.02	2081202.308	3522555.867	14932862.18	2024457.267	12017115.49	11053269.05	4625107.306	4845124.983	1527861.255	11113625.31	1159490.817	1607499.076	1690415.223	4998318.537	15472365.05	11078814.52	3586205.036	8420434.804	6799400.771	11025310.67	3747464.715	3736208.605	6856868.764	7119846.829	15541017.25
POS00573	Alantolactone		478.64	255.1335473	442693.7136	521717.5056	869437.7769	218769.8714	3001472.546	4246215.639	509915.8354	307957.0355	237788.7889	1994218.185	1012032.27	1265582.813	541208.992	241034.677	417949.4302	445295.1124	11039628.62	12593930.86	1111490.713	2320029.554	453479.3364	562446.1001	1468908.865	621160.4023	964401.9545	7597703.183	4550452.629	3821515.985	761794.8841	1378455.773	712943.3129	225285.4615	533567.1312	1103022.664	1410762.585	2996374.333	675184.0807	900428.3846	896949.3518	5033977.479	741971.725	309457.1464	1907484.142	278072.4177	2326920.431
POS00574	2-Isopropylphenyl methylcarbamate		119.512	194.1176128	1721866.485	1925336.978	9621702.122	0	0	9453458.156	0	0	567525.3601	11209119.62	5974397.31	11071322.12	0	6069303.773	5301340.88	8517346.341	7786721.082	13310982.91	7503057.655	7672671.368	11670539.57	2938843.162	47508600.82	4939473.55	5256902.604	10463818.21	3333787.933	6126271.492	0	6507692.34	0	2924635.506	2032540.611	6417276.539	9428174.949	1491610.786	15116932.32	441424.1969	5452668.023	10027510.55	0	7615300.881	31009083.55	3365101.604	12156479.23
POS00575	1-Isothiocyanato-6-(methylsulfinyl)hexane		70.87585	206.0659503	3060992.183	1099141.892	1201550.097	740986.1161	2039433.076	1191053.258	2929955.982	995835.7775	1557855.009	2481446.705	1521547.935	966139.0207	941782.5036	1713476.507	1092204.533	5119643.327	2754683.78	2091459.856	5592498.502	436011.0599	699350.8787	1009738.071	1554245.997	957105.5672	1776295.631	98084.33166	2130112.238	5219353.736	2575303.823	1002518.113	1234555.292	433216.8615	4843151.563	9795077.042	965802.8946	5449300.871	1385571.905	2886470.526	1488418.232	1792279.577	4603575.369	1218337.68	7646110.782	634872.5636	1722303.86
POS00576	5-Acetylamino-6-amino-3-methyluracil		111.852	199.0825407	3171632.987	37185416.4	10154605.72	850247.7551	5665715.877	9175298.751	19511965.36	1588980.823	11383488.1	24656045.14	4631363.706	37845126.65	6901931.69	18472927.9	1944129.978	4576954.173	14223163.29	57298682.92	4887378.484	106372077.7	9003896.641	44344855.2	140750912.1	3358037.249	1865175.25	10545571.38	6533175.173	37072949.43	6756767.312	7098810.097	3321806.42	663055.8818	6906700.392	111164211.4	6145976.359	50024576.68	15439049.14	3878736.758	10233289.15	1370725317	6655389.973	917618.4524	5269258.588	3152017.766	20599737.62
POS00577	S-Cysteinosuccinic acid		456.399	238.0377486	171658.3358	51395.83542	4664496.678	93460.52589	1423072.938	6019366.404	394718.4674	55568.67726	129015.8921	14798267.79	15750266.7	13246002.38	558005.8615	0	262643.8309	738595.002	8380799.56	4400232.849	14729318.66	22204879.77	649561.9023	1160606.15	28724969.3	60860.93255	9001556.862	10711709.81	853444.1521	6370745.066	368500.3656	5881462.995	23779.28506	95381.54112	1763562.442	2958602.711	8315837.93	3237783.048	424849.1896	753768.5084	2326212.372	33535330.88	1833656.57	83358.58823	8672115.195	66576.66805	20150670.92
POS00578	Hydroxyphenylacetylglycine		119.92	210.0761064	12434731.04	4429413.438	13836929.23	3879761.303	7092523.969	8475183.908	8489185.81	1699889.288	2496894.821	20910396.94	6061417.585	17056526.11	16823802.73	2000909.549	23089254.71	7241419.463	20414748.23	27858913.19	16630072.01	31414385.26	6081678.848	5169727.847	22984874.06	7594806.377	20617673.84	11722546.33	7888188.795	37393329.52	5827112.023	41602494.53	2626227.305	2908862.749	11845151.81	20432422.95	14300228.75	20996713.96	4732051.24	17512976.58	15060023.87	43447627.7	6376470.042	9253233.602	18986949.08	6326440.746	10786754.3
POS00579	Isopentyl beta-D-glucoside		147.948	251.1498155	6598297.26	3751973.248	6392721.646	522043.4435	47228590.92	44162167.46	1669058.395	1016354.009	1544758.2	11551851.03	8532149.033	9550969.077	924825.7091	1195111.375	2848140.508	12973929.31	32684629.92	7408892.863	17361298.53	11249212.76	8018705.938	4471016.756	16392114.83	1843167.945	4330063.604	13561064.51	7612141.846	27340291.42	19549633.01	14142135.72	1480281.806	695386.1764	3740444.099	17556536.62	8930314.219	7891047.267	6201318.634	4117555.805	8415617.852	20260996.92	10274792.84	679747.1484	13433845.36	1456549.992	8175638.224
POS00580	Alanyl-Leucine		374.535	203.1389864	412185453.3	260024581	260056009.3	242372359.2	355279383.4	1201322665	383682190.8	295252539.7	426058244.6	1818116914	399595925.8	957742946.3	313915388.1	356198591.5	885569532.2	376527315.1	880968837.7	1564311788	1363430201	1185322782	330340525	505619376.7	749450487.8	793496696	597959763.5	2125467802	547600584.1	1160761837	672366899	822283585.1	283880453.6	310642675.9	1117450372	1954140644	369164649.5	354058470.5	338487569.7	706156553.1	700489313.2	690361435.6	449429605	292386839	1157890883	296400923.4	2415034464
POS00581	9-Methylxanthine		100.773	167.0564204	2192671.064	88239126.25	8720566.94	3422126.301	15961180.12	27024556.28	6411165.901	0	7235862.969	23580068.36	183385007.7	10850756.71	9432086.649	4268493.721	2202887.27	10771443.13	24251318.46	12236217.52	14711955.65	16597415.9	5182232.733	14620478.37	95595278.47	4168706.003	17009013.7	12062465.44	5976757.383	11899512.28	4633710.863	11004638.3	1011072.271	2034802.336	8902926.057	13696653.36	7029193.243	7099906.262	12568439.12	6371584.15	9243220.487	1063131668	6125169.586	0	36154988.63	0	20794591.15
POS00582	2-Methylbutyroylcarnitine		265.975	246.169599	75441943.65	90853297.44	853282025.9	75616318.81	442134333.5	384984315.8	149761446.7	17632690.32	104368616.1	290467854.4	879236793.2	372366884.5	322830232	74057226	135829995.5	301381603.7	466293475	161872681.2	425069020.3	697738662.3	176767941.7	228053731.6	688733137.3	137876583.8	700083431.1	141324964.6	178499037.5	153885004.2	108084791.5	537776500.3	103591771.2	44831550.27	124016045.2	227983262.3	1288574143	1115868566	133395073	74022399.21	564131215.7	752454150.5	331526654.1	157740428.7	333108910.6	122471274.8	289227457.3
POS00583	beta-Santalic acid		203.515	235.1689993	475091.3875	851903.8354	3578253.861	858070.6253	3731702.058	4593018.453	1699768.007	401121.2604	690357.997	4432158.413	4112530.783	4762577.759	2268792.463	521260.0168	1243048.021	2577891.911	3984097.632	5186715.454	6348712.992	6488578.44	1582062.867	2401615.025	10428205.18	2016697.206	7035461.056	7184703.813	4549776.881	2435075.889	596634.2317	8999015.018	2382713.888	493420.283	2163059.006	3091758.943	11345509.72	4936982.357	954406.2174	9002161.089	4467226.744	5587599.914	2991368.276	1087421.189	3983016.143	1193704.083	8605987.494
POS00584	Dioscoretine		536.9575	242.1749141	2601779.781	1383396.087	1151383.075	1347601.142	1524754.586	1141057.021	1299995.303	1296361.464	1513845.752	2025865.567	851985.0403	1336268.46	1392244.196	2001363.172	1302594.096	2166255.295	1354761.414	1258010.238	1355427.8	1780741.941	1082234.62	1414799.49	1415946.776	1564546.164	1221740.814	1474721.287	1294438.335	1394035.245	1411590.535	1298610.301	1558489.97	1173760.735	1480768.704	1191250.301	1744658.632	5699160.456	1546805.147	1327523.481	3839764.983	6973444.221	1199607.666	1483118.093	1185317.706	1286849.005	726218.7282
POS00585	Tyramine-O-sulfate		168.186	218.0480074	4558556.703	4759273.877	5721534.193	2861391.125	29899573.42	14646086.44	4267226.164	8276567.345	4081407.86	22387664.99	13068983.54	10466130.31	10257986.64	12845439.72	4752204.029	8619584.758	44684059.67	26620958.26	6210319.584	12223944.27	3526714.203	9218631.93	20561949.73	5580868.784	6015989.908	40635290.67	5755800.76	38984662.99	32493463.08	8209283.89	1867469.542	1647225.755	6882918.597	20808401.35	28613968.75	52380244.89	5870720.724	15687942.27	32179687.53	15788768.44	7950651.347	1497246.318	5986753.621	1339161.197	45933934.51
POS00586	Diethanolamine		378.903	106.0866218	3288220.213	2908327.766	1830333.016	2710937.977	1209237.724	4462003.709	2451265.609	2657671.714	2294731.327	1063912.372	671445.2961	1871117.233	964949.971	2407030.269	2769725.395	6919513.228	1821915.502	1770641.844	2365754.586	1473452.179	2857189.163	1091736.975	1552224.607	1995955.909	753956.5027	6042520.127	2035742.183	2554133.366	3193704.825	1391110.888	2617209.571	3048864.632	1990457.096	2393154.85	235600.8852	882183.9353	1735495.011	2647706.924	1634392.02	1388704.599	1321531.938	1852382.499	1151926.637	1816661.675	697492.5274
POS00587	5-Methylthioribose		170.4445	181.0528553	255983124.8	171809350.7	773547161.4	206053292.2	485641443.5	824457497.9	372647874.5	140325611.3	176297644.6	823753933.2	907558248.5	942725136.2	358644008.4	180899139.4	336373757.2	571631855	793733495.9	793088144.3	905850187.8	1104902793	239603875.1	417359894.7	1174087697	303855871.7	844640887	839465777.5	414226594.6	837752747.9	347850296.9	5936292.898	136643950.4	129980902	414566430.8	723600213.6	659438980.2	459954896.4	225827182.6	432109451.1	574075197.5	1116237309	411425411.8	261296775.6	710519972.8	187899486	950068139.5
POS00588	3-Hydroxy-2-methylpyridine-4,5-dicarboxylate		404.2185	198.0374272	289155.6669	175674.2742	726745.8737	231329.1706	830757.6711	1287493.638	462227.1078	129718.933	203003.1276	1199907.866	1487310.542	1108481.311	454686.0556	226697.0079	506424.403	618359.7391	1157744.246	679749.3376	790834.3913	1738841.248	221606.3764	351916.039	1761519.764	321934.6676	1210373.043	1311883.392	545432.8452	400794.3779	101527.7664	1046814.153	109999.3314	35254.57435	673266.2974	1497959.785	553776.466	319386.1183	859813.7125	602813.5034	1154804.376	2002495.042	1536846.875	178117.9311	798122.2483	239665.3336	1536776.527
POS00589	Tenuazonic acid		63.09355	198.112441	2040831.69	870613.5263	2117709.599	981772.7346	3490260.922	4828449.66	809504.437	456156.0868	297029.8675	4036382.257	2388425.963	3056772.112	1219680.579	1437693.788	1455450.333	3002742.938	9123173.245	7767997.29	3489051	3340672.641	825683.3444	1318653.531	24618516.61	1314027.803	2237381.055	2353845.587	2171251.796	10769533.24	6616338.737	4601159.982	379702.0381	228641.8587	1278215.964	11413330.68	1516080.9	10109870.86	2227818.719	2058342.269	10303503.97	7118960.343	7561069.274	876318.7737	2824088.125	1007230.913	5093930.963
POS00590	Mesobilirubinogen		298.739	593.3331739	0	808422.6833	710000.1797	0	0	152978.3663	28164.81947	0	28976.3712	3117885.955	127975.8476	53959.69344	0	0	0	297057.8608	46400.27739	0	1591662.794	80335.83376	122904.6355	1559323.121	0	381824.1109	644417.7754	0	321946.0925	7124019.245	84556.47661	238934.2577	291456.4838	0	61023.21622	525302.3665	2916693.21	1368535.491	2000882.8	292860.365	922749.8843	74146.40184	4688683.387	88379.56664	1607249.342	1183214.124	8194489.019
POS00591	D-Alanyl-D-alanine		423.0035	161.092117	4819651.956	12367775.29	12200869.59	1563850.741	112028210.6	31403334.95	8980072.13	2295158.035	48696272.5	301482448.6	369698908.5	33765314.51	106219711.5	2989481.273	6614247.04	42668682.77	51855855.75	7281259.46	6190944.019	199067295.8	4475339.599	37849679.98	67082664.14	191197077.5	13992246.86	19051823.4	133627572.9	64407651.92	60694064.84	16238397.49	52819922.7	6542045.291	41325928.42	6424807.285	128105629.8	373037199.7	10178556.86	55647578.55	295038805.9	11965522.34	14048272.74	11097759.57	10146667.12	772346.9359	211108631.8
POS00592	3-Sialyl-N-acetyllactosamine		438.708	675.2439159	67162.07945	41689.49941	1115065.455	32960.75304	501594.2101	1316289.724	146463.4656	33576.17428	91884.15879	2097342.127	1693045.999	2847036.954	229719.743	6537.663871	250641.1787	418156.9082	3391191.3	3093775.508	3539748.797	3569565.109	98075.55096	507166.0599	4292771.257	119535.7572	1616072.902	2546480.21	435304.4145	2257383.759	195489.9913	1920497.175	71685.39119	6118.594397	298214.738	1459043.844	1123826.097	890808.7738	39012.52256	321154.7003	851639.8014	4083825.462	268003.438	98533.66353	527537.8573	33204.77925	3800327.094
POS00593	1-Nitroheptane		399.5965	146.1175526	102269946.1	41193916.59	1005323527	29218200.26	157650941.8	408636945.1	270165994.8	40685007.14	155636785.6	108906187.1	1198262939	249949903.2	272564289.6	294253048.8	102884224.6	403920068.6	578344460.2	214713365.1	211300498.4	203003128	304811281.9	316238707.4	787073488.4	78204951.5	900807204.2	85869755.05	830175024.1	2014134444	47322033.03	419337985	207373703.8	35608014.62	63346234.61	859088767.3	1204162352	466201038	503950589.8	62981002.44	541065654	335979601.7	279549729.4	131330460.4	87577168.59	334658800.6	78374132.14
POS00594	5-Amino-6-(5&apos;-phosphoribitylamino)uracil		340.1915	343.0631499	1005300.905	1826233.743	1356268.748	338022.3667	10187737.61	8199614.798	669834.9724	666418.2893	1328187.854	3358449.72	1892035.791	1974506.04	870284.6101	568386.3762	650980.9086	1425595.352	10037183.63	44303967.15	3334306.02	2257484.467	237371.5653	894018.5397	495334.904	1063608.98	1357317.456	6782851.765	4447766.189	15235902.4	2107911.319	12595082.74	101428.2843	89638.08886	1074861.757	2238513.132	4257329.244	20824538.31	1543370.422	2359698.247	6753014.983	11369329.37	2375285.175	204397.0315	1161294.398	281760.1185	5970855.847
POS00595	Prolyl-Serine		77.1465	203.1025537	2182724.46	1714084.166	2144927.565	1436342.421	1655373.336	3421678.608	313287.6937	820322.7868	1575036.483	2161082.513	6724316.881	2384594.501	3959146.855	1318753.1	1199059.429	1397176.566	3926888.243	758087.5346	3315250.502	5880187.288	2045759.656	1415815.971	7082240.174	1599291.97	2843020.892	48893799.62	1062910.284	8078322.751	2660444.295	11228474.6	1179779.773	1066252.82	3711972.577	2420587.788	4481123.842	2333874.929	4600865.743	772116.3732	245431.0876	10964815.96	3119643.928	1541106.287	13236343.99	778861.2132	4792457.809
POS00596	Gamma glutamyl ornithine		510.208	262.1393543	507315.9085	499103.9307	5251003.976	1377860.603	10560933.48	7669120.405	490018.791	627539.4881	1337527.395	12732993.91	13525390.42	9568244.52	1145412.492	517980.4148	3233669.429	1400885.012	10375682.84	6880521.399	7080135.321	89939914.97	1228449.135	1962190.67	21828163.42	2023885.595	7228961.44	11001676.57	3240773.716	5893837.471	1030497.718	6158202.249	949349.6657	462586.6462	2073662.233	3761174.868	13926105.76	10400936.39	1277273.681	2626726.178	5078812.327	49674064.47	1873640.982	1362659.14	8942656.538	313332.6199	26813076.07
POS00597	Sepiapterin		434.336	238.0918721	111983.6964	88552.15751	11533181.27	0	4647014.379	7186332.626	603493.6539	0	0	14158773.48	7041486.987	11191295.41	1051921.564	0	0	1394098.893	17415071.9	14240059.27	17744396.52	19458412.84	103544.9887	1313112.262	27905218.15	285915.2373	12453951.69	20313254.74	2695762.756	7741240.751	470469.5106	11853137.25	17015.19285	0	452486.2492	7573471.345	7615102.001	2585807.37	51726.63375	1198271.026	4067032.806	28372363.52	2937515.596	0	7701797.291	0	29884885.51
POS00598	L-phenylalanyl-L-hydroxyproline		290.445	279.1333872	1064044.045	639943.4704	5655522.059	353833.1947	4576248.598	7707831.654	932153.1205	859243.9536	828219.9466	4836876.408	6299451.36	6844365.29	573967.227	240447.4133	1089888.546	2208607.693	5731111.672	2936881.633	5670316.89	10500488.94	741660.3792	1643829.886	10749296.08	1241678.2	5896317.823	4357920.937	1498216.217	6347621.946	848233.7143	6938947.429	800812.7338	382736.8242	1099238.144	5087014.194	4579940.014	5880725.91	702072.381	3080485.822	4211807.552	11038439.54	1612210.882	305274.1001	1985328.604	539659.4169	8773018.351
POS00599	6b-Angeloyl-3b,8b,9b-trihydroxy-7(11)-eremophilen-12,8-olide		335.881	381.1868634	761087.8386	463267.6598	5180852.765	362791.9483	2289392.337	3988090.986	1825819.169	649412.2642	247081.3441	5692288.891	5164872.336	7046609.972	834559.8886	700220.5006	1494555.55	2194562.688	5282038.904	7068019.385	6720590.601	5251565.976	976817.8037	2109817.538	11907876.66	845262.6287	4154427.316	5053252.279	2066055.269	5612233.68	1091615.628	6556543.821	559257.9951	239035.7102	1138278.952	7127809.306	7132167.32	2775137.938	848265.5254	2390009.283	3678431.58	10621013.85	1991685.369	615774.1763	2161933.891	530607.607	6432294.638
POS00600	5-Nitro-2-propoxyaniline		141.191	197.0920757	3090330.291	2231155.207	5396255.091	1346136.466	7764864.228	5099447.854	5857390.221	2349243.374	3017467.719	3768706.669	3065051.416	2711537.237	2330424.162	2594771.116	2384624.227	4864895.763	5278830.263	6618065.603	4389119.522	5172765.673	1738563.646	2055421.723	11612537.54	3940999.954	2768125.026	2011608.249	2877734.134	10114057.65	6518551.285	4899379.001	1899278.143	1528180.857	2104683.8	4216630.839	4116412.363	21559619.11	2239570.647	5110392.559	3765176.754	4983424.723	3658896.737	2524143.732	1398467.28	4140846.135	3235488.214
POS00601	L-Urobilin		293.9305	595.3480975	0	2436330.175	64061.89187	0	0	0	0	0	0	0	0	124876.9588	0	0	0	28998.40074	0	0	3373722.006	0	0	119731.4075	0	0	0	0	0	5399245.563	96224.36603	139640.5352	0	0	0	1137410.56	0	0	3793123.541	0	964222.8953	0	4196455.964	0	3296906.346	1747778.193	0
POS00602	PC(20:1(11Z)/14:0)		38.3679	760.5833383	402262.7474	67957.12043	440945.8397	44629.8178	400572.3928	445414.8614	172416.1087	151639.2228	77703.38414	397447.9805	1941467.502	560442.8709	119074.9235	261387.5854	162965.0263	307299.0386	600144.1139	1422670.503	578740.2178	793303.5645	213144.1928	317672.4006	1458519.119	187742.9665	753057.3734	0	65418.44595	16388519.98	778376.603	2375815.568	1863165.076	65848.26094	561607.8721	217123.0831	144931.351	308182.4822	600947.3841	179647.3961	257686.3224	2342898.908	344190.828	83003.40067	916202.2076	60482.31037	529002.8452
POS00603	2,5-Dimethyloxazole		210.535	98.06050458	1159406.08	2090169.738	1830919.108	5511066.957	3583373.143	4577492.79	2563634.86	4948097.705	1506979.162	4676340.519	3831955.233	3543049.638	2876443.169	2480204.299	911957.728	2475112.068	8182897.044	4133694.284	4691142.149	16200893.52	1556993.368	1390988.99	2071235.287	2199594.329	3364860.446	3457342.42	1811400.957	4889654.002	1063438.073	4873689.149	1748250.832	1600474.596	5499397.722	5164661.677	3809416.732	3963403.084	1096253.354	2063640.582	3400776.719	5486137.999	2770966.177	1881793.45	5632928.662	3072360.276	6037758.778
POS00604	LysoPA(P-16:0e/0:0)		144.07	395.2532658	429381.4587	34959.02839	1399655.956	0	142830.4397	3009068.357	657638.669	119650.6837	839576.7647	6310555.419	17319735.91	8655187.826	2110774.343	194391.901	1947744.922	5810987.746	6348028.06	11545009.34	5837881.201	8488415.857	513125.7214	9082471.291	19216439.76	4122602.092	1737454.251	28174546	5833508.731	5732996.111	101627.8311	4807968.318	702345.8571	387163.1807	1555137.567	21379590.61	7959789.909	5078090.857	198181.6932	1753125.64	12236847.87	26373948.18	2018905.596	266430.6907	3689920.977	97890.02383	13534784.51
POS00605	4-Methoxybenzyl O-(2-sulfoglucoside)		467.866	381.0810748	154916.6027	49797.20385	1894403.541	138743.5169	3135896.196	1354007.507	380097.8019	148890.0998	454060.0915	1611345.228	5853327.78	3887056.783	900603.5628	46221.39046	185117.9192	761584.9223	5021462.08	2649713.889	1026036.818	1869125.119	226607.1649	1912319.797	1513318.838	852217.1226	1354282.695	3628868.977	767516.2875	823516.9903	591657.8771	2863102.837	50383.37513	158266.0276	484281.8099	1403606.516	2532659.725	2286025.871	344628.9515	1461561.621	2107498.402	4359152.306	976606.79	341905.3099	1081102.414	152312.909	3921008.873
POS00606	Methyl (2E,6Z)-dodecadienoate		35.4697	211.1690654	2433689.202	2520658.948	1910824.466	3883089.979	2898665.828	1517306.464	4452421.505	2152368.282	4882187.606	2435811.932	2692993.366	1380316.725	1132903.887	2546681.359	3042231.921	3148162.126	2349968.773	1882563.882	1831508.948	1847698.743	4617070.071	3680219.383	1671212.764	2609185.26	1931286.697	461895.4089	80327.51548	563556.3681	2769901.001	1420200.94	3626728.648	4195850.015	2397536.183	1614048.007	3893447.337	2888990.722	3715529.404	2583873.026	6432756.459	2761738.313	5176395.274	5684210.48	3188477.403	4305995.748	2290496.683
POS00607	(R)-2-Acetoxy-p-mentha-1,8-diene		218.042	195.138012	1242293.687	2416736.938	2601655.032	309061.546	13886296.27	3781237.008	1011792.906	537573.3938	361863.4295	4300503.736	7161740.88	3250518.84	2020281.993	1002342.433	1606669.151	3541656.623	9559709.881	16958926.36	2238150.89	5066437.003	1125119.438	4537657.375	7295159.062	2670140.408	3206818.883	18399246.85	67298194.01	30686842.12	5650363.607	7190053.104	326212.0685	767868.5425	2623113.336	3666966.974	5691997.313	6683044.734	1530627.063	3026043.984	5560196.803	8194713.956	4801170.823	651255.3673	3790169.894	740338.5754	5818691.791
POS00608	Linamarin		405.321	248.1124837	54032733.49	38678648.03	73823492.93	32927446.35	85571896.77	124016332.2	73519646.13	29908655.79	47817730.34	150259218.4	82403955.13	176844921.8	49837296.74	40911498.41	58424762.1	74413261.57	100458622.6	168905683.2	102142341.4	108744313.5	41377822.33	75189996.75	175016645.9	58685681.97	55371613.5	176725013.5	95355510.36	95888835.77	48288419.24	101723318.1	26197495.83	18453013.27	86977945.06	77827737.94	83196474.36	61779974.12	28849293.93	72732545.03	84867860.91	101503986.6	62852522.03	39676355.57	73668409.72	38066942.76	135357061.4
POS00609	Ethyl carbamate		134.225	90.05545889	85189073.78	19148491.67	15153353.51	18722269.67	9998043.978	42957889.61	20147664.8	79601735.65	66555540.43	22778451.02	15025492.03	8996177.484	11268609.63	28891157.95	17249331.08	43376531.8	16128864.99	49316222.31	17694717.85	5670036.461	22859943.4	33634549.5	9071222.95	16284227.68	10708589.93	23753962.72	36305244.97	8261483.027	20339433.69	24726575.2	22141789.21	22372535.53	33866197.87	27929624.11	18935493.39	13572148.59	22945539.88	16858779.47	10832122.38	9338029.907	14447299.25	15201122.45	15695826.53	16823614.72	7960946.61
POS00610	N-Methylnicotinium		274.9915	177.1386415	2164259.725	420817.7574	1341257.691	1148650.408	2019096.017	277448210.4	2102418.257	694059.2216	2424470.242	2899062.498	2447749.529	2873667.009	2290259.636	1935422.528	2437504.372	4693546.076	1576130.22	3240388.696	1245946.371	459113.1812	2298045.376	2182829.704	352476319.9	2689364.496	3217154.994	3572592.312	13778019.49	1793764.683	3622164.254	56516316.87	1945805.14	2015497.46	2107026.315	1333824.403	1939727.434	20100637.65	737840.3236	2201737.812	1655233.592	2418153.189	1978448.065	21537468.7	1433129.714	217934429.3	2679516.358
POS00611	Meta-Tyrosine		34.2007	182.081301	2207254.637	605415.3252	944831.1557	877778.5276	1288082.728	947644.948	1230054.736	644573.8996	358181.5487	1176489.132	350748.6151	728998.111	0	1092416.631	586887.6482	1901065.592	1031488.006	1159455.137	2134918.02	1232824.82	1210914.244	682834.9802	2790157.462	937126.753	1009752.365	1261585.603	1757589.681	264586198.4	891911.112	74875423.07	151014.1533	865944.9018	938379.0659	15730170.55	1215952.648	1914157.454	898939.3266	53863433.16	1914610.063	1599360.251	1009124.983	208248.0021	2561977.442	155894.6566	14107029.93
POS00612	S-Ethyl thioacetate		90.6529	105.0372503	4109436.03	19295945.95	21014595.12	222216.8754	14654093.9	952764.7132	2611395.267	841206.4655	18480913.65	2464447.562	12627689.51	9620717.92	5465913.254	1091252.075	1142466.041	1957362.86	63730264.99	10689458.18	7104631.27	20121738.35	24026386.68	2550185.015	10173783.22	3916137.846	15595900.85	7678857.964	8111400.379	0	15535327.51	74053642.43	893686.9432	415811.8871	33527488.31	62774704.95	11181823.04	6687579.679	7222923.693	24661134.3	28123224.04	41414666.88	4644624.075	2138177.227	73004022.08	10726700.29	47371236.61
POS00613	all-trans-Retinoic acid		227.022	301.2198719	25904652.36	39257295.11	77112051.78	8336816.412	88770022.41	50229772.23	30037672.27	15122209.75	9226949.905	80790161.4	80873155.97	67237723.61	33439819.82	16931771.81	20310360.43	62430679.11	37168038.69	87728574.05	1555505.327	75557327.96	15487235.29	26619289.82	198453061.3	72147577.14	91666712.1	90754608.25	27325774.16	0	28311787.89	103335521.5	8170888.06	7910810.673	31420332.12	68971347.89	123917849.4	77948533.66	31179914.16	68249553.15	110742173.4	143482804.8	87190485.04	25482285.1	93639962.32	23182309.9	108253668.7
POS00614	Aspartyl-Glutamate		470.439	263.0869525	630380.9879	104526.8482	2661049.486	295341.7	1448283.182	4482951.785	685832.6858	216694.2501	284266.7629	7211172.574	15076299.65	8553455.36	762340.1027	0	645237.55	763971.1917	7875423.073	3393224.016	6322082.895	21598961.06	870619.8831	1286799.994	22059818.3	294922.0135	5293384.425	3115195.267	1437044.867	5306646.1	427633.3246	4042222.012	185429.7136	128272.173	1570363.262	2491246.159	5093395.192	2138585.843	693928.1941	976429.9738	1768396.474	26014998.95	1564913.04	292197.1672	4735635.92	126014.5999	12306199.41
POS00615	PC(18:0/18:2(9Z,12Z))		37.85975	786.5995697	694282.6565	0	195802.9684	0	210000.4054	231483.0555	116719.6621	87773.52493	36235.79273	38273.49959	1546256.765	244260.3588	51700.39953	58420.74339	111024.6215	222754.8778	344617.6059	1566220.336	155743.9277	494320.1971	122310.0663	137045.5343	347897.8385	0	361812.4518	0	0	7717787.604	487083.3339	1446993.104	900693.6636	0	243341.6666	102036.6228	0	77864.57583	398172.7622	58042.94343	108586.2684	1307860.764	170236.4638	88823.0603	490720.156	0	120593.4598
POS00616	Methionyl-Lysine		73.60085	278.1507624	168497.6477	1725443.623	2554068.707	4325063.851	959973.3002	955974.9129	697989.8074	1326769.915	75439.88544	3706758.198	2096194.299	1373225.333	1729012.815	3607777.388	2380523.04	843955.5482	8124940.757	3157099.942	1984780.882	1763054.556	6729295.065	1269787.811	3039964.611	1288541.981	3988620.497	798734.0174	0	794559.0275	628587.9358	3221636.548	60180.05435	166668.0609	519155.4535	2776457.78	820312.0252	356397.0448	556231.2998	3157065.757	190324.76	5614905.066	1805882.837	1000729.935	1735484.364	330444.0834	3065610.022
POS00617	Ethyl vanillin isobutyrate		159.1435	237.1120481	3165325.61	1437750.647	2295576.502	128748.4908	7941173.185	13359589.4	6246442.962	0	1867343.86	6959529.604	32020637.46	4313381.011	4255924.174	7332022.823	7163427.302	4044181.108	16215797.22	2704306.022	11878016.4	3242427.015	4056890.916	1449764.222	37431043.9	710795.7437	6850535.925	5258966.821	1311593.88	44794771.2	2663213.041	11274567.97	444460.8345	2268872.306	2237548.318	25850779.62	3025854.691	3794335.876	2966284.386	10932143.78	3685723.264	7207429.511	1085734.231	2987717.065	3548403.633	0	2635518.556
POS00618	Valyl-Leucine		321.016	231.1610467	7543374.889	5490980.929	17270321.92	6199037.732	13309861.51	13642279.45	9775029.397	4776919.204	243028.0007	22785932.71	17830825.84	21932090.9	9502894.5	6161636.607	7692286.008	9344707.991	19228809.14	16016238.22	19856526.89	21936982.09	7173321.072	861434.8482	20308669.92	374938.8568	16335687.13	19316831.09	13406792.28	14494395.23	2033564.032	19528422.44	5153841.211	3909755.936	8784693.332	14995166.33	15705400.63	16323033.12	5685808.843	11829494.91	17763245.88	21802763.9	1741798.145	279275.5105	17737254.34	269780.6902	22321202.82
POS00619	L-Histidine trimethylbetaine		90.86725	198.1237893	851861.5744	1219781.082	2738970.624	1278899.322	3826156.545	5635327.121	783411.472	2285089.922	1759508.581	4195743.841	4506851.687	2614714.178	959120.4627	851187.582	1053971.691	2333269.645	4356552.096	4215274.628	3313140.233	5892415.333	1180394.681	1521227.628	9507929.815	1804824.647	1733730.187	3164734.479	1857940.312	11925269.32	1533396.084	1923872.776	602008.4009	508881.1736	1291179.01	5737625.102	6393741.213	4414554.227	1200087.833	2082170.902	3758679.554	6078780.397	1016526.925	1080759.973	1601512.457	1030950.878	7727415.993
POS00620	1-Ethoxy-2-methoxy-4-(1-propenyl)benzene		202.153	193.1224215	791331.2293	567912.4041	1586245.798	380294.5903	4929173.081	4169449.904	294526.6014	0	1935649.881	4230713.099	11870428.61	2120361.548	1845024.194	556825.4857	113347.0812	1258598.813	7704715.153	6119481.171	1687758.831	5133720.136	504482.407	1670678.507	7862097	4465831.99	2483044.172	7744476.235	3473770.176	1297034.497	2266341.435	3178518.12	2810560.874	141646.0473	1742329.225	5479213.34	5367002.588	6023606.171	644070.4016	2272051.884	6679335.369	6209494.418	7954107.845	0	3467194.977	0	685911.5284
POS00621	Serylvaline		398.187	205.1182988	2298975.856	919719.0485	1831309.084	608562.0713	4717313.44	4657699.527	1453011.41	841817.778	1803206.716	6197802.66	2319327.661	4288925.309	2572462.902	493520.5109	6183370.769	3598621.791	12194693.12	11821693.41	8833524.647	5341695.601	1140599.051	2237254.352	3975305.656	2131465.615	2868137.51	7458980.028	3632774.663	14560350.23	1546138.28	4916825.868	0	0	3351079.04	3443850.543	5402318.687	4170056.625	752794.2408	1270585.925	5656994.662	2435993.24	1594296.038	401794.4199	1050155.44	353248.7601	7185472.932
POS00622	Dehydrooreadone		190.857	235.132703	141397.2092	369071.4954	519014.3947	0	1892615.96	1341854.745	0	33148.48785	0	860101.1506	1131929.123	1597116.528	1238137.487	0	817925.7621	693154.5207	1728169.622	590080.3122	3788875.076	2682248.541	649011.169	127337.4916	3392056.832	0	1496331.964	4351100.063	0	137398.1948	666592.8696	5119560.295	0	0	633052.3409	3258542.311	3487720.518	2716691.93	333802.7495	1015252.31	1490419.22	2871172.75	1624616.215	55942.58669	3830167.886	42791.97798	2109902.694
POS00623	Isovalerylalanine		246.404	174.1124634	1765008.92	317813.1862	12790759.41	1079786.141	3658366.184	2132620.962	325412.8197	1489855.303	1687023.14	1311895.442	3319041.565	146103433.9	641689.8977	891936.6674	966248.7396	1979258.654	18466320.06	4556683.416	31363366.96	7460177.545	1327859.051	2841241.25	5398845.639	344149.9738	14821372.78	602063.3019	2588574.711	30164202	1612567.86	3314919.928	1630517.756	1294718.986	982597.8096	5693444.647	10208602.99	4914257.764	4973507.343	11685335.67	664002.7837	5032550.608	11357874.99	3026305.426	111518861	6855296.748	17842349.16
POS00624	2,4-Dimethyloxazole		260.232	98.060479	1565302.172	1245429.865	895714.0275	1957194.846	1933639.827	2224970.502	2315422.725	2525050.055	1382600.47	3622617.297	2935367.711	6194493.003	1438405.503	1561093.62	2638778.106	7846407.859	27630848.78	2266626.604	3662429.796	2268395.369	1010885.349	1852757.08	26408262.86	2047645.94	9907914.037	1591198.075	5537442.145	2286352.301	2645154.465	4833467.41	1558099.656	2808465.66	4456377.463	3637107.842	5728037.029	3560621.616	1221045.638	4322388.645	1603226.285	20985601.92	1266270.632	5089328.094	5906081.997	5612787.012	5459751.437
POS00625	N-(5-Methyl-3-oxohexyl)alanine		199.963	202.1437288	890160.2466	573179.2406	1102387.495	1015895.786	2585873.891	1735526.537	1070211.595	557648.3353	499253.6608	2634698.632	875444.7059	53849801.43	1369804.767	296391.7724	647515.8103	648655.3816	6478235.001	2509619.005	12300761.77	5045379.862	1270842.147	2002634.476	3097668.884	500236.4377	6973805.296	15584288.14	0	21768852.19	436475.4972	3532253.231	312697.588	677837.9332	1958234.513	6671283.546	496316.2947	794905.6953	3992886.866	1829275.614	737871.0775	2028823.447	4045019.1	1539555.453	7723222.824	1741296.915	1218702.714
POS00626	Hydroxyprolyl-Glutamine		341.243	260.1237059	286224.261	225726.2542	2415649.145	121748.6342	1238449.485	874902.6107	197455.0948	271522.7794	316813.7341	2619817.337	894665.6485	1197305.494	147261.33	266076.6727	276971.4361	594280.9323	1252276.581	911510.4637	1226803.823	1988985.043	176123.0374	570439.5563	653027.4604	757310.6878	1017016.408	1684599.978	940024.3718	1824681.073	784259.6261	1353882.733	58131.34188	48296.83629	454090.3448	1056441.093	2274672.003	1976646.44	670820.0306	1351100.095	2421774.426	1827521.078	1520034.453	225185.1413	771654.5141	398112.6308	8391954.719
POS00627	Dopamine 3-O-sulfate		146.557	234.0428569	42781186.39	66619716.53	70403028.13	18267461.73	154246232.2	253409455.8	39032426.98	85623150.97	45929199.17	184919334.6	111311569.7	124411427.4	69672931.98	85439901.21	49112038.49	156941772.3	347117450.7	185810545.7	58185655.17	253208240.4	41488255.77	66196657.82	220655314.3	34173232.04	64372922.7	160771414.4	94237544.63	171825722	111402900.5	127963641.8	25468618.28	8625801.755	77260207.5	153614212	180032563.4	991761728	62354743.98	123876895.4	268856785.1	121622587.4	108946180.4	22030033.68	65864295.02	10278356.44	191990606.2
POS00628	S-Acetyldihydrolipoamide-E		359.509	250.0933541	86281.44493	123821.0944	138335.9326	5323694.081	25615376.24	420583.4441	282960.969	257360.5466	150142.4297	1082184.89	2085976.296	547986.8043	116208.3039	131588.8167	390330.348	101175072.3	687142.164	240644.1381	964828184.3	0	418867.505	501236.1471	0	171652.455	101170.676	765719.5679	449562.3838	78696.70454	72843.63774	888904.0821	131988.1405	58395.34868	213629.913	559437.2799	481280.8855	576188.7116	183293.2934	711854.9394	975621.4938	1043925.702	228253.3884	176805.0258	73413.03919	173146.1547	60137306.95
POS00629	Camelinin		415.4635	262.128029	206787399	87782951.72	399466011.5	112074435.7	354860683.3	363671046.9	240169560.4	67466279.25	118282594.2	662703895.9	655706165.5	498214446.2	204780199.7	99078521.8	184674305.5	357243890.2	642615394.9	578505297.7	344320575.9	570593974.4	142243131.1	259697648.7	638443963.4	208798888.9	532004920.6	558549491.3	370234914.3	523992541.8	186837332.7	466339734.8	68102197.14	67399049.81	295566914.4	615622803.7	484453656	423246158.2	145429586	247571503.2	449895586.7	644396334.2	282226559.2	180589931.3	395444435.8	98030705.66	483706470.4
POS00630	1-Deoxy-D-glucitol		146.475	167.0926308	0	0	2295209.103	0	2047343.9	67570247.74	0	0	0	6324988.316	6886593.481	3603655.446	0	0	647822.7948	36036154.53	62614797.6	37581409.67	4674899.617	5330639.235	204946.9636	471781.3736	4037393.197	633386.1204	6652109.628	6295431.796	8333837.763	5275317.079	400172.9893	4819433.864	0	0	0	5666998.06	3635945.179	4778107.823	28752790.5	35566903.94	54724514.91	3647412.59	1471901.977	0	36773952.22	0	5584400.194
POS00631	Tetrahydroaldosterone-3-glucuronide		269.3635	541.2645414	213881.1439	213682.8645	2272244.302	164439.1316	643460.1491	2610525.428	316231.4269	234580.3313	90204.14574	2512609.356	2990288.807	1877645.254	560493.614	231561.1904	217264.2672	737118.2163	1959036.899	2451085.341	1685523.216	2497561.867	355001.2659	1004418.826	2408307.362	752511.3017	2427466.814	1007625.591	372852.6984	512359.8533	320339.1541	2293944.436	14928.38114	118538.1522	549397.1246	1163853.247	1536657.143	1007100.661	126990.4055	658614.7347	1448408.264	3379892.277	1088280.472	205555.7055	720972.8093	42495.9021	3689669.449
POS00632	15-Acetoxyscirpene-3,4-diol 4-O-a-D-glucopyranoside		551.796	487.2132298	486315.9145	297008.105	1276966.316	141311.5666	995316.4736	1936327.802	502238.2858	623566.9945	449936.5075	3589889.833	3341634.07	2842381.509	473475.1623	64736.30506	938134.7472	398880.0579	3263790.836	3714671.785	3470906.002	5273337.093	720237.4699	896382.1946	4558683.785	463642.2944	3779537.656	3523928.297	802081.3148	3334240.934	530347.1163	683601.6193	185675.9372	286328.1942	508946.386	1670055.58	1486879.299	1174260.898	174255.9985	793424.7235	1093006.276	8539041.608	863271.712	326108.0294	2483147.538	335979.7937	4571089.131
POS00633	Phthalide		26.4022	205.0858479	0	0	434346.4579	39347.38062	0	0	0	90621.82419	0	0	0	14601973.51	0	0	33022.41166	0	312831.1018	1066487.351	206738.6507	32148975.68	0	85569.00704	596050.1096	127890.1965	100119.2266	889695057.9	0	76752.61471	0	0	0	26349.62108	927831.7413	1404172.087	118131.0592	0	2551030.584	3641618.338	0	1789592.224	10497006.33	0	336941.0975	0	580276.6984
POS00634	(2R,3R,4R)-2-Amino-4-hydroxy-3-methylpentanoic acid		95.5641	148.0968096	567086.9563	969930.3969	573170.8121	631974.125	2179345.303	1220623.309	288251.5176	379070.3186	606521.6113	2885701.979	1150696.354	2915686.714	2900917.099	725757.0478	1140333.282	2178752.057	3798747.782	2716908.567	1687156.225	1546066.542	597597.8042	635646.5662	5178218.308	719988.5285	1028828.89	2843498.538	339902.9293	12014022.57	1302554.147	4028527.502	387906.9599	529104.9489	3562022.628	16431948.26	4161662.329	4407185.758	1412707.228	2559742.928	3916331.062	6213294.157	1157778.995	345713.7028	2413763.021	1000311.149	486377.7268
POS00635	S-Nitrosoglutathione		516.057	337.0811574	246982.6291	312052.2848	581840.6404	271368.0342	1082044.119	912760.7908	322468.5596	313057.0741	312620.5105	1562639.72	1420103.337	583596.7505	319535.8742	291483.8367	345733.181	207997.537	329993.3958	442385.1673	133537.09	510609.7158	269914.6877	580394.9034	862395.3938	350231.0643	672179.6649	734913.3466	567561.2841	269554.1889	297403.9294	1243458.682	293358.5789	355431.6323	289845.779	342927.2283	1365315.524	1802873.824	190680.9341	1182098.94	809706.7152	343581.3103	473698.0267	377109.647	670500.6665	282419.4832	663976.1546
POS00636	5-(Methylthio)-2-[(methylthio)methyl]-2-pentenal		45.2326	191.0550099	1264513.427	861979.5882	7503820.466	1585528.878	2941704.79	4044953.369	3547202.161	1252976.962	710444.1296	15103351.66	7393495.704	9105128.878	3085348.845	1005422.241	3121813.069	4330569.096	6487241.364	9792343.005	13043351.6	8755486.05	1488619.537	3141919.943	8087678.65	2146211.349	5865351.208	3520613.158	2526020.604	6779626.404	4684639.943	6163903.247	622420.9783	2134422.764	2701841.287	8192974.832	6505838.916	5009665.089	2128476.885	3558722.639	4139394.728	10392873.43	2806694.717	1712674.124	4264293.4	957115.4226	16179397.1
POS00637	Porphobilinogen		269.3945	227.1024471	565018.811	207999.4773	992621.4923	422689.8603	5669976.069	28844180.01	609902.5219	150792.1654	441547.5438	1624779.702	1388999.829	1540963.351	636885.0748	441863.2132	474546.5198	385072.92	2018524.344	1570039.714	1851999.323	2275286.677	365506.6611	989922.1732	3788360.99	681060.857	1519509.714	2070767.242	825976.6518	977670.2805	1047294.839	1263908.182	168095.092	132738.5831	5559351.342	936439.5975	8095368.688	1583503.541	1430961.825	515445.5163	1302200.108	1537811.157	1021786.922	307481.1482	739907.4414	741559.3162	1523377.393
POS00638	Serylleucine		481.576	219.1338888	313504.257	279762.0942	6016368.529	386507.8695	7424218.45	7957610.742	338613.6208	277573.2785	233350.9219	8689616.331	7744837.6	9182069.142	608546.9355	144748.4054	879266.3675	1803784.192	9887504.132	6388384.853	9584195.649	49122531.95	2254432.265	995407.09	17293873.69	723113.1934	6613425.163	14124925.21	1463715.568	4723927.961	1027815.201	5716791.734	207644.4528	385756.8418	1401297.945	2522072.377	6980430.85	11386347.29	507790.4804	1614898.915	6108910.011	40058821.77	1475608.141	416791.6768	8457426.734	70112.65595	15848357.14
POS00639	Ureidopropionic acid		334.36	133.0608806	3189995.309	6544776.804	7551283.011	2120269.081	4880200.407	8903333.247	10798363.88	1872298.01	2393781.938	9527196.308	11231836.59	10630440.21	3257279.084	2310643.697	2758322.619	3481415.191	16723177.58	5838947.964	11749886.95	20227732.6	9204291.117	5290141.82	2367047.604	2607565.692	8178875.483	6457337.067	3191743.444	12287851	2081508.694	13451576.53	3461213.044	4744979.728	4074574.155	8688041.588	13013834.74	7529680.348	5187752.786	5723063.075	6658514.328	18247263.93	7910568.172	1869610.711	15241389.13	1972382.166	17083939.88
POS00640	5-Pentyltetrahydro-2-oxo-3-furancarboxylic acid		216.2065	201.1122454	737283.3065	159309.1525	839581.513	3495438.374	2132217.454	1878968.619	2057972.807	130337.3701	0	1026395.669	1134584.517	1105878.711	1424853.118	1455426.281	253734.5714	3364477.268	829843.3689	1608637.888	1667757.08	2382015.951	1554746.042	641474.6324	4285318.132	203244.2228	1472338.536	3591285.944	153848.0423	569727.2723	217127.5413	2371051.09	933788.1682	0	2093111.866	3230354.315	2099291.002	2557924.668	1032199.707	1248571.51	2838066.724	7138713.628	1728159.968	220378.3795	2202434.838	250008.2088	3620104.761
POS00641	Dinorcapsaicin		251.832	278.1745724	0	25318.5744	0	70726.6792	29842.31135	488047.4855	0	73326.62592	0	0	0	9473777.768	16770.79779	169124.3386	0	65472.8386	2100459.66	0	513982.7999	0	551601.2907	30702.21444	78027.70826	33112.23495	696677.1744	430158.1405	53810.57407	513346.2426	43625.34927	11124436.44	40671.03074	0	17415.79329	1932813.746	0	0	167543.9222	0	894067.9677	822824.5555	96720.15543	114023.2424	1356126.383	1350502.288	49306.86942
POS00642	Cytidine monophosphate		171.584	324.0586916	700755.3029	76769.59951	926222.865	0	212865.4264	1084131.701	1025637.122	286384.8152	134807.8887	1278587.801	1090987.07	2195557.688	897015.2955	233404.1129	613274.6083	2654041.612	1587126.192	2193358.668	6875770.232	4560391.657	1196169.903	1423557.328	2111407.174	537767.4914	2884349.43	1157858.471	1268885.24	1771581.515	286112.2168	2844356.987	172086.0504	37523.49814	0	1322128.24	586161.7035	922748.5155	357522.8466	111549.4364	2641628.053	2174261.325	0	302779.408	1671128.082	482513.6475	2295293.807
POS00643	Hexahydro-6,7-dihydroxy-5-(hydroxymethyl)-3-(2-hydroxyphenyl)-2H-pyrano[2,3-d]oxazol-2-one		334.451	298.0918346	679807.7184	534868.3965	619192.458	227081.4258	819087.7518	1368602.755	328946.9618	204104.4406	268356.4214	562410.6434	2889769.793	664532.5231	251332.1788	390284.8154	285903.2689	687843.2992	7452754.612	2452240.076	254656.911	1218724.984	250411.7975	106366.3779	0	265577.9005	1257692.009	3381924.118	3625099.486	277654.0238	162332.7609	419397.0998	733341.6317	350208.5082	33436.4917	511448.2391	1053665.751	2148649.241	69599.34484	766033.7321	324348.3917	954883.4786	282515.6074	91183.8248	0	183017.8083	959136.884
POS00644	L-Hexanoylcarnitine		634.24	260.1851927	1134374.264	779805.1716	437562.7774	1019249.259	459354.4681	578211.0625	843837.1388	452821.3712	860570.9201	533827.2846	477744.0886	524730.6843	555761.9718	943716.9315	658723.3339	819668.586	556623.5975	681203.2285	546380.5294	639469.9417	3113355.49	470555.2602	383641.9557	664004.4819	607430.1214	418533.8949	460979.4057	536149.3632	976981.7115	567527.1929	485084.8862	775796.9313	950290.9048	447308.1411	473094.4356	479276.7438	574833.1228	367999.0751	1097773.667	535091.8515	554019.59	474152.3465	421922.7185	669398.6222	496729.0997
POS00645	2,4,6-Octatriyn-1-ol		204.6	119.0606162	4008303.658	2008600.262	9282281.945	5663141.628	15279148.24	6612711.008	5581811.899	966980.0594	2512689.078	15160093.07	4386395.75	7872381.347	4273911.458	1399032.876	6985321.87	6103287.176	6195225.479	7807055.828	15559312.2	10406197.37	2427392.705	4405483.355	29813444	4035243.9	9537823.937	11297645.31	5930246.204	5957623.935	4761701.313	8159952.188	2334303.004	1568687.799	5216364.483	8564982.826	3584462.865	16962552.67	2165319.714	7343707.684	9839369.944	8130948.295	4272555.837	4400321.971	10360217.91	1494243.289	15156387.03
POS00646	(2S,2&apos;S)-Pyrosaccharopine		419.756	259.1285911	314021.9855	194766.4994	633811.0642	180281.2643	1278650.075	5731810.151	412032.9119	215160.7935	207389.3469	785640.567	375172.5613	2898350.98	392978.2932	179680.849	408743.7944	712044.7645	2588010.987	1095037.028	5989269.842	2877005.817	536657.7036	604293.7639	6340893.454	320111.7305	1609709.272	1091547.585	523909.3565	1583363.395	561939.2136	964013.3796	163281.745	168380.0696	347300.6912	567073.4888	760664.9855	531022.209	278909.2398	519106.2833	678192.9948	2228599.949	584922.5179	217660.4886	848883.3302	164326.7492	1055386.379
POS00647	Cyclovariegatin		299.018	355.0421539	0	0	0	0	625910.1504	0	0	17424.00928	0	0	77649.48384	0	0	0	0	0	32971.71496	278221.5304	44734.54584	0	0	59743.50365	0	0	38690.13056	1039306.762	23859.94997	9033082.996	0	0	0	0	413010.8167	0	0	0	0	0	124660.4096	195086.2347	0	0	0	0	34645387.9
POS00648	Ubiquinone-2		69.7867	319.1895985	168247.8385	258563.725	1060425.997	44369.91958	552127.3869	2328552.472	882853.238	332850.9545	228596.2875	6227033.997	2474398.18	2589443.958	1066656.702	329836.8522	341643.5845	590758.311	1635510.192	591191.1422	949310.8137	1941454.036	837079.4274	1631666.009	6881477.907	848872.0616	715179.3927	0	0	1548586.918	412731.2914	3167457.674	390048.7123	201472.6052	1151278.618	2597932.908	4594113.543	2115236.149	893304.3467	2012045.801	680034.5221	3748466.687	2447489.491	588748.3522	2893614.734	57357.12197	4137718.951
POS00649	2,2,4,4,-Tetramethyl-6-(1-oxopropyl)-1,3,5-cyclohexanetrione		198.874	239.1277275	793984.4768	6399617.968	1087259.009	233251.8365	25601596.9	2076747.735	2490472.092	1489553.381	1027760.44	9701505.791	1841139.49	5676495.223	2852066.448	5746288.661	2221270.067	2182592.282	7064798.505	61961376.02	6952573.385	4400661.494	1598345.042	1551101.978	42519968.56	993787.1496	7625935.25	7234589.831	17104692.61	18744846.81	1749129.755	28516774.58	406908.0138	1174351.51	1176054.379	6609164.061	9942977.757	8730405.478	3420920.467	10285483.02	5367475.925	23666308.5	2231304.571	1164943.944	3573377.224	334106.6849	31010723.89
POS00650	Aspartyl-Asparagine		453.036	248.0873038	1005545.426	362017.9406	1341187.754	745122.6506	6684406.817	3498091.902	1032063.005	396129.1527	589678.8442	11717186.13	9155164.226	4601064.668	1332134.932	421629.1948	637871.1494	1163291.62	4481750.774	3451611.597	4353473.809	49191097.86	249394.319	736894.8427	12084186.63	608411.8258	1674188.45	16353911.27	955834.5587	3419126.065	702410.7222	3837512.001	1852922.328	276672.2708	1369145.475	3516342.999	11638294.96	9033293.723	1072158.64	2129646.847	3585801.893	23016553.16	6799740.513	444435.9918	1858667.939	361618.7228	23745723.15
POS00651	Lysyl-Alanine		463.1815	218.1498883	50993.44293	0	1073948.908	0	804472.496	1261461.833	103865.6468	0	88744.37831	780612.0326	772060.2861	1169722.845	68197.59207	29704.87976	218882.5761	271351.6631	835003.0061	1200477.324	760444.7482	1737413.732	125164.4528	146280.7782	1568907.498	127557.76	740187.8954	1585533.874	287599.8363	8367166.664	129141.3532	1110911.904	51196.27438	22648.90162	193310.0033	424310.2761	1057917.919	821712.1201	0	282112.3806	884087.883	2672856.322	14824.97008	81552.13699	426469.8986	44820.81268	2264784.975
POS00652	LysoPA(0:0/16:0)		232.8755	411.2481669	317049.1211	102605.5762	199652.3422	65526.94148	350891.6412	190414.5284	208640.1095	16494.1233	242280.9723	504906.5958	2939038.478	2218972.308	453928.3015	59577.14725	657091.6782	896406.8904	1566869.931	2290232.255	667172.398	868025.0178	168402.1568	2486820.925	2494179.641	483110.4933	916132.6093	4703025.458	954053.2897	5062105.219	110773.2218	888691.0055	154161.3784	94382.62818	375423.68	1665279.741	514836.733	419164.8871	82056.07088	484182.6144	1070047.449	1405341.656	521448.2232	57121.41962	333766.0376	41958.29904	2345052.531
POS00653	4-Trimethylammoniobutanoic acid		426.1245	146.1175846	5879568.223	12338606.43	21848221.47	7296941.974	910926.2179	64092119.72	9211112.822	15481108.19	11190287.78	12196969.51	44666324.47	18103756.99	27405443.62	10149144.96	6000433.644	19653117.93	39314013.05	34122696.16	28254181.61	33174973.08	9990828.613	36912316.27	8185820.918	17761360.91	85284399.2	23417264.83	64647335.58	218561590.2	12102981.8	21236014.33	8686846.114	3449955.274	6815461.764	71668762.81	206012466.7	61890570.53	12206121.45	11411863.68	21943143.32	21206826.28	13958370.43	16685115.15	11672818.1	1907363.663	21509865.9
POS00654	(Acetyloxy)triphenylstannane		169.302	411.0376719	0	0	1292235.803	0	342915.9932	1160377.212	0	0	0	2287668.017	2071018.652	514558.1588	0	0	0	0	0	0	94682.41623	1168651.63	0	0	1866516.642	0	1333422.919	1729534.318	0	0	0	141623.9678	0	0	0	1390457.594	1783966.812	687845.9398	0	574971.705	0	2363251.8	289811.3917	0	1629960.517	0	1820966.003
POS00655	Linoleamide		34.4978	280.2630709	7177476.778	9385361.653	6610077.569	4757480.786	9705076.379	2661643.714	7951280.156	6851732.905	7606621.127	5265580.177	6531304.062	6485369.196	11352985.42	13914733.53	7525127.435	5285499.367	8964211.923	5491536.289	4013022.627	5940681.153	6106773.833	5563122.426	5587219.745	12726393.94	5309200.404	4206554.749	2961986.434	3105256.536	5301394.017	2982662.176	4119987.074	11133133.87	5831169.463	3945962.947	2859263.194	7371196.128	4178037.08	210951.2254	5241499.761	185556.7862	2786171.745	6343359.055	6366158.72	7957684.121	2739846.487
POS00656	1-(Malonylamino)cyclopropanecarboxylic acid		201.119	188.0543583	14085421.26	19560161.78	4142347.375	10929577.65	3012604.889	6337256.804	15530844.82	15697091.81	19161767.03	8608837.564	2757542.95	8399498.497	20713910.85	12850843.98	32029109.48	14367878.39	9106533.465	11873862.36	14940449.76	9311883.036	10016888.43	14807812.18	1352594.427	20792019.24	16994111.11	6620769.562	7763666.692	10801847.09	2291309.926	9163725.68	11543282.86	14144523.4	9298977.221	6493827.965	2232177.544	3124040.435	6944254.362	3494446.737	15642931.52	3854773.884	10422827.29	17852535.76	5333751.152	15912810.21	4238825.998
POS00657	6-Dimethylaminopurine		19.0184	164.0930955	574535.4379	600651.1889	709115.2712	620662.13	635079.314	608455.4315	575153.7237	843848.328	746440.9801	644648.8857	530181.2207	530808.682	492207.7883	544556.1295	421341.5924	571695.2102	732566.4611	379429.0918	488573.2179	454337.5277	609576.1885	731665.2693	544951.7942	621063.887	678311.3283	701213.8581	304703.3336	309688.6403	678529.6254	702886.3505	550223.3573	695877.6463	539095.5781	725145.8422	514883.0772	544362.0644	643604.5639	698660.6083	509798.5533	564418.0343	618466.2847	637710.0349	631142.5408	365582.3212	486006.6968
POS00658	Hexylamine		37.7096	102.1280433	240680651.6	314487537.4	332605198.2	247929604.5	243340346.8	234742966.5	251987180.3	239489195.4	379623509.7	352068711.5	249158897.9	228149161.5	325237659.3	321511251	369479847.8	283728304.3	349970956.1	250383742.4	235280215	239605470.2	331728163.1	331384634.1	347265302	343132494.4	327990135.6	181328281.4	231983651.4	144340011.8	332206140.3	225677400.4	215770901.6	337331567.4	314666580.2	199353647.4	256006474.6	272544437.3	292048842.2	294885476.4	344270943.2	237315369.5	242478448.3	344816333.6	237776385.4	354679656.4	148262056.4
POS00659	3alpha,4,7,7alpha-Tetrahydro-4-hydroxy-1H-isoindole-1,3(2H)-dione		36.31755	168.0655401	2660950.794	1358286.571	3450825.636	2605195.003	4529809.859	3141780.646	1709603.901	0	1483208.492	5083001.597	3825430.865	3367532.751	2699738.267	1245290.199	1944782.876	3447122.098	9291593.254	4410255.755	6783835.528	4731134.832	2320587.952	3354567.87	7067171.894	1661303.245	5565966.462	1079012.078	10120358.86	411437968.3	2332395.771	86572487.95	736616.7412	882378.023	3567784.346	19168160.18	10750334.2	12505867.78	7462196.058	25352949.15	14420431.47	5414429.943	3104296.53	229182.3996	10865765.88	0	7616451.81
POS00660	Isowillardiine		373.3835	200.0683365	1032142.077	546449.8383	48530764.46	205016.7612	1662685.712	12071794.69	4326456.39	188430.092	583795.8007	2560451.271	16290905.21	6068900.606	9908071.21	473524.2423	4435265.032	16402897.88	33457017.21	1950820.724	8654574.024	26327001.45	7239975.781	7549326.222	16370478.72	1838699.278	51008587.19	3683611.635	3339059.985	6330849.045	2321519.578	18786065.03	1767155.359	642173.6451	2772541.086	886019.6082	11889915.63	7932490.203	2669362.243	2019206.863	4257195.806	13485499.32	12764399.51	2725267.445	15996518.37	1277918.908	0
POS00661	Sugiol		63.60695	301.2043602	0	597774.2763	0	56057.96855	3453883.116	740251.8811	45328.82631	56581.09559	37463.07755	3744490.601	1181210.236	0	105405.4578	0	112292.1334	1250482.183	897158.768	1765829.13	153942.9014	1840660.936	119411.7529	66054.75783	430341.1617	511718.5259	660824.5915	0	155327.9148	0	1550449.98	94937.21707	2205257.501	1029898.647	1546627.111	3019417.264	264266.4158	0	1031050.551	442944.4433	204576.221	6336147.419	1722531.149	177416.6529	997220.4897	826320.6764	1167846.11
POS00662	Heptyl 4-hydroxybenzoate		210.3235	237.1484052	3476038.409	2494268.353	5636454.84	1156235.471	9292221.086	7105796.274	4041643.813	0	1326383.948	3799188.083	8104828.631	9859396.71	4338055.818	8025068.309	1915340.084	2790605.876	7846877.277	8109353.067	4949505.067	9642424.714	1427730.526	2895492.167	11894636.64	1908186.331	6057311.415	15111732.89	7067884.24	5728722.679	1501383.123	25049046.49	145807.9981	626450.4163	4518609.998	5087104.027	57556196.81	19086695.8	187900.1242	1544611	8319630.505	15878131.59	5382835.725	1265059.371	4214584.629	814590.8533	8243275.995
POS00663	Lentialexin		29.8983	121.0650013	595596.1445	3089743.036	775814.0465	447778.2779	14064934.19	3394081.062	531661.1765	85424.0998	743303.5314	14587972.31	34869427.34	3871023.84	786996.4383	1147220.586	779038.7187	1225233.192	2899446.586	1586224.757	1598371.685	11372049.52	944501.912	1598265.995	13110670.68	474431.1062	6307673.011	55185236.49	3364961.946	455894.4177	2765912.169	985573.7899	511930.6738	744727.9027	11089311.34	16482640.93	2065301.372	2031995.926	3266552.645	1215214.993	2650615.745	1646030.366	3834817.576	2264616.418	5529639.501	302476.8027	10554674.99
POS00664	Phosphoribosyl formamidocarboxamide		519.5235	367.0654452	12205.69536	0	816531.5671	27440.63772	9618131.284	421462.0806	216514.4041	219642.9203	353385.6769	562823.5412	108606.4112	370884.2873	344109.5538	0	64380.45277	164391.1413	1255060.471	561809.0026	128736.5445	149881.1494	67678.89601	964639.8665	263025.3922	845137.3284	518631.5667	612837.7327	496948.5522	135496.0397	351254.388	505368.0079	0	200761.7308	182924.1723	345996.9814	484380.45	567351.0306	332700.6456	1653950.159	2385535.45	185665.594	473837.2569	322986.6092	321901.2292	101405.6495	143089.5316
POS00665	Dipropyl sulfide		365.312	119.089853	324296.373	78195.55997	711198.3248	865030.8963	1121310.385	774123.8566	661550.9854	806203.9251	497516.9978	1441582.209	1121143.369	724585.0479	199968.0059	41568.36813	44492.99548	238620.5023	467823.7883	875574.0393	1774607.04	294565.8727	218154.2024	1855445.499	789093.0326	301471.5136	477542.876	1544873.528	532730.0505	318054.0318	1237385.388	633657.9801	178435.1958	150756.1222	308913.977	1104466.483	1519749.462	2287973.402	491432.8527	447602.2317	1179439.74	820309.4096	955278.2157	141738.6282	121993.2091	277695.7018	2025698.417
POS00666	3-Hydroxy-4-butanolide		282.473	265.0902662	353982.0633	85852.20081	2771625.361	387412.3381	1793098.121	2011135.963	611788.9442	248717.6642	485330.4241	3071735.88	1851513.499	2149997.028	628273.8199	256814.4249	700624.5064	649180.4843	1163029.593	1040996.678	1797370.25	2341054.407	458262.9532	1101631.241	1702284.389	753292.4618	1381312.594	1309141.465	744847.7259	2653935.299	722839.5133	1768834.704	158760.6962	133627.5626	825853.1932	1545549.408	2596554.855	1322908.669	607078.1053	1574225.027	1894831.616	2220623.609	1167732.405	569649.3143	2435181.581	415651.3269	2542608.118
POS00667	Biotin amide		321.83	244.1111055	6373818.567	7833891.057	10685077.54	2985220.719	11883331.8	10600767.68	5302001.639	2690509.053	3646669.354	10038536.62	17918715.05	18224427.95	13038860.09	5131346.728	7532395.048	4849081.367	11815463.79	6307888.8	8809869.459	19146880.21	5538131.658	9405899.571	9364074.004	3671149.39	6984728.443	5325112.374	8045907.464	10238882.17	11078542.74	9939609.36	471563.5506	3214770.824	6891423.67	9873108.653	13085612.87	17644266.63	12863646.88	10643352.28	6602672.257	17969860.58	8360260.871	4555631.703	17147517.16	1774160.425	7269260.478
POS00668	Enol-phenylpyruvate		38.8262	165.0510049	15684914.12	6806388.223	3745059.887	7218728.862	4732896.068	4694736.119	9519250.378	7447357.688	6838242.375	4135999.691	2429236.194	2867383.258	6722400.592	7420961.963	7718393.6	3371460.841	4030604.061	4775678.944	4894965.24	4270943.936	3185978.433	5823477.653	895415.1594	5451950.878	2927776.874	3955275.334	4767759.44	3952446.046	7136226.805	6683560.088	7308519.298	5342593.44	9349650.873	2986863.67	3734185.188	3517846.937	4440364.388	3702313.596	1663366.405	4536699.088	4506155.46	7728681.031	4887745.172	8004548.76	1260642.544
POS00669	5&apos;-Hydroxycastavinol		239.7435	567.1752234	2464747.592	975019.3557	1764007.421	958103.2271	1671717.766	11552868.91	1562017.633	110166.4156	2256964.789	3983186.636	5232375.473	9130398.403	1057689.983	2782975.001	908633.0578	4770369.774	9035488.634	1770665.524	9925867.059	5183946.527	1941115.135	4573661.303	5690490.808	1767032.368	7330163.342	756544.8672	2614411.093	9913223.157	1517644.164	9146470.244	2722131.348	429838.8408	3858711.395	6761296.298	6971839.508	2027163.722	2739329.063	4485419.228	7711052.048	5275539.088	2929569.142	1498296.124	8066000.802	8326277.935	6114493.348
POS00670	PE(P-18:1(9Z)/20:3(5Z,8Z,11Z))		154.315	752.5567126	432448.9704	234440.6969	1304801.837	62919.39089	716349.0559	2966552.051	409410.8299	341410.6454	355122.1363	1923457.711	2971227.65	2085425.076	467668.9935	417523.3593	753252.5642	579342.4572	1467618.129	2031778.007	2202854.604	2041879.543	489704.1149	1281254.236	1954090.624	394321.5139	2224006.347	0	0	23141867.35	749275.2493	3409046.801	1573290.511	204430.9025	1252559.156	940159.7333	1360134.631	1093720.015	820918.5349	928923.1437	1065993.53	3121534.498	1015225.445	537641.7679	1840591.323	461361.7822	2618969.124
POS00671	Seryllysine		327.359	234.1447415	135559.5679	99910.60742	936396.8402	116881.1619	2170110.902	143043.8272	0	630440.7026	652435.7995	5697597.884	736434.4255	623160.6741	0	290538.2526	137507.1463	88430.55293	1722913.232	943787.9767	962974.0946	1409099.973	73139.22107	240829.2893	2539818.004	548583.0174	376631.4147	1397157.221	332070.0713	1453850.188	672236.9099	2544472.675	0	189604.8599	1074558.887	946687.4926	921076.087	1047576.27	461377.3418	5630169.659	1566361.092	2258018.563	1248025.885	138699.0248	5608582.235	136656.4376	5261170.721
POS00672	Edulinine		257.768	292.1572606	882285.5006	4354088.593	4413003.742	1220178.144	6196937.234	5697147.796	2077578.478	699230.375	819935.6349	3439088.789	6345281.022	63759922.91	19862741.51	1450119.459	1698431.008	14749775.05	2747527.658	8587380.359	29092350.79	4647282.28	2710670.386	8278516.427	8071826.641	3407689.474	9474315.348	326445.8107	261896.2976	13719967.47	10438311.59	33933344.58	534919.574	615887.6171	9138414.821	9371200.093	5924508.342	4388805.012	5833057.635	4876449.845	24627155.63	7525382.533	12120705.49	5455608.973	18668983.62	4330551.9	122975894.5
POS00673	Thesinine 4&apos;-O-glucoside		227.013	450.2153693	264091.1112	122974.2296	667759.4752	115487.7134	907426.3288	2303500.193	383183.6619	165093.8839	98860.14502	1910824.308	2433022.181	1343895.148	245305.4876	45748.49421	249084.969	717792.25	359163.6765	3792563.212	2929888.269	2519278.375	131250.1703	526623.9293	2101934.598	151063.8268	1258688.48	1670086.55	172911.7606	147199.4043	211188.8557	1978987.94	45458.78533	79303.4939	475760.6348	720752.1827	3226077.292	909894.3623	0	336668.2643	829931.8531	2403068.511	233310.4998	50558.38044	0	202094.6828	1670609.47
POS00674	(24R)-5b,8b-Epidioxyergosta-6,22E-dien-3b-ol 3-glucoside		86.6173	591.3922271	0	0	0	0	0	0	0	0	64187.75712	0	0	0	0	0	0	0	0	0	0	3826434.982	0	26736.18619	0	0	0	123662102.6	76763522.95	0	0	0	0	0	0	0	0	0	0	0	0	0	0	0	0	0	0
POS00675	3-Chloro-1-(4-hydroxy-3-methoxyphenyl)-1,2-propanediol		52.6952	233.0588144	505798.1387	154665.9045	162561.3153	782410.3145	722997.9915	3358628.412	397626.2489	371958.4664	384330.6693	743456.5501	445483.3859	495614.7966	41595.1987	194019.4344	211527.1996	194547.3073	2069312.153	1862702.625	314222.6848	565173.2758	501618.2195	186932.9451	3587605.606	182751.9732	664019.4752	93150261.93	287886.4142	339998.134	767150.2006	1185562.298	135372.8062	167583.1801	126806.3712	2037362.14	884821.0849	1088678.192	435385.1162	478620.7933	709616.8015	1726998.393	349695.9149	297306.9042	2029938.991	2082047	1439988.525
POS00676	3-Butyl-1(3H)-isobenzofuranone		450.483	411.2345768	0	0	467105.3201	0	123181.7587	203757.246	0	0	0	377367.9731	214838.9504	348911.1507	18947.1215	0	0	27501.50355	88861.01836	0	168629.9961	286950.607	0	94972.19239	389514.7922	0	336021.6961	321235.5362	0	110571.8004	0	185925.5384	0	0	24822.83744	242953.9381	354768.8719	161776.9481	13835.58795	129436.4094	101325.4668	588397.4191	92352.62718	0	218405.0799	7859.598661	370501.715
POS00677	Thromboxane B2		252.676	393.2222945	1119339.311	438603.2484	10568748.12	209342.0494	2871645.319	10617032.08	1871064	457197.797	722141.3764	19920509.3	8728553.194	13580836.46	641477.5704	485180.6357	954457.6859	2400565.173	12419933.44	18787291.92	13598525.82	13843779.9	458494.441	2966246.199	15853415.92	368641.276	6432558.091	7414008.917	3567738.276	15017380.34	1638710.334	8697459.439	749256.7395	107290.963	1657788.734	5686744.974	14962699.29	5060970.498	973751.8536	2133824.83	3657054.733	10464281.31	2130850.845	551084.0496	5747161.382	589319.5062	18792440.6
POS00678	Muramic acid		285.806	252.1087593	1295641.345	966264.7521	3168260.752	1240047.171	2055560.764	4392508.504	1903908.499	828144.3508	1789801.85	5104079.442	4094143.295	4304617.102	1070393.146	1460914.956	3556296.752	1665146.022	2320787.313	2538041.441	3075493.808	4300368.481	1103400.166	2190221.979	2633488.181	929884.627	3139058.017	2254398.543	2880634.701	2424814.297	450854.0054	2085242.336	1180239.287	308637.6298	756634.7885	2415889.839	4191398.749	2754932.722	838713.6278	2137701.941	3175011.893	5021188.105	1555847.38	1404050.609	760803.3132	1100426.22	4396919.913
POS00679	L-beta-aspartyl-L-serine		446.6385	221.0768448	1317158.127	412547.3489	5909299.003	1111085.117	16459256.71	12875145.85	777205.6853	301853.913	1011533.894	21713169.31	18372936.76	15808881.87	1561933.208	351307.396	1019962.947	2584197.138	23643629.99	13101054.21	13779547.71	125716447.4	1304292.478	1880752.013	37901370.94	616878.3432	6721891.973	18231673.82	4346998.675	12049429.9	1456366.909	11810433.21	419311.585	487221.8707	3822509.222	9076384.75	28375542.38	32294998.48	2559277.12	4399523.584	12085146.65	71135931.32	4185746.598	304305.9327	9285204.258	33243.32647	76019201.16
POS00680	PA(20:5(5Z,8Z,11Z,14Z,17Z)/14:1(9Z))		125.054	665.4218208	0	0	0	0	0	0	0	0	25010031.42	0	0	0	0	647420.0929	0	0	0	0	0	416908368.9	0	0	0	133036.7565	0	0	0	180960.1094	19607.90879	0	0	0	0	0	0	0	0	0	0	0	0	0	0	0	0
POS00681	Dihydro-6-isopropyl-2,4-dimethyl-4H-1,3,5-dithiazine		84.3592	192.0866489	688784.3141	252585.9521	874771.0285	202420.4847	656475.3039	3574980.99	420056.755	0	490193.2115	3405801.481	28192473.23	1354591.748	1666257.5	227537.2859	181233.7677	1329690.259	4102148.158	3010949.399	1637172.208	1677394.579	409569.4549	593939.8278	1616838.067	286206.9896	2794869.812	443177.9025	747473.2924	3592331.887	10038718.12	1778527.162	214456.6754	230918.7843	1518904.332	7917511.452	1982318.675	2858241.126	3152358.478	2403932.986	801387.0469	2141716.46	766946.7228	316530.7337	12352346.12	155896.8062	3620360.831
POS00682	Tolmetin glucuronide		483.598	434.1403222	0	0	249862.8735	0	115348.3102	382459.673	35356.11154	0	41971.68041	285461.4157	685906.226	626375.5322	24030.93499	0	60445.7446	126069.0582	562093.8788	290776.1575	552896.8751	604211.5188	36331.03008	65590.70713	777906.4762	18522.88497	463067.6466	389197.0703	97009.91937	466402.6667	0	304222.241	14299.22445	0	93575.65849	357526.5955	328596.0561	124514.744	27706.64416	58882.70234	259989.1857	747604.0901	88058.81826	0	242311.9966	0	473473.3177
POS00683	Sesamolinol 4&apos;-O-b-D-glucosyl (1-&gt;6)-O-b-D-glucoside		415.784	697.2256991	100151.5456	8789.530465	470413.316	10838.14723	475752.5647	548665.7547	51377.64546	16229.97492	47226.87448	958656.656	956753.859	972237.6363	130059.6672	48361.56032	120916.8755	326503.5956	635154.4078	575990.8243	988073.5252	778740.903	69650.82753	162381.0702	1316485.971	40568.23005	725487.6092	952106.6647	164150.0799	390941.756	137179.9698	814980.6256	35490.87906	0	184868.9146	607093.4926	774809.9439	490158.2365	93552.19883	334170.5188	493716.7655	1653891.238	266421.858	22517.86288	285726.9193	36591.62539	1596014.667
POS00684	Gamma-Aminobutyryl-lysine		561.159	232.165304	1589826.574	974812.1826	5107451.24	1028140.465	3385075.445	5387183.09	1367826.151	477483.9431	582243.5245	4833979.692	10024563.29	5719669.498	1148363.048	1228391.198	1325254.734	2545446.922	10519081.7	4258200.023	7135045.496	4638401.719	1037053.362	1873046.928	9809399.112	1933087.679	7792845.329	3968311.889	1658485.216	4190485.438	1328991.858	4630440.863	774869.8408	890149.7947	1990560.015	5131793.674	5079764.747	4190999.241	1571450.223	2385835.604	3231486.697	8961684.247	2526022.64	949014.5435	3702771.895	588883.6873	5947234.759
POS00685	8-Acetylegelolide		68.5641	309.1326427	280042.3277	324531.5137	591858.7414	139855.2987	359156.0486	978172.0873	1075330.472	601032.6021	312089.5527	1009699.578	925049.313	712088.2013	428095.3912	154143.8468	533775.8884	692003.0041	267790.9596	1789336.139	1309291.336	89263.38264	263815.037	948013.3348	511205.3447	602659.7671	620340.4225	0	3356981.957	357858.7135	612989.2614	1194153.234	216917.5238	287969.8738	273706.9014	296939.4769	1447742.967	603593.5796	479446.4787	519876.0226	373248.9501	2064770.245	563290.8655	564367.7489	889664.873	296370.566	861048.4364
POS00686	3-(3,4-Methylenedioxyphenyl)propenal		227.142	177.054616	3014527.589	1795021.681	4992135.332	1796915.102	5242941.729	3260900.365	1437929.974	1202318.982	1622512.534	2722020.634	8434708.498	12234853.17	2093045.028	2086151.377	2951152.289	12890221.14	3529821.526	19052867.76	1383826.334	294770710.9	1159682.073	90028910.79	7848033.491	6280042.488	5491232.675	5109470.622	4261870.386	3780374.062	6887031.722	3922160.297	1630401.698	1012539.953	8655032.576	7722460.26	8042665.044	2855892.955	1025213.923	5360759.894	4978193.068	8723244.87	2891474.528	1224658.178	17779477.3	2851770.247	9223758.402
POS00687	Allithiamine		59.5124	355.1282946	0	742404.8208	83112.72559	0	465413.5842	481342.0793	93924.18589	0	72597.56214	379582.8128	935886.3575	0	35233.35398	69664.08091	28284.8739	127502.2868	31578471.93	7520307.015	377923.524	113237.6412	0	0	0	0	725544.7346	1030358.001	19533648.79	515014.6472	559891.5759	0	35382.40255	161639.0613	0	136397.1427	51658.01381	133046.4037	101178.3713	0	32429.08015	6313028.702	0	0	0	107830.892	0
POS00688	Xylobiose		233.632	283.1050602	1256716.683	629755.6521	577681.5213	668174.5792	1392846.46	7059229.473	1262068.555	23928.09944	244773.7493	1458289.529	1743083.271	2730775.183	1741017.955	152434.2841	408283.6503	5098723.534	0	3350197.081	1833251.621	2698677.533	2167582.714	649869.9151	224829.1337	149405.6046	3962769.51	1482817.97	2226639.301	0	393815.9609	384579.4772	150523.6185	152459.4792	2372884.934	302734.038	673627.1488	1921202.3	184486.527	682928.5663	606312.4632	484539.8258	1243441.97	508673.7509	3567142.784	2390578.384	1205481.968
POS00689	Glutaminylproline		457.752	244.1290302	4075157.983	1333402.72	6121566.779	1924171.687	4966679.247	6201104.162	1870798.077	822887.3107	2385039.579	5669456.651	5142629.217	10089121.62	1259076.53	2829088.924	3234790.224	1700090.639	6674068.762	3748259.471	7249849.13	12177855.97	2305870.291	3419893.066	9472126.66	1243447.215	9837229.663	7095467.984	1463013.227	8242868.655	2274262.5	10666877.12	672462.5978	270456.4837	3999024.893	6488494.198	7977684.875	4353184.208	895865.6437	3278425.068	7044414.895	14821459.45	2875167.041	735836.5011	7704168.449	355835.5124	5788220.537
POS00690	N-Sulfo-D-glucosamine		66.1697	260.043077	296659.9271	281783.5934	1012111.703	0	63266.79904	2487055.168	237515.737	66625.7897	46167.20293	7328123.54	729100.0804	12386407.39	1822394.814	352793.2743	1002324.589	323799.1468	2597712.736	7844567.052	1256298.632	4323095.365	543524.2234	1237541.598	8752605.132	1056367.388	3947674.989	0	1803696.077	3450994.463	0	8692245.177	375034.551	43956.56586	964654.4109	1859986.582	345836.3646	166072.5008	186565.6315	0	1126851.532	4976023.455	155941.9465	415945.2936	207811.7891	150003.9524	1218908.814
POS00691	3-Hydroxy-N-methylcoclaurine		193.143	316.1570294	183753.1094	0	590653.7661	0	77553.26797	210384.3584	0	0	0	0	0	0	58830.14506	0	57124.70759	0	1134840.203	0	0	3321084.248	0	0	12898588.42	0	939782.0644	0	288236.451	160228.5841	0	130262.0407	0	0	1071380.919	0	0	0	0	0	0	0	116672.943	0	2254700.257	0	0
POS00692	Deoxyuridine		169.339	229.081729	24566121.52	13402052.02	56392195.07	14427479.57	40862468.36	53228285.47	27230611.24	14831639.82	16523424.08	61020312.02	62239056.92	65366741.24	26970887.58	15335254.78	27662353.84	44403177.55	61856278.42	58093530.4	62291560.46	61950787.47	20536382.09	36920100.62	56389632.05	23953690.66	59851568.93	52580743.28	30287824.75	45792735.84	27450783.16	56388943.81	14335545.65	9488906.623	29716084.68	51749716.36	55174569.38	41610438.59	21018970.89	34632957.39	51204777.06	54908306.58	39780960.9	20098235.43	54983926.58	15604326.76	53451096.36
POS00693	Artesunate		244.43	385.1850254	126172.0913	11289.5448	166264.2949	0	835680.8132	288878.9921	31901.3156	844789.1598	66186.6018	308148.4751	2125814.696	803675.8574	655248.1827	84008.29536	20378.14116	439659.438	1651408.251	289996.1807	157208.4518	526253.6382	182991.0805	181346.8413	1420596.724	97719.56863	781471.6412	6574963.152	0	503651.9707	671192.1205	434566.9693	19519.02157	0	243221.7955	636368.1029	931611.1531	1283001.219	133240.8097	754488.2817	235108.0835	774663.5078	1179086.934	21441.80653	3675171.713	78211.15087	1685214.129
POS00694	I-Urobilin		300.883	591.3170099	795487.439	204892.5236	9543878.33	0	674546.7763	2730658.414	1068062.751	0	967115.1108	48780191.66	2225513.001	1620315.749	489707.4431	143646.1428	139902.1442	2468750.093	1460008.21	161294.3697	988331.8995	3757069.277	1078570.131	5056003.099	2043768.409	6682443.597	10614935.01	0	5834967.27	2914059.34	361810.6678	1567295.524	5203886.307	0	1127344.687	115395.6292	47888352.14	23355334.57	2335793.146	5013558.595	1762375.909	1039116.939	1492469.403	1872565.779	1938327.43	471245.3187	126941032.5
POS00695	Cytokinin B		71.6929	226.1071407	3356658.641	666217.8513	13289064.41	957567.4512	8490280.644	5536221.558	2196152.338	751316.923	736780.2204	5106402.957	2052391.102	946228.4697	531632.0247	378134.5708	3370391.617	1539619.283	22257987.29	43431375.8	8256477.828	13092415.23	1355638.911	766215.715	24821722.82	2700313.778	3696642.798	677432.6463	1871198.858	28518142.73	3100113.047	9266267.484	0	92456.49214	1680028.928	11204648.5	7544667.633	35172021.28	3422514.139	3668499.429	15729644.3	38507796.83	8272535.789	388738.5192	4042108.782	1591711.127	6267873.021
POS00696	Tetrahydropentoxyline		383.336	367.1430012	4017396.75	1269116.858	3407759.714	2060080.893	7668928.281	14643736.19	3026155.721	920841.8376	1746599.512	4381259.766	18699595.78	8191475.88	3819585.341	1953338.473	1983644.546	5277859.67	18200919.4	6266741.637	9661086.037	8658738.312	3811392.727	3845524.936	4533288.359	2334890.265	11392568.47	4743947.532	2660403.228	19862167.07	2705813.191	5298102.316	588090.657	1446875.077	5147439.103	14245547.89	3215857.417	1122653.257	1296787.806	1603045.501	3693476.925	31607736.02	4398023.376	1154326.193	7572135.344	514850.624	4601387.682
POS00697	N&apos;-Hydroxyneosaxitoxin		453.41	332.1347184	162233.1109	75561.21161	2882867.024	0	1636267.761	2782627.541	219709.2449	92319.46715	121586.8886	2445863.219	2216094.759	1969317.501	198495.8326	99745.41577	130217.5597	408763.3673	919262.5113	409032.0344	538119.4854	2425862.927	92393.29406	439943.7884	2276533.34	333085.4362	1090240.864	1814344.272	541021.9371	191466.8482	85874.84712	1050607.915	102730.8038	24860.30437	300122.6048	1035914.265	2354099.963	2381065.941	227716.864	991120.6052	1871277.223	2351187.575	487694.266	41366.70599	1064155.747	86743.75509	2560143.993
POS00698	Nepetalactam		99.086	166.1226095	1794359.826	1586787.933	5589698.716	24424761.05	5427545.391	6351828.82	3239051.748	1982836.675	2104572.535	8727233.184	4341644.056	5973370.373	3287441.244	3492236.953	1294728.63	2935578.171	4078009.248	3434323.715	1793682.258	4816312.147	2060051.31	5435575.263	4932673.093	3294697.868	6739480.904	3935647.746	3804072.27	3338989.519	4032593.064	6423001.665	2338860.201	2982468.631	1672510.914	4518354.567	5761597.402	9667911.968	4126507.524	8062605.785	5349530.345	6859264.044	3415912.971	1822278.736	4047052.218	2001553.863	4040007.094
POS00699	Curcumin I		458.5045	397.1645052	423021.2685	147741.4226	2501815.772	228344.5927	1307658.827	2218569.148	536141.8368	157799.8217	241452.5041	2444011.186	3301918.743	2877179.657	871500.0707	204614.3551	603790.1367	801082.4169	2428496.396	2387539.18	3195104.332	2840772.128	337171.6019	982686.2847	5184944.017	618179.2328	2993586.927	3144824.859	176725.5058	1804964.67	323950.5449	2547266.493	218291.3268	184482.5317	654538.3998	2619510.29	2899542.904	1533385.446	236902.4625	1355626.78	1770144	3376929.767	1343015.375	226066.0354	1677475.487	139498.5314	5940817.662
POS00700	PE(P-18:1(11Z)/18:3(6Z,9Z,12Z))		156.837	724.5268263	542089.8843	600018.0097	3011374.759	226647.7883	1259298.118	3437032.456	811230.8384	514599.309	546613.5168	3948464.268	4136571.66	4601030.995	1027487.714	556180.9519	1081672.774	1122347.137	2878824.177	4000694.64	4127232.151	5370253.625	756668.4723	1680723.177	5166107.595	739083.5558	3918036.778	1695260.322	167002.3546	29474057.65	1149827.778	10573390.07	1670105.801	382514.1942	1410273.283	2323642.401	2403769.201	2584608.026	1011355.366	1475546.363	2098577.843	6157710.184	2036205.268	533812.1179	3644663.416	596002.0365	4047636.313
POS00701	L-gamma-Glutamyl-S-allylthio-L-cysteine		32.4162	323.0763031	181815.7261	264163.57	269017.533	0	130423.7792	238571.8564	226549.287	172924.1313	191936.9065	176842.6352	262346.5404	218459.3192	92486.16546	166216.9946	180500.0425	196125.5859	195378.5463	1303124.555	622598.5017	472957.0206	322512.3025	358566.4858	199937.7243	220915.2882	274339.3116	214068.509	126260.1505	0	138936.0432	174142.7642	97629.38511	163913.2199	172094.6274	167889.5181	74394.0699	207890.0167	3222994.437	256631.4623	176551.1883	135542.1265	224937.8228	205036.9295	309974.1907	213250.2866	788471.2368
[truncated: 4,346 more rows]
[truncated: 29 more columns]
