# Supplementary material for: Integrated microbiome and metabolome analysis reveals novel urinary microenvironmental signatures in interstitial cystitis/bladder pain syndrome patients
Source: J Transl Med. 2023 Apr 19;21:266. doi: 10.1186/s12967-023-04115-5 (PMC10114403; doi:10.1186/s12967-023-04115-5)
Supplement: Supplementary file 4 — Additional file 4: Table S4. Qualitative and Quantitative results of urinary metabolites in IC/BPS group and control group by negative ion mode. [file 12967_2023_4115_MOESM4_ESM.xls]

Additional Table 4. Qualitative and Quantitative results of urinary metabolites in IC/BPS group and control group by negative ion mode
index	MS2_name	MS1_name	rtmed (s)	mzmed	IC1-1	IC1-2	IC1-3	IC1-4	IC1-5	IC1-6	IC1-7	IC1-8	IC1-9	IC1-10	IC1-11	IC2-1	IC2-2	IC2-3	IC2-4	IC2-5	IC2-6	IC2-7	IC2-8	IC2-9	IC2-10	IC2-11	IC3-1	IC3-2	IC3-3	IC3-4	IC3-5	IC3-6	IC3-7	IC3-8	N1	N2	N3	N4	N5	N6	N7	N8	N9	N10	N11	N12	N13	N14	N15
NEG00001	2-Furoic acid		499.023	111.0080469	4309479.65	4012274.982	8124104.035	3258339.171	5141478.805	13398179.36	3760859.753	4178378.696	3529872.131	48503766.29	67622593.18	23821750.37	3953728.522	6317086.65	3694569.101	4268720.808	46987980.6	15164602.37	30043817.33	102662670.5	8053401.141	6218262.978	61357090.37	4253559.165	16007012.8	23121547.84	6693436.89	11974264.73	2978664.507	8877026.301	3103107.558	3231749.693	15217512.83	7060180.957	9556324.945	6438830.031	5468305.62	5364158.307	5636883.683	72349154.72	7502657.407	3781138.494	48408808.96	4430642.069	22349023.66
NEG00002	But-2-enoic acid		454.653	85.02873351	47332307.48	25845894.38	73003919.43	23180412.54	57317239.49	91576206.05	43361036.13	28850343.8	35237304.54	104123425.1	92245129.71	119263483.1	42478469.64	29793168.91	39984882.57	44171426.35	136542502.3	121396027.1	119698449.7	134931580.5	36882708.11	67029215.5	138217967.3	47432059.31	115693477.6	146672183.8	78620375.05	149073719.8	44992773.96	89509335.15	27098592.3	16130452.98	69085637.21	66054063.56	92462849.93	91800920.1	34878158.3	49730753.13	104739718.6	159356584.6	71518201.11	27470039.65	52410979.87	39681268.29	137353910
NEG00003	Glycine		383.9925	74.02393397	11025575.35	3186731.649	36676418.47	3100540.597	84665388.51	37223292.95	13156663	7512755.488	9727988.471	160505775.9	193166398.2	51172548.57	28446384.64	6243479.783	5172032.203	23109637.63	98683219.7	27946630.45	21112694.23	160987956.3	17797243.67	28033801.22	273163741.6	17678740.66	151617872.1	72315525.7	66105377.84	41409833.77	3372303.449	157940566.9	7485986.314	3101653.738	14348984.01	20730226.57	87515177.51	49468725.53	24440187.98	22858631.8	37685369.92	111803627.2	22849544.41	4616139.524	64191066.24	4194368.56	89008724.2
NEG00004	Imidazoleacetic acid		365.035	125.0350333	904997.1818	672261.367	1906960.592	866624.0324	1292456.352	1056902.973	1109379.92	930428.4702	947081.2061	1700366.909	1794787.97	2124743.561	1137815.48	741080.0028	1018569.587	1218664.579	2609688.548	1708787.533	3217027.349	2350050.909	970700.047	2937791.93	3025240.174	900520.6022	1286410.733	2092316.523	1465558.361	1676462.694	1145836.101	2030417.855	857739.6103	928335.3621	868947.1652	731557.0052	1288510.753	2003828.598	1051157.989	1377287.466	1623318.316	2871831.92	1104344.903	884318.0632	1109582.048	893226.3304	2713683.707
NEG00005	L-Lysine		546.8895	145.0977731	7867679.683	3357428.595	28100747.14	32134357.24	19447686.3	14819789.3	7132028.842	4422501.865	10074100.95	36352828.64	60079944.62	47425507.15	12660808.34	2551223.074	1684829.093	6249482.641	30629856.5	12451621.63	17865357.11	170624353.4	12662273.42	18435335.53	83182041.17	7958066.181	34151482.53	11805834.57	13921502.78	14242165.54	6595591.136	48912013.37	5612503.47	3487857.538	3267822.336	11514237.11	62456810.73	131714381.7	6200662.611	30144820.84	22586566.98	93746722.82	8952440.288	14570128.1	27479499.33	3014772.486	100710852.6
NEG00006	o-Cresol		48.03775	107.0494998	31394049.7	22525731.19	180509330.7	3748745.63	148757678.5	96727694.91	2295063.723	1815194.382	2718498.178	247518008.1	146169336.8	191425033.8	84321554.19	39068351.9	43883916.16	108712805.3	241726878.2	107142534.3	179243821.6	241371965.7	1871782.366	2210420.283	344096760.9	4094245.717	147524190.8	182900295.7	43566382.81	60936007.82	131030275.6	188776292.7	24504497.99	22141746.49	192119307	120619980.3	257632400.2	186777313.1	208314688	280654674.5	222719426.4	242808980.5	187083831.2	2467109.532	265132110	49347453.06	300402184.9
NEG00007	Sarcosine		403.247	88.03965051	3906459.762	2223359.794	7589255.006	2503450.609	5135092.488	5491843.51	3742723.161	3071726.163	2377144.557	9431471.428	9304727.668	7247862.209	5075990.141	2999349.815	3285850.232	4216452.207	15592706.3	8393627.602	6770399.078	13825792.95	4309165.034	5276187.27	21900711.01	3978235.281	9568958.867	9129618.173	5254301.16	10906529.63	2062220.22	10294820.35	3262429.742	1995408.711	3697597.645	8259130.301	8185199.372	5315376.323	2904011.232	4723110.937	8253635.459	12610766.58	4506729	1999056.652	6328298.828	2244916.675	12465207.49
NEG00008	Glycolic acid		345.3735	75.00796002	18950189.4	12917019.29	23652727.88	18820764.06	35391149.77	27272084.29	16918538.29	13764566.44	14233812.5	21204142.76	21527419.61	33757644.45	18338844.25	14508515.31	12945841.66	20990071.71	28743203.44	21262073.66	17179055.91	26936373.99	16820871.64	16897164.15	54700308.98	15579369.34	24738327.02	16324458.99	19593986.18	12626821.8	15004109.3	52690013.71	15001377.67	12722701.19	16344430.29	26557682.78	19606713.68	20465401.46	19050560.74	24139535.13	25963063.27	46508897.41	18498545.26	14200033.67	35746259.41	12788568.82	24959852.63
NEG00009	Creatinine		468.592	112.0509089	38191948.97	23754600.59	32984193.99	27765650.77	34635525.5	93759647.22	36017453.21	23535507.33	28167132.27	65448799.25	105144949.6	119214153.4	34590674.38	29024068.08	20375020.31	50017172.1	34774358.56	54198624.72	38101395.92	114959021.9	30904239.2	33321259.02	89334264.32	30037394.59	66187948.62	57765381.5	48093920.71	58410784.41	21296079.38	87437784.31	31679447.82	23900280.73	27048164.62	62572752.58	41600956.34	51961899.37	32887203.7	36086384.05	58247245.84	78148603.73	24077302.2	13176568.06	69248826.41	15802782.15	92455442.45
NEG00010	1H-Indole-3-carboxaldehyde		197.019	144.0448648	104909771	104722015.5	6246602.158	116589378.8	71194878.45	240618806.6	139582557.6	56763652.29	115524934.5	175751599.3	139103991.8	503179071.2	151569369.5	54782555.76	316341259.1	432163742.4	604395186.8	581138013.1	1204181777	1235586148	144278151.5	229629327.2	38207250.5	209713300.5	48054382.3	120334895.6	307894414.8	1124671262	239770937	402658935.7	95588306.26	33824254.42	215727538.4	366245559.3	254639572.7	0	128982492.1	200576554.3	578054978.7	480281487.9	302674031.7	114199985.5	465980129.9	56842488.6	381438407.8
NEG00011	Adenine		84.3699	134.0466017	56302128.88	55002252.86	177352572.5	30345665.26	108966288	147274820.4	52953994.13	38404612.95	63118464.95	128158188.8	108518585.1	202982579.5	92384607.26	38628314.31	39798063.77	91042624.11	71541712.12	65474093.29	151877932.5	129160604.8	54827678.23	65960230.85	148238227.1	61394764.19	146357134.8	23907349.57	47953963.89	51808705.11	56008944	153606032.4	56352047.35	44406517.91	62863621.2	83772349.62	8391781.229	93461818.17	82691119.98	69129032.17	88205074.7	96220677.08	82226917.44	73394635.78	137558519.6	38543248.16	135908284.7
NEG00012	Acetaminophen		31.4466	150.0554802	601010.5643	186290.9148	0	0	0	0	493813.395	0	0	0	0	0	0	0	134776.0093	631401.8884	0	0	1055873.464	1550918.662	302488.4473	0	0	876662.1954	0	0	0	4407388241	0	1729792113	1032943.981	0	0	16003279.98	0	0	0	789850077	1193597.455	1556910.003	648388.4432	0	0	0	0
NEG00013	Pyrocatechol		24.5036	109.02873	15280483.37	31816853.93	57718214.4	160495345.4	25818974.6	18495387.35	36309796.28	21675498.67	12316208.51	14147974.78	15974516.77	134747392.4	189132653.2	36825944.6	112566368.9	93679032.92	162441867.2	143204431.7	112758063	353055199.1	80406853.07	190730984.5	206680257.8	131199945.6	132775311.3	79797019.22	25869874.5	119653334.1	238276237.4	184614811.3	42574669.57	10111087.94	433085435.7	633419588.6	68012961.84	242456642.3	149898829.1	40688623.26	93101040.49	135624224.8	256402540.4	50435291.07	788263613.2	24477706.85	118135572.7
NEG00014	Uracil		76.6422	111.0191857	517552292.9	359280368.8	261813559.8	766327275.5	714419965	1355330613	1264508724	716849323	328799462.6	2659396531	302560206.9	2949213712	905596605.1	786823425.9	1247945734	1114589596	1905375629	936796975.6	2353775870	3796118131	927546082.1	1465488661	1909551697	925909237.6	1988500527	1616188619	611655354	1703033788	456896766.8	4225966711	565523575.9	835954504	1157824041	1865096346	243907912	609620715.8	1512458042	1178301026	1601575373	3601440372	1361681950	922877186.1	2555776921	330963564.1	1701146197
NEG00015	Itaconic acid		441.974	129.018672	273815438.9	155397074.5	473147499.4	180006457	467770209.1	662351341.3	271187810.2	174185225.6	191225503.6	654025207.5	621373096.6	783064229.1	301147776.2	167375470.2	254446538.3	310999031.6	677298668.3	756014540.1	702368551.3	797244140.6	242726621.4	376600227.9	819026750.8	288986261.5	590524925.3	742300378.6	451316970.5	820355473.8	267714131.4	540007811.7	146172061.7	96730158.07	357452326.4	534705122.9	617672214.8	594440694.6	263138982.7	374353614.3	584436221.2	862091058.7	418623546.4	161926015.7	469345407.6	207097662.6	844041910.7
NEG00016	Pyruvic acid		310.0755	87.0079887	3365222.93	2428161.75	14543673.12	2940689.301	8964980.593	16558095.25	3907769.148	3167244.618	2228925.43	30686551.67	16698849.3	18979859.4	3651453.455	2399048.696	2793705.171	8737199.803	17180893.47	19219298.38	13509567.64	42396404.54	2989403.486	4896249.615	39360698.68	3148658.365	13869013.51	28923218.17	5776895.832	26684912.4	7741858.729	25699191.28	2162303.894	1550223.153	4160667.017	13588254.84	19346199.43	15606896.64	3704794.611	7309904.81	11764131.2	30178894.39	7199291.696	2504721.326	10489618.18	1939834.373	27916385.46
NEG00017	Quinic acid		348.812	191.0558026	6149006.45	16136505.76	2745489.591	2831724.121	13947432.8	12115488.95	2266470.907	408461259.4	38210402.6	16394239.75	4278677.204	23582179.49	14154227.93	25460248.03	11424493.05	29437198.34	136344363.3	44521926.26	8091438.634	25661040.53	22850364.44	6550207.748	45065451.45	7684924.171	4854953.43	54625973.9	8023820.655	63685448.41	14112893.1	10995808.06	7486658.311	5016661.827	43378481.59	246829785.2	10291880.74	38347064.76	87468081.51	11102070.07	23294587.35	42529665.74	28434913.87	2724928.42	115905518.3	15243491.65	13002337.58
NEG00018	Mesaconic acid		479.7845	129.0186825	16899930.62	14799950.4	75926704.34	14446977.84	25417610.57	52329819.82	15654293.12	17442119.31	17973236.32	105071612.8	44984555.71	50447334.29	14384461.12	16875384.76	18782385.13	15262609.76	61125360.81	64287001.6	51136684.38	35286453.32	21783765.43	28441617.84	56162216.94	27838395.63	39499717.23	64531238.07	25712674.32	60084658.04	19148847.42	29396361.47	16947875.49	9757349.404	26613454.23	20926437.2	37822198.03	30349489.12	13968005.9	28645126.99	23475312.05	49125826.16	24445365.17	16016789.11	63090665.2	17602752.21	92956281.01
NEG00019	Pyroglutamic acid		313.243	128.034549	199029144	124106672.7	600973605	121293884.8	371001472.9	626133649.3	227459171.3	159581946.1	156428345.1	760892696.3	775740452.7	682234000.6	195006728.2	145314214.1	211489933.8	357490647.3	648571853.5	550315998.1	719957903.9	675727780.1	207423016	279947148.3	980913274.7	196256738.2	689318278.4	715218924.5	442007134.8	628352145.6	256590543.1	585913921.4	121891993.6	99669119.14	285833677.7	980948125.6	698664265	469297568.1	226816390.8	352715071.2	571769223.1	1097448934	304319187.4	172501105.2	531358127.4	128464526	949319489.1
NEG00020	beta-Alanine		334.001	88.03964849	6561988.485	7002317.684	9749716.303	3601880.007	5089960.086	11549690.75	14474396.21	3822425.465	4000796.437	11559452.25	14415887.53	14494145.12	5243913.992	4313348.313	5053917.524	5921481.392	19300574.73	7707575.239	16999490.8	25088150.55	11009578.83	6937690.105	15794790.99	4898216.984	10606600.99	8062905.133	5241743.213	15762617.37	3703433.219	15119999.17	5825562.802	5298876.896	7309997.115	12672104.41	14203196.24	9007178.437	5509914.335	6993440.127	8511038.954	20247611.69	10581826.28	3474393.23	20609299.4	3570578.602	17604023.24
NEG00021	Thymine		68.84875	125.0350383	82998804.26	44162739.34	356909422.6	73008989.05	179908324.9	248419933.5	128753788	74273937.67	59443967.07	242898565.7	310611926.1	447501354.4	127720923.6	92812908.68	141494490.7	163954830.4	329573827.8	215684532.6	281969083.4	249014521.2	107247957.7	172887925.8	363819228.4	126189593.5	318179896.9	418689841.5	126311396	154063925	94538192.49	454952643.5	71019091.87	53902362.88	79698422.17	235942352.2	9738753.849	95889502.8	142016381.8	185168432.8	262569862.6	456417362.1	164019722.8	114454879.7	262292321	57743806.01	378173432.7
NEG00022	3-Nitrotyrosine		353.488	225.0531339	4785852.838	597302.0722	971084.599	384480.8064	15009967.46	2994106.585	3362370.016	1427175.021	1704799.477	10986709.06	5298827.891	1947725.109	5219624.931	511130.1188	379261.0251	3885272.654	9906917.085	3066382.833	1541025.584	1632522.043	1778845.694	4428667.195	11502664.08	2962169.389	1463649.714	67202338.22	5753715.016	13655332.75	2825609.646	3883951.085	276419.5516	355516.4517	2934534.842	5790234.154	7612922.395	13335436.83	8209412.298	4769718.807	11407911.78	3125107.119	6390206.932	336765.2102	4801379.602	0	11624870.47
NEG00023	Hydrogen phosphate		472.3935	96.95942755	31968968.25	50025447.68	51933510.73	68026571.06	82768040.28	1412741751	68279634.25	13729557.15	62439998.18	17544036.36	3856153593	55926469.24	62892124.75	60979493.79	10871716.07	51820153.37	60168691.84	82294407.65	1288974617	3500184901	14581747.69	74709728.19	4417471974	16084140.85	52258306.49	15756798.78	11691753.93	28064055.38	65678148.11	1760983463	23604735.04	61555386.87	72207303.28	1348252842	61954720.57	54472021.04	54647782.96	15317852.98	87537500.44	4659355044	53196153.29	76359856.11	33703964.85	44061875.7	1836698604
NEG00024	Methylsuccinic acid		365.401	131.0343407	14900405.36	9824005.915	70993715.92	10278159.93	38864735.13	94255833	14347451.74	8691679.231	7614439.762	83923750.2	171016612.6	121840571.6	21509939.92	7684084.089	14166192.82	42297058.81	136272989.7	57733950.81	125173246	151979687.4	14383173.37	21078230.62	245569021	14161362.2	147941226.3	94059173.75	15844111.87	63099770.63	75615953.94	195821989	4806949.745	6161430.404	33429504.21	168560654.8	83062072.41	48429951.13	19151662.71	28405490	44746027.17	147296355.9	58513339.04	7886763.258	85146140.94	5751059.669	117245582.1
NEG00025	Taurine		314.017	124.0066945	257912235.4	198580224.7	963417078.6	333884083.8	320629760.1	516857912.3	420389656.3	221840858.9	318854750.4	1198066723	864502909.3	674437515.8	441706270.4	346131881.1	210611340.2	330377008.3	1252958150	314172462.3	279809702.2	645660328.1	227680601.7	513851607.8	1783299059	582299464.3	626430338.4	549906792.9	362227276.3	636865210.3	336165113.3	1427215004	246871356.4	142582132.7	374412336.8	1059209171	976709788.6	441757898.2	201500997.8	479733154.1	436308089.9	606122392.2	233417811.1	398265703.8	718481847.6	258928712.1	1329442502
NEG00026	L-Norleucine		287.059	130.0866587	14117902.57	7499590.903	29764773.68	15621176.2	49422446.45	72495843.83	17242813.65	8770765.498	12783346.67	40238814.04	44741165.66	80138323.79	29361083.14	6998304.199	9536390.159	34565490.6	54373369.02	48948772.68	50569846.48	139848706	11000095.86	35292244.46	85952049.01	18658487.09	38025884.62	37614810.07	32423099.81	99096339.47	22606771.32	92591135.28	13272040.98	9066534.991	2027636.979	47656110.06	50275155.3	104669274.7	14091751.5	56885057	85999382.24	141675175.5	17207967.27	13797559.9	55415194.98	7706841.108	162577020.9
NEG00027	Succinic anhydride		239.7365	99.0080744	3889446.106	2482388.669	8646713.186	4422806.019	6640966.441	4981392.78	7589139.929	1485655.294	2018670.212	11203846.43	9135589.352	5156061.993	6421738.34	2491463.274	6401273.651	5125669.926	5763096.286	11264341.93	9751416.302	9840358.736	3469025.168	5216218.907	7842136.49	4545146.148	5968781.625	9759456.999	4707495.24	5848021.983	6723143.925	4847807.361	2340327.957	1969533.433	3712794.508	9781350.684	3601637.086	7397399.623	4160319.58	6132973.8	5330292.029	11844149.1	3621846.862	4412287.588	4497749.965	1985035.901	11282939.49
NEG00028	N-Methylhydantoin		66.49475	113.0349424	61981488.25	26505747.44	124781964.9	34553453.54	132158639.3	206976358.2	71396805.33	24841354.25	54599532.65	244974093.5	247294020.6	144788097.8	52747964.46	35172495.83	83061196.28	82458725.08	161341164	171616595.4	134815390.6	275626494	60212787.72	80305917.76	151090764.7	77347899.53	206447358.1	214899572.8	128250215.7	99364043.03	39316597.38	45263630.11	2642013.958	27934686.77	76243399.64	110776920.4	298062761.7	166468925.2	32616605.63	108087959.8	166009658.1	224566559.4	69598600.2	50313923.82	136858794.7	29312184.88	233134821.7
NEG00029	Orotic acid		236.2855	155.0093222	28562964.52	13006847.07	105844987.3	6493348.39	19697021.25	56125770.7	27286854.39	9660655.764	21498227.65	125387839	95257277.01	88988410.6	24852941.32	20919350.9	23660967.91	44660411.49	253717973.9	109465437	78347967.74	100612732.1	2549194.206	137967493.1	137434962	22464036.68	191922329.7	76382749.58	1833610.462	50223938.87	16884999.28	190860313.8	42161502.34	4751387.09	70308349.8	38239066.05	112586184.3	70498008.44	27518666.76	75002332.92	116064939.7	107884380.8	2372229.281	18161794.94	75351906.25	5931246.19	141509810.3
NEG00030	Dehydroepiandrosterone sulfate		28.1086	367.1582149	19385682.93	26013051.69	3355254331	4905754.753	53714661.83	690439339.1	10409319.37	14861145.3	56545122.46	723854554.1	175586796.1	722846020.8	57290801.26	75400190.04	3297581.548	13907111.79	395785413.7	97650925.61	5109620.531	26127178.74	82984065.98	570506776.8	345856195.9	40691832.47	25476036.56	148154762.8	168916549.6	76118282.99	4641843.72	1009553004	26163020	461458600.5	414454561.3	23055970.97	606921379.7	53634741.1	348565606.1	988361072.2	116989138.2	117085249	612870501.1	526939677	329648305.5	147375694.4	656808804.6
NEG00031	Fumaric acid		247.1975	115.0029395	48341478.04	20292689.6	101521585.7	14432495.63	50094114.58	208618448.4	60205359.3	13761565.62	42926775.22	110264789.7	261719843.1	232749158.7	163798781.2	12859123.45	59173251.98	100991638.7	233041644.3	72589708.79	178147511.3	159957476.2	122676788.5	65141755.02	56523862.25	23816834.34	211689963.9	46445676.19	28418180.22	62487342.94	35363130.04	133956449.6	15067726.17	12754265.8	343054330	105818518.3	100288288.2	58255857.57	49836202.77	30494575.14	121484760.8	75670689.02	149256794	31906413.72	426131195.9	22130777.42	141954135
NEG00032	Maleic acid		397.2175	115.0029617	2263292.96	1565273.306	4783585.87	1676338.695	3291159.593	3614735.179	5149739.029	1296083.107	1741018.209	3762841.121	3021232.567	4290478.633	3464157.65	3008952.669	23383786.25	4044109.389	29390372.89	3267385.948	4598871.647	3821264.581	2560989.572	2896556.212	3553935.995	4989524.333	2929997.329	3859021.717	2455958.935	7015333.13	3498933.981	5084897.616	1933669.001	1362058.713	4915164.114	3679395.424	3418875.352	3894597.814	4525366.245	2226247.838	4071513.44	4670844.934	3606770.058	1789202.106	4192404.237	1800571.164	3148149.321
NEG00033	1,2,3-Trihydroxybenzene		23.494	125.0236996	49226525.13	5826535.408	4874405.428	57822927.56	52131501.98	5652934.562	2452118.278	3800768.106	53290520.16	4269260.139	1463058.662	27995816.95	26371435.68	30147599.52	14113659.94	11188977.41	131875408.9	239731425.5	54833257.26	856651085.4	314277988.6	1945549.471	969266372.8	21359156.95	305296571.4	47276380.24	17724539.18	9681818.953	29586407.48	112064699.9	3672126.895	2315571.301	206834985	47884839.88	27315987.52	34037485.33	52238141.15	8634543.189	8033841.878	211186774.4	11443305.64	46207215.2	48996258.33	2144652.372	36526589.85
NEG00034	Isobutyric acid		225.6625	87.04438239	5691861.92	2560887.289	46375627.94	3440960.412	134240416.9	40898545.38	7575351.426	4404537.99	3658498.142	22076265.91	24923767.02	23503710.16	8475340.202	3329219.427	2099002.747	6304404.145	13792338.7	17661988.36	19445826.73	28961798.18	3255828.2	16082385.95	6190960.288	5624082.019	44821386.04	38660583.03	3869016.71	7048418.597	7994728.442	25544093.96	2972408.772	1937860.282	6899643.841	33943637.21	66160902.22	123924797.6	4186610.718	26175709.34	7362645.25	264023190.2	13280384.19	1716225.871	52335254.97	4073259.429	302055944.4
NEG00035	Tiglic acid		158.0325	99.04443113	28615277.81	86784248.8	12877599.96	6538739.25	9506182.619	6229085.686	8837436.908	2207154.926	50887349.77	7330840.926	7936515.051	22283940.83	12868371.01	50031515.36	170994420.5	10068979.7	19818226.69	72937746.05	18461430.09	28695964.32	6054654.69	25590906.21	20866894.32	8579471.023	4868545.18	6341167.518	45076139.9	379833117.1	14151659.68	33161897.45	135157272.4	8136819.226	13455629.5	30450462.81	9590443.478	34623106.12	4567609.197	43756990.04	40477832.72	12120144.53	9823187.18	71845541.63	5188961.585	59705963.55	19572626.46
NEG00036	p-Cresol		201.609	107.0495744	65424767.07	44524967.95	24701524.91	11256105.04	48897029.99	44748186.45	17368017.01	980871.6416	6175884.356	74493608.48	137306221.5	57837502.71	38166281.07	13471565.91	22034860.74	48219385.74	304616385.7	40209718.07	83415957.75	14264542.93	65065791.71	39099918.14	91015073.57	7362450.198	126858882.2	91653671.26	16418891.09	740558454.9	22604956.04	51818805.27	6897230.784	4318893.291	10694764.87	38848539.09	39482376.23	37603901.83	69631115.83	37382152.87	105329930.8	43242423.17	37197703.92	28393975.12	23821710.58	7038642.634	103190288.2
NEG00037	Kynurenic acid		196.9445	188.0348392	178416825	172619419.6	18922353.93	139643642.4	125077490.1	427296470.7	161684574.7	83879805.78	170338807.2	302000953	19138477.89	835316800.4	244030859.9	89116743.38	510804844.8	676144055.5	919652872.8	867334158.9	1911724797	1950495270	243959176.8	366801862.6	262059281.7	333642722.3	72099066.18	201242531.6	495348094.8	1735826504	386706378.5	19079352.43	155657676.6	52814584.42	352242749.5	14262522.7	759993537.1	1683773.082	219238619	178997226	902230858.2	2881508.36	510915882.7	174158265.9	843281334.2	85730961.97	26602928.23
NEG00038	Petroselinic acid		44.2187	281.2484975	2936837.349	4331645.784	4268621.638	2547146.622	4220244.773	1862249.541	2440929.476	3152581.154	2438045.23	0	1255172.9	4904937.821	3426200.457	7392411.149	3847594.316	2470398.275	2790599.853	1630461.08	1336373.577	1163248.458	4061807.631	2239068.468	647923.6185	6054819.516	2226648.132	890084.012	445770.568	4072297.726	2632406.391	2156233.152	6307772.671	3906304.64	3692025.734	0	334036.7806	879060.4599	3881422.889	2614034.619	1536563.861	8109553.046	3533029.841	5089010.3	2383805.011	3036388.703	0
NEG00039	Pyrrolidonecarboxylic acid		396.447	128.0346892	3373176.877	2435354.227	5722440.678	3469811.33	5684640.656	4899771.207	3947149.04	2683030.193	2653622.33	9385656.705	7300493.568	6133236.32	4425540.891	3744239.032	2767342.832	3277489.74	7155371.528	5059884.072	4894023.003	10217658.89	3749282.347	4801886.875	11038361.69	3177350.34	11524769.63	9512253.405	5770193.644	6011221.579	2412781.962	9902631.997	3516540.727	2965458.28	3305495.92	5486101.3	6986970.301	5730301.834	3681565.257	5106675.502	8193629.414	9479545.629	3582129.503	2220184.464	5905331.45	2693379.062	8526642.331
NEG00040	3-Aminoisobutanoic acid		356.846	102.0553192	15045578.19	3299528.475	37325021.15	7452247.909	44760773.27	12808430.9	6167601.623	9395074.349	10376567.4	782465231.8	48386929.01	752489300.4	168557472.6	82388089.39	30481387.81	26069946.98	14404589.91	15658186.33	693519746.5	340981192.6	137911325.2	202945570.5	756748418.6	278346467.7	30412608.19	16844844.3	176683336.9	7822066.616	216216372	24904788.3	75234141.13	3677872.081	38243013	1015804061	856954875.5	502387653.6	191112511.4	10514496.24	639240216.5	625997894.5	380633822.5	71063075.34	22000929.08	10947260.74	2354037032
NEG00041	2-Pyrocatechuic acid		274.9525	153.0300156	3406309.991	1828135.526	4020236.65	3715051.394	182677.3411	2251498.666	1642027.868	1556689.906	2122542.194	567091.8704	10190959.09	4266140.799	2892657.011	2979091.461	4134166.696	1948231.488	3694333.38	4337250.454	3567502.758	640806.1059	1896442.925	2630116.929	2675397.078	2260817.57	1735099.351	5172578.913	3818975.939	3321551.704	1613111.623	578663.6352	4133437.35	1361817.67	2020016.17	2906881.348	3212525.419	365807.7298	368356.9839	1384340.968	3619777.653	5845155.931	1928628.13	1927527.947	1631709.465	3869880.888	1541601.378
NEG00042	Pyrrole-2-carboxylic acid		485.209	110.0240939	3803095.218	1720824.587	9086941.762	1987792.706	5648146.217	9215581.137	3188577.755	1648958.611	2193243.607	6274168.359	12548982.56	17656969.48	2788789.163	814031.7481	2513756.167	3875397.556	10818535.05	10484145.96	17958529.07	13453494.11	2339780.719	3909905.159	16803260.18	851892.2965	12307247.95	5355726.641	3590228.831	11699568.97	2562631.285	10482490.26	1691747.718	2130037.503	3492079.872	9837750.392	6975077.877	8240596.851	984685.9966	4108490.03	10572046.36	22619744.66	5660377.311	1782982.657	5057857.499	1388903.423	15935743.09
NEG00043	Allocholic acid		232.4155	407.2801086	1796110.509	296723.4433	886115.4349	1246344.091	744088.093	2100823.119	1329821.997	151709.6141	3714422.203	8008122.076	11955392.98	4064847.405	825418.4071	1226488.102	462496.4361	799948.4902	18991131.92	0	323599.0453	21535102.86	205580.3626	1668349.026	38862055.62	2559311.269	10174252.21	275143.4156	1134586.701	4176081.629	1756955.472	1375779.469	6912648.456	390582.6183	2234771.473	433235.6482	7101076.09	1041624.052	323164.5078	18094866.6	1103600.793	2215775.939	136877.3226	557364.2515	1243480.587	110381.3314	58164857.96
NEG00044	Malonic acid		377.1085	103.0029446	19426185.01	6992759.392	14384986.57	4135929.618	7049481.253	12081513.1	4880355.323	6422018.628	5041785.505	16799450.99	38921401.07	17967681.57	11757606.43	8486055.689	28640543.17	28821986.91	20781771.25	32915261.04	27281702.76	30137796.56	17942774.77	11489828.42	18869277.33	6261488.31	18385659.71	16053855.29	10005621.8	18258254.78	8472219.703	19309646.96	5918444.497	3465961.478	11673902.44	16098808.29	31071327.42	12590582.11	7092310.165	8116055.683	13677134.24	19822114.97	7752922.663	5849961.211	12918573.97	3327029.13	37383071.16
NEG00045	gamma-Aminobutyric acid		344.21	102.0553309	7534941.47	2702660.415	12561200.72	4826109.544	8137397.633	13657382.91	6741168.683	4136927.467	3010274.415	23035134.37	28762065.36	12904144.03	5370009.945	4966946.044	1992700.381	6004830.743	10700084.87	6479564.228	10649427.54	21739558.62	9343546.195	4785884.711	25825276.17	3567412.744	14309725.38	11812886.57	9929349.882	8377691.299	2530561.629	27599595.59	3597670.171	2731711.174	3010527.403	19252723.41	22932631.6	15452658.3	6934964.389	7814534.258	7399807.101	21805588.22	5174097.774	3363203.428	14549872.39	2988726.54	17640840.79
NEG00046	Orotidine		322.0565	287.0518991	4961048.526	3379980.479	14584894.8	4370390.21	13665309.71	10676594.34	3650722.81	5437565.134	4528836.845	29991298.66	18350285.11	22206519.17	4876814.683	3741825.307	4162182.153	5403158.166	17777258.45	25426371.56	19530569.19	28507075.32	3288768.249	5623817.649	41192400.55	4871383.824	17756977.89	21350808.06	8484290.075	38512524.25	4302077.885	14095004.92	2203058.261	2260132.656	5494013.1	15406642.22	19936779.14	14522482.79	3050068.799	13633479.94	20759221.21	31149515.36	6290464.841	3911309.887	11359422.44	4067605.27	46306650.87
NEG00047	2-Ketobutyric acid		80.2522	101.023727	16257943.22	11771382.22	130193179	48200178.83	54082797.23	71408970.37	29932486.21	14562399.74	9028689.144	106369675.8	102392007.3	76650283.01	14781856.23	11470585.29	19595255.63	25434809.57	34379181.42	70448339.1	74843779.73	107346354.3	15304996.71	54803141.14	212589231.5	14039121.36	112786019.7	191894570.5	62862187.31	56017877.35	28040683.64	71523128.28	14128993.95	5766651.059	37975195.87	57829906.33	102543275.3	61428059.85	17835945.87	38351472.15	38009178	100474079.6	31503315.38	8285001.085	28093367.55	30277648	88768561.01
NEG00048	Saccharin		31.43535	181.9912777	14320676.76	9168345.929	295552928.9	9037350.99	558678896.5	0	564880.3484	108660848.9	1538084.249	76483172.52	15318383.73	213975569.3	4642827.067	24956466.71	15113735.65	21383898.3	43339549.9	31822483.34	2357330.278	914098779.1	6586484.446	131794371.5	100267229.9	39280369.26	44996231.88	56576164.06	5998260.435	1411046.866	1266247614	10265332.63	10465655.89	5733580.97	52237772.89	247270343	304386122	63212746	5293788.914	32336937.44	15459190.65	1396478258	136219317.9	10278039.1	233228496.6	1622948.84	17111390.01
NEG00049	L-Malic acid		411.6	133.0136053	972484.1697	592563.0283	7025045.321	588018.5015	3312817.127	12259306.77	1889618.172	939723.4838	1354277.05	10502514.01	18028794.67	37985898.46	3815530.081	746896.1661	1874837.238	3537664.016	31077798.13	19569337.49	32939415.12	102816588.6	2338884.074	3937291.654	39165147.33	978086.48	14839304.74	12304384.81	2400490.102	64508025.26	2284373.877	13998191.33	1006350.004	465212.2138	6833284.513	6427980.069	14001687.22	8299157.809	1254351.322	4014796.569	9483988.463	49124811.26	8675648.403	747477.1925	7554129.951	561585.8889	23777920.31
NEG00050	Urocanic acid		320.105	137.0334412	4064982.234	1193753.206	15881375.99	1676161.528	12538879.14	16088017.26	8184286.286	1077258.575	2486958.772	18995652.33	16056233.88	23943598.98	6013603.18	1582219.615	4724180.664	10732901.81	17132171.79	18960306.04	19906641.04	21570737.06	3563442.858	9312118.85	34393708.8	4228301.132	18774382.61	23937431	8403870.975	19212973.24	5262557.895	16416913.47	1227559.056	798900.2302	5244180.091	15774361.07	13490022.92	14200050.21	5328705.173	8743694.226	14534624.12	25714573.31	9701162.39	2863245.16	13517762.1	2912406.685	24667834.17
NEG00051	Indoxyl sulfate		42.5053	212.0020276	215887613.2	232561130.7	218130686.7	130498686.3	58348872.91	764609968.9	284132892.5	40817776.53	45293150.61	34898964.65	53966731.01	492402153.2	155601065.8	220335875.8	272024035.1	122830269.4	865453172.1	315897973.4	1003282130	577876991.1	246098477.2	355834956	299333376.5	579073096.5	826792914.7	486592841	261853151.4	698044531.7	279754361.6	1149049893	196427471.4	34388634.55	436621777.6	618717099.5	545640473.8	228904549.7	455141203.7	398196884.6	306791793	237468282.1	473219610.7	367472143.9	948636327.6	482734633	446352333.2
NEG00052	Citric acid		582.979	191.0193428	235695950.6	297213078.1	997871487.1	152279856	493800447.9	269322411.2	347369181.8	175613254.9	535902608.9	1866922633	1511367699	1100217325	718813043	541556688.2	169118986.1	868809682.9	346514440.2	226740107.2	1142604091	526639367.1	211755058.3	557965104.4	271939422.9	418356087.1	288825048.6	158780125	734485834.5	306681577.9	458943510.9	895577744.3	600361140.6	127633505.9	717960684.8	943295895.4	336411104	1043978449	1096613294	138535164.2	936649469.3	660777841.8	756956775.3	153549147.1	376715953.5	160244504.4	280557701
NEG00053	7-Methylguanine		199.5155	164.0573388	216992490.1	195446935	27523107.22	126528875.6	194503752.5	359244870.2	215260976.7	190000549.9	192332884.8	35027914.47	25703327.03	29504128.88	287921295.3	167758091.8	236853123.9	258173311	390158241	366070922.5	290156537.3	205239339.6	185178844.9	236754475.5	21140676.41	243854328.9	46558412.7	15022297.59	162615299.9	310619444.7	99881242.55	265794633.4	187379157.4	168779399.1	206642832.7	266422109.9	33529790.46	276603134	160344142.5	218123756.2	364805305.2	33223796.4	199203800.4	257828575.9	321760590.6	267064091.3	419748378.1
NEG00054	Xanthine		225.458	151.0256393	54123578.94	64701557.11	222406166.6	49724148.63	74412268.49	169877236.1	112140525.4	35311833.96	32869121.56	228751500.5	2786735.27	369628118.4	105902313.3	54543370.52	194907210.8	153000758.7	256259563.3	277028073.1	357299578.6	432037292.7	86770907.08	118825929	144614361.2	92335543	335814813.8	119001604.1	29935154.95	155569643.7	59401671.64	323814097.1	97039507.55	55957521.62	127290708.8	153355068.3	107184850.7	91531246.32	83666222.72	113975120.2	109738994.1	396717764.6	131329493.9	114905327.1	320896131.5	90651594.34	111044545.2
NEG00055	3-Methylhistidine		396.558	168.0772859	6768553.042	5816472.686	104155664.9	95858274.63	245012543.3	56182114.49	70922384.06	2375869.714	5481947.561	101059076.6	252332335.1	346921339.5	65616930.89	19903849.55	4484605.924	49094983.22	67239165	81607650.91	150298890	373466697.5	13006337.37	65052790.3	1181528219	45065472.67	148871426.1	82457427.9	38958657.46	40131239.53	38121424.15	106171285.1	5915689.448	3789930.887	110437592.3	112714899.7	224127361.7	170061197.3	17019474.14	45887707.41	393507672.8	408890739	64677135.14	11452587	205933048.9	1423908.081	1403853204
NEG00056	N-Acetylarylamine		204.532	134.0605471	35719256.94	464836966.7	192407125.5	20545329.4	92457864.98	325061101.7	72044981.23	98359761.36	138090268.7	125616992.4	206895794.7	612003192.5	340958151.9	117605811.6	3753618.42	313638171	2055993122	21580683.31	678423079.5	583724599.1	530955303.8	834140536.7	368568544.3	218513400.7	422967281.5	170702705.4	179829211.1	1626032914	702316160.9	1930936093	322849833.2	49694376.04	1875266051	2086575294	167275131.6	378104523.3	287876181.9	202525833.6	582491262.2	23733456.06	1312252002	155586470.7	2717976628	203246685.6	277405420.5
NEG00057	Ribothymidine		73.8064	257.077647	19823290.43	1002567.687	27802961.04	5196967.565	15516820.86	17121372.18	11144519.58	10152447.2	8281896.119	38348847.94	37658768.72	29280796.24	11204871.47	5741776.288	9704484.284	10834384.78	21243835.58	12221151.63	13298096.15	16167313.28	15159051.54	10091710.23	36877823.07	3130646.331	27396552.27	39479142.99	14256087.47	20895024.24	8725202.317	34844522.3	9027158.417	6441231.708	41369111.43	14162356.64	25084793.68	24911181.45	12370317.95	7222096.443	23603375.69	11741257.9	23547713.12	9834161.247	17329524.26	8044139.095	36780228.93
NEG00058	Alpha-Lactose		148.156	341.1100257	28883013.5	14191019.24	68550679.01	25389598.23	35496780.63	59286936.64	35656583.21	28883096.45	22532644.31	74068308.71	79251388.6	68697816.04	32311248.94	25281996.9	46332628.04	43607771.5	41821867.78	51595133.24	61812235.12	65435886.89	27975697.6	45364454.58	90537952.28	27276002.17	62540160.07	41204505.31	37450836.53	25057850.75	24508729.06	65265008.61	20935117.17	14268209.59	9603055.581	52714991.8	82487009.86	49232830.39	20333483.1	42782578.02	59851018.68	92611734.38	24373681.62	35722371.61	59346598.63	28060339.62	122605685
NEG00059	Mesalazine		158.527	152.0348519	2975528.388	1102058.355	6185062.745	2414073.207	7560262.938	6529296.932	8073624.03	1768321.08	2652027.376	4135614.862	27284053.25	2967072.608	10463506.09	1704775.36	2522594.727	2723895.791	34839357.88	1130205.095	9334443.872	12789648.64	3422486.597	9243350.961	6557977.295	1405978.978	6637493.04	5643507.096	4554575.354	13262373.16	6279425.907	17616865.19	18458434.97	425775.3772	3617399.815	19012405.98	3500441.665	19814237.07	2789676.492	14966051.98	7689491.211	8305418.013	8346451.967	8249803.686	8274752.861	1347707.265	24044835.82
NEG00060	3-Methyl-2-oxovaleric acid		38.6453	129.0550826	79040065.1	31551252.48	123136254	54095747.81	182823218	163754294	71720071.95	72067418.29	59327354.88	32618583.98	205837812.1	232829013.8	126123028.1	41821251.86	40618391.99	48615237.16	188048425.9	154306885.5	198481959.3	477844133.2	58924520.67	213297677.6	161761324.3	77323385.91	220933135.4	180290278.6	80113324.26	68024366.95	60965552.26	274225511.8	80182479.64	19413056.74	14716263.12	46025130.3	138418963.6	41153350.25	50205731.9	38328450.43	59992156.71	271340226.1	519913093.2	72421191.14	141728353.8	50999484.51	127673716.9
NEG00061	2-Hydroxybutyric acid		194.758	103.0392879	53996293.82	58771707.08	125182231.9	67389773.55	29529431.03	87752070.89	380149692.4	34846623.87	44757134.87	314822216	128512679.7	299473013.2	194383436.1	43664655.52	40336044.56	138777297.1	488127582.4	574132315.5	393497422.7	309595235.6	59744615.13	517753238	451785883.5	135862013.8	139590271.3	181588968.9	76710402.29	338060451.8	164494821	731835350.2	150750575.2	58655149.9	248711056.1	69614744.13	98496314.19	5176342.915	142753606.2	117331642	198256203.8	184146586	252037840.9	75366310.88	164885347.3	73901816.9	5278578.575
NEG00062	Valeric acid		17.5754	101.0600349	6714270.416	8439797.988	7729683.191	0	8546128.141	7316402.944	7269621.35	6488306.157	7991151.671	6943401.239	6963946.355	7145411.42	7199828.567	7751880.139	7417026.873	6610467.732	7754356.957	7450471.892	6631202.122	6965027.032	6311095.479	7019284.052	6374312.427	7134335.394	7680656.832	5635086.98	7584059.509	6479020.951	7260863.011	7692439.273	7184481.804	7345063.071	7109715.657	7169032.06	6813658.304	7170795.826	7238450.277	7405782.106	7041030.009	7749168.731	6794048.698	7548831.389	6861025.109	7037574.836	7812799.541
NEG00063	3,3-Dimethylglutaric acid		333.7525	159.0657383	2208768.829	840847.2997	3387997.891	1114216.288	2774105.705	2414757.834	1057291.463	7945198.525	1280071.761	2921167.97	2975763.103	1245119.574	2172438.04	1121213.503	5543192.988	2581815.109	4008236.355	3926347.873	4513306.662	80338671.93	4474342.395	1408538.719	4738496.335	2969774.097	18820536.79	7506286.688	1870127.904	11267295.8	5507997.45	2350096.26	1588528.967	1086546.971	22877948.86	10693349.28	3192477.328	5374213.005	1160863.393	2552972.446	2070687.343	17120070.3	4564963.737	1155352.366	10381333.97	953594.4981	6113721.422
NEG00064	L-3-Phenyllactic acid		154.4175	165.05529	16108666.28	0	0	0	0	0	6306222.687	1160611.699	6293723.396	0	0	82356063.25	52675969.44	60783481.04	0	18003038.31	98381073.54	5691879.047	0	35132386.17	281426323.6	16310124.46	0	2881755.425	0	0	19131205.86	393798418.5	28566146.92	225825645.2	1755995.174	0	39378967.29	123686872.1	44393053.74	283765150.3	81805685.87	0	0	0	67801680.8	14989004.72	121019340.2	0	41803542.03
NEG00065	2,3-Dihydroxybutanedioic acid		422.1535	149.008615	371601.3345	289800.8319	1034406.092	342868.2245	1077767.361	71396661.42	374156.339	355103.3844	297019.8558	1104069.388	4523738.718	1487832.277	1035338.377	313342.426	375618.7659	751060.519	18057917.89	977155.8551	2524692.153	2968998.559	615478.3108	557123.8116	2219125.714	412129.4318	3743734.736	953543.1196	2587620.181	1521221.001	928910.181	95215665.72	316464.264	382371.6047	411040.7914	1935099.534	1098862.64	1409905.744	378745.3783	752521.5292	1048568.224	1498953.114	985373.8616	318657.5958	906721.145	327003.0489	13437317.3
NEG00066	Quinolinic acid		406.903	166.0141942	8593162.822	5900156.95	11871786.47	7173457.967	9394041.531	13846774.53	7667259.4	5697033.444	4685564.675	22862514.43	21911206.57	38141554.31	10489397	3032947.96	9999862.205	13517224.44	26422774.75	33554187.83	42877476.26	89292955.7	5836747.848	10566223.26	27444527.86	3568917.761	17963544.04	11977648.5	12071417.22	37432739.1	7652598.784	17553919.77	6330611.841	2532107.15	6684261.29	17532151.59	13476246.59	13573072.54	4969028.089	8316372.065	15718150.41	28158168.61	11694082.55	5560023.665	11816981.76	3395651.639	22323503.12
NEG00067	Picrotin		246.068	309.099612	289746.4011	0	5511092.093	120758.236	2976168.5	7055685.332	1172141.412	362049.1864	0	9443845.247	6069234.831	2155345.173	870126.538	94624.5448	948773.8601	2978957.52	11924566.96	7019441.354	10203425.77	6763765.586	1201075.868	3829818.963	6983941.931	597041.637	10788670.9	4137867.745	4634478.19	6894704.086	2840853.523	7355103.192	200854.8915	0	1683224.851	6616524.548	5814270.824	3392594.435	223910.3346	1888256.984	4914790.138	8649461.687	2764277.167	636956.1331	3665750.6	0	8579800.236
NEG00068	7-Methylguanosine		210.625	296.0997152	20620638.06	11279224.21	3172472.531	13139765.32	29414812.17	78621551.77	26667359.02	13613262.09	13559148.01	5170363.78	4790040.2	92114689.55	24045276.48	14253156.53	32504988.5	40190119.78	72534287.23	62194959.07	79977936.9	72235290.41	24863686.78	36120979.36	100636381.4	28099261.1	4630071.143	50170944.65	40989895.24	56199604.96	15691071.43	76797871.36	13371831.75	9693900.978	9284406.209	36974070.65	4058720.515	31595361.85	21717275.47	29116371.64	54399793.51	95907775.74	14371077.95	21235730.01	31623509.72	18915261.19	70405289.5
NEG00069	Succinic acid		347.676	117.0187048	2463269.185	0	19807727.16	351051.5772	14951572.73	11100131.38	2272261.912	2847389.737	435959.3445	20421791.12	41350742.64	22062007.36	13614814.71	581842.7121	1875936.153	8329405.288	15489336.24	23466690.86	57985650.73	20091696.18	914610.7896	22087989.09	30468342	2361469.432	17995296.11	45141508.72	1969778.076	2362681.82	2531277.505	41928067.29	414282.3546	0	5518871.844	58440892.36	32338797.24	26504739.91	3498210.661	17947718.66	16444207.28	19962229.24	15608669.55	0	37328343.95	1322817.504	94889707.78
NEG00070	Uric acid		343.728	167.0205045	40846630.86	235502407.3	315349746.5	19755049.07	545664523.3	448896201.5	286202656.6	393778.7013	80291225.76	832925785.3	369562050	905369035.8	589298388.5	81536606.08	434733550.5	626753525.3	930395852.4	617451781.2	919764752.1	761996954.1	117297878.8	634775416.4	972585109.8	140984871.3	787169463.6	690732406.7	134270118.7	1377788367	245182732	370766733.6	134119400.9	1195047.303	334773579.6	766230383.3	627376303.2	577806548.7	165921812.3	635219754.4	610761210.2	722981622.8	350364420.7	304154079.2	128672015	17542761.81	683259960
NEG00071	5&apos;-Methylthioadenosine		84.6524	296.0819271	2964441.21	3646088.114	2267702.912	2109434.145	3423168.65	3272699.764	1517112.435	1874745.29	2005086.083	4531386.933	788495.5792	6962265.09	5869184.45	1639638.166	1516391.638	3798958.205	3392860.939	2752333.92	5555915.071	4969281.661	4096229.097	3035878.724	2263439.16	2432198.35	7502106.113	2476649.335	735315.3792	3273639.526	2970848.878	5949742.484	2864899.333	1769307.181	2694358.447	1944847.823	2330172.896	2486167.356	4924132.476	1233052.73	2154089.397	3517105.145	3435602.61	3280055.559	8898689.051	2194985.867	5234993.012
NEG00072	Glycocholic acid		271.932	464.3015004	6436711.366	184014.2474	677810.0116	69076.72801	3754634.608	8647364.378	548971.262	20990.68854	1200138.424	9708060.853	1476102.144	3938045.94	817768.041	47768.06926	295270.2284	1898679.094	4825249.284	3346544.223	3810298.103	2146435.223	1833072.813	2553316.726	6304319.531	1386264.289	2005293.287	2352013.038	4008845.699	17470221.97	533561.8201	5048167.073	700455.8241	18474.64381	1659154.56	7234411.268	4405670.017	942964.7256	1705323.488	1239290.619	2977246.479	8849649.086	3659175.742	570826.4517	9018844.881	587925.4242	4459512.229
NEG00073	2-Keto-3-deoxy-D-gluconic acid		310.911	177.0399827	9138898.164	7807719.468	18129413.37	5108016.004	41723071.96	89140081.9	10525287.63	7751297.198	6272035.942	146460852.4	76976169.14	72675057.37	6501312.293	4936456.477	7000335.951	31409863.25	104787577.7	55205579	72938408.97	201131400.4	7335435.86	17172840.82	198466907.1	11593234.98	69630913.74	125872635.4	20192774.82	121517272	16779554.62	133278250.2	4678688.278	1488412.402	11796933.94	79966654.95	57642534.58	52792330.95	11774847.57	19138797.58	49231779.24	155775154.5	16441686.3	11394572.61	50474419.59	9127579.542	115923707.3
NEG00074	Hippuric acid		204.9475	178.0504366	560655463.7	5036559320	30698439.07	362186773.6	1332982528	3923051517	1295512311	1166138628	1607739001	1624603137	71154994.35	7218679520	3858496400	1363809389	1007172901	3428457181	22080010247	3320138632	7455994226	7058036799	5742890882	9029289167	4552133853	2414168676	4946217692	2247292487	2058019740	16849585799	7875785589	21439779368	3479929330	623001995.3	20174122794	23125486061	70810380.9	4987259242	3199689522	2524693276	6634548517	3238852880	15103923379	1729661810	30504479951	2235786673	3756136741
NEG00075	L-Tyrosine		323.049	180.0661452	12399521.49	3823613.74	102953494	6946098.036	69643596.5	57551367.23	9688989.419	3953588.715	7380804.207	119944266.4	60096953.09	93267357.84	24979559.44	3404182.518	5796630.016	34221342.16	30440157.35	39311573.08	42771934.71	186273647.6	4478862.168	31732895.68	159988411.8	9741263.538	86774739.12	82352726.83	42337726.47	50939744.42	12972307.41	121826904.6	7909006.16	2645288.542	11779270.42	47770081.86	90164237.88	110272722.5	5408724.774	65452298.13	118409148.9	180182518.9	37472369.25	8454644.938	47997433.86	2969325.821	103545382.8
NEG00076	Vanillic acid		232.9355	167.0457278	4924349.945	3428045.804	37466747.44	8944857.116	48160126.9	20945496.46	4408411.467	5148839.878	8449417.678	36770236.88	29217200.59	16441318.44	9655076.941	8024241.427	11210410.43	11420422.47	36838475.82	24057220.02	29391612.15	35872605.64	3443897.36	15438253.24	50692680.53	17608684.71	9482899.145	33800911.81	18392076.05	61216402.11	22981547.99	30851817.52	1816599.404	2018965.689	10768202.44	109735145.4	24768743.34	31617923.82	6598865.429	18241993.14	32651353.99	40810435.03	7019958.829	4317608.633	11440353.62	2370098.294	24082057.24
NEG00077	cis-Aconitic acid		443.149	173.0086178	433382444.2	240207396.8	717640421.9	298645503.4	726510780.8	1080886164	459480409.5	266858075.1	290969155.3	1004676925	973741370.4	1272829180	490984266	292513942	371939697.7	508707332.9	1096505393	1115463205	1143391123	1271477108	396141559	620979261.4	1285119202	501280800.1	886996868.1	1138298591	691402091.1	1266309477	411033424.9	833471097.9	244316687.1	162423078.8	539788812	831519283.2	962113908.4	928815368.4	425538933.8	597206078.9	900481785.5	1399950689	648305952	263249049.2	759486493.7	344210966.1	1264452535
NEG00078	D-2,3-Dihydroxypropanoic acid		311.969	105.0186106	5422862.342	2498380.976	12188269.03	2158389.979	30800478.97	38803685.63	6467562.031	4021969.047	3747155.331	30995889.74	35359291.66	21035097.16	14965014.82	3406813.765	3496093.675	10170405.08	34711334.92	23298556.36	9760401.812	51570364.53	7266349.675	6785998.68	32054624.53	4685650.497	33249019.99	39006032.38	9778305.556	33721802.01	6912636.124	70109470.43	3082255.182	1503464.456	7987130.78	24272142.46	185610215.3	31456217.74	12011409.96	39642184.82	12834825.05	47449157.85	18860449.55	3318969.615	34495477.65	2164879.281	29942056.14
NEG00079	Succinic acid semialdehyde		270.9565	101.0236982	8326320.254	5250180.122	39248341.2	52222492.99	9633159.606	34786441.76	8412449.296	8965084.86	4348722.371	17901758.48	39571890.56	56778232.26	8925027.88	5992138.663	5680950.712	17880670.59	22112267.3	20172252.86	50255691.09	34120064.39	8437032.237	13122552.08	61658018.68	6338581.876	18369962.4	37221129.2	11460123.58	28201630.9	7956748.827	39905957.99	8583390.318	4396079.279	8409619.535	24907797.18	26042086.28	14140188.61	11904988.06	9970147.658	24079918.3	49969984.84	16177941.2	4682759.557	19613816.69	5876941.474	45839181.26
NEG00080	3-Hydroxybutyric acid		240.137	103.0392684	147091961.5	144092247.8	133119419.3	54774575.07	107325095.2	357657636.6	75521576.78	152493047.5	34946550.92	129659800.4	139517941.4	136382331.9	38252397.27	96421462.28	44193145.19	76590532.32	250313356.7	157731785.6	103495674	438906874	32809670.86	12925558.15	174722597	66410485.91	154109618.3	195899782.5	51977125.88	147312098.4	120234953.3	228954078.3	140015519.5	28754640.5	77605002.02	51771226.64	211697880.2	8987754.671	119836429.1	86047564.44	95397686.55	294023261.3	21111557.99	124282314.3	279904950.5	45136387.96	59331261.92
NEG00081	D-Glutamine		237.6395	145.0612683	83508902.97	47303154.79	2862578.132	29895323.69	55490980.99	575586617.9	37418433.53	10199842.63	66936707.04	116993126.9	281446762.1	680493500.6	33462903.5	73047760.61	30097352.91	248265407.9	570833473.3	104962116.6	750984482	398437308.8	71739751.08	130429762.8	429955819.4	48400337.26	405118370.3	43850926.26	98869352.32	965460685.6	50534987.88	853855818.3	1244199.239	12816095.63	104612257.7	517492672.3	286951968.4	82406333.38	67416835.08	151600690.2	315643477.6	247875187.4	76711997.55	46854246.77	324319178.7	218996671.5	654297998.7
NEG00082	benzene-1,2,4-triol		87.1306	125.0237881	2149669.703	2073948.929	6548173.347	1843214.281	5220838.926	7317759.779	1123784.221	2006705.774	2437275.301	3144478.754	2275088.079	4613095.649	2693537.024	2499444.707	2165887.719	3792708.215	36439448.06	6007401.798	2718337.898	9272291.169	3778348.31	7405482.894	0	3210118.264	872307.31	0	23766842.57	12340253.13	4398159.898	15849960.52	4711971.371	5706087.378	2568045.206	145597407	0	5530195.357	3984624.918	1721528.896	6032035.062	0	3293862.957	2406003.946	1286229.135	17663633.6	12268812.84
NEG00083	4-Hydroxybenzeneacetonitrile		28.0675	132.0446512	25086373.42	56896012.8	73469556.47	15695728.72	35742687	144138230.9	57409022.32	1495198.035	61084453.52	68862646.97	80950247.39	165618075.3	46902717.65	43159168.1	47543407.51	103312840.8	153803269	94422188.24	171977469.7	153436559.8	58819599.43	78992502.41	110647418.3	116371792.7	199541007.3	80310940.5	93873890.74	103126491.8	45102189.97	141671973.6	38399381.62	16560353.73	72900513.24	117981842.4	128458407.1	81629858.26	75121186.69	106545953.5	135609764	95255904.34	59808533.31	77034379.63	172606498.8	76729599.4	129209501.2
NEG00084	N-Acetyl-a-neuraminic acid		383.993	308.0986219	4454313.466	1798374.423	18214128.11	1683072.545	9610872.785	23830179.74	5189354.746	1660463.103	2675516.643	32460225.86	26666297.5	43660995.69	7406010.999	1467008.457	7366525.808	11143059.86	44846846.41	36522329.2	37650277.07	44047193.54	3768978.413	10495059.06	60711565.77	5045885.674	30337162.58	28200973.83	12790827.34	30159315.33	4992326.759	35279355.19	2395878.29	760830.3855	4904433.239	19744419.54	18636327.24	9669644.716	2235892.483	9499004.523	18701400.54	48600955.42	7629387.85	3338240.461	18208946.98	1819987.244	33710637.27
NEG00085	1-Aminocyclopropanecarboxylic acid		267.623	100.0397131	950654.9702	1352346.906	1831121.041	1040664.127	1308881.884	3931184.445	1053128.54	1153132.218	984851.6462	4817302.748	7029156.083	6241329.372	2799520.73	1216753.599	699853.061	1516482.418	3124640.628	3696551.342	7011321.716	5357839.609	493585.7883	1310663.41	10659409.09	1186085.141	4409591.061	2331446.742	1567354.857	4114830.651	2812860.21	2583209.483	996263.9103	734276.1822	1103119.11	2655039.941	2438079.985	2650646.268	585831.7475	1941707.937	1810612.689	7793078.717	1665864.084	911791.1994	2018694.445	672465.3598	4452845.312
NEG00086	Acetylglycine		279.924	116.0346095	2430359.377	1363140.056	18927671.95	2337210.017	14449484.49	16853668.08	4400325.457	1667669.123	2693272.808	26886717.05	22513440.45	18559496.12	4315875.423	2896081.588	2431040.521	9006611.832	17531136.38	7294716.21	11596123.35	23170364.48	6525708.309	5355492.239	29437852.22	4013296.262	22511486.12	15788962.3	5298016.898	9332003.112	2904957.956	17714648.16	2063903.484	1386922.358	6346653.455	12789333.65	20940096.63	18774391.68	7331696.519	12873575.74	13109204.77	28811023.64	11179198.32	1822748.927	18907190.98	1820639.754	25118342.46
NEG00087	Carnosine		441.935	225.0989683	1183371.839	400174.6103	2836418.763	292124.2133	17440455.6	13793348.52	560090.1197	817442.0055	1308692.922	34677174.58	8518339.376	3458483.354	3327422.326	345896.7125	385317.0097	1199609.043	2937772.426	2454413.738	5551587.422	6938645.704	311162.3904	2725552.741	58301550.76	4960437.5	2855163.261	10168477.64	14009820.13	1285658.236	1581922.98	3839194.326	679805.0593	330360.4612	6298990.051	4379947.467	26301278.47	53111267.87	1129227.056	5651791.144	36146942.79	6408641.839	2137051.35	454631.1893	3077872.585	619309.2288	115142791.2
NEG00088	4-Hydroxyhippuric acid		253.127	194.0453489	27320898.69	15991605.5	34465175.77	26526787.42	50724943.74	117999123.6	110581211.4	189130289.7	12611531.82	57866071.86	289330700.1	184161946.6	131553105.4	39849262.01	27766850.91	784388433.7	542447936.7	92718302.72	110075585.6	483571223.9	28604500.03	63203878.66	234377626.5	51098379.49	230663315.4	123953142.3	40174773	196201345.5	153009500.8	157757129.4	14400450.73	11213226.25	170565024.9	209174491.9	85818361.08	93012033.6	26159752.32	87237198.13	80366551.97	170561380.1	47212546.37	26436344.76	101321985.7	15160812.65	366486588.1
NEG00089	D-Xylulose		148.353	149.0463413	181439074.5	84700860.14	7798951.399	161768277.1	209628895.2	357633559.6	206965392	180444050	146702025	112174132	7467713.124	145450247.1	187443157.3	162227964.4	297954287.3	258714688.6	236022046.4	286210358.7	356538482.6	370382725.6	176889391.5	278529577.5	43063248.23	158387745.8	89999909.49	50876490.47	210328703.7	126484369.4	138161295.6	355822982.7	141390064.8	93414658.48	51795499.86	332796592.7	6843656.287	294669082.1	120944916.7	269358544.1	314264754.9	151674670.4	137966821.3	223279275	343025368.2	195348650.3	797182208.9
NEG00090	1,3,7-Trimethyluric acid		147.1565	209.0677004	1893632.749	109361594.7	4407622.134	1348195.625	11651966.27	8458249.654	6808715.691	747954.84	52233363.92	3328540.713	4948698.173	4628003.146	1982422.314	2631451.519	2791189.453	1517295.316	1174308.768	4136444.457	2802907.58	19520615.21	8074881.57	29175888.55	64661384.06	2202676.775	3987370.585	3558963.005	2739622.521	35482968.53	0	2392287.897	1052877.174	4489826.107	6792839.376	70308694.95	5548139.783	1912921.792	215237376.5	1244048.823	3547798.956	149629728.1	1632775.061	2160637.722	4068002.463	25561596.46	7128519.469
NEG00091	Erythrono-1,4-lactone		187.824	117.0186944	17464182.97	0	77419071.4	13037087.47	74804710.51	69215387.39	0	0	0	39137684.43	105481732.5	33437815.07	16158845.41	0	0	25763400.08	18693541.02	0	20017719.54	15141816.41	0	0	46498286.13	5851235.246	34674854.9	49733262.92	0	0	19288760.11	11883232.5	0	3404009.926	16937643.91	94870803.06	85152319.16	12284233.73	33681182.83	18417083.16	32733130.76	35539975.29	49826028.74	12467114.38	71403276.42	0	157886572.6
NEG00092	Phenylacetylglutamine		238.07	263.1034069	584843093.7	336229910.1	537610859.8	223243922.8	396679591.2	3962836052	373963367.7	81612489.19	513998237.8	883539231.6	1906328567	4651381788	262811156.9	520592245.2	228124995.4	1646502918	4097309478	752256567.9	4959203668	3017064793	550610069.9	986525816.1	2968153893	361923191.4	2740844659	378643190.4	310786994.1	6849864043	373720590.1	5757852895	446265022.6	102298542.3	773404268.4	3900399211	1879212138	625772968.9	490181481.2	1080209423	2178141112	1812895647	604432704.7	340062742.8	2254436923	1562909134	4397363514
NEG00093	2-Hydroxyethanesulfonate		199.313	124.9907661	2767498.504	2244705.622	5697317.58	3500262.457	2861629.916	6723900.669	3493484.067	2946466.995	2640746.268	4822892.109	72583485.42	22005237.86	4251142.674	2816084.621	3144009.749	8490150.039	15889579.14	28727221.28	275528306	12898725.58	3128326.859	5079319.952	13118915	3009028.665	7486930.923	7962105.042	6766224.765	23170021.97	3299590.031	21180552.66	2623244.486	2823238.634	4771878.091	4158142.137	4883631.945	8828804.102	3658478.838	4201548.258	13837145.3	87618330.56	2265597.251	2661664.686	6615065.542	0	15556909.39
NEG00094	Isobutyrylglycine		66.634	144.0661128	3320844.011	2146166.403	119163.9565	2135983.038	3983124.455	8299458.358	942811.331	3157146.454	5686985.13	0	218451.3019	4900841.709	0	1024269.498	1339526.586	3260706.746	4736476.107	3220052	2264103.285	9116092.255	3775772.442	0	4361248.259	1339269.551	434303.0156	415336.693	1804299.197	6720453.988	1863483.972	5070535.088	1569092.386	989743.7887	296427.499	1283388.716	0	484227.9962	3783397.814	279861.0731	2298314.132	3941337.789	0	634540.2733	0	208355.9448	1195530.756
NEG00095	N6-Methyladenosine		283.538	280.1020145	915138.0292	58043.31664	394588.584	70968.2303	2127400.71	1865749.916	165761.9229	47906.66056	63310.39553	2531710.306	3662828.853	1673604.447	220183.7301	183981.9896	343205.6158	728496.5682	2468726.933	1393220.7	3860200.261	6872762.573	166529.365	1083945.025	5262596.963	275869.2044	4398419.208	2754648.042	684710.1939	2276987.667	515305.4812	2405922.425	143492.7896	11592.61533	396043.799	1880843.373	1020202.773	986976.4028	179429.8042	984849.7865	2002979.605	2309887.73	936905.8351	373004.0528	1032756.852	142892.8577	3795669.394
NEG00096	Ortho-Hydroxyphenylacetic acid		207.3935	151.0396078	233440784	28079342.28	106331457.4	47437681.7	193306047.6	181443409.5	75423113.34	32643048.46	88504982.34	279873238.5	502209200	243278429.6	68925209.8	79246774.29	93209270	107519565.3	155570653	188078813.1	287481181.6	919641953.5	58727938.13	176769836.2	362510717.2	65441779.12	485708413.3	340137487.6	186978747.5	165084321.2	78825432.54	285105811.3	61608657.39	12950510.4	94012108.29	82033300.82	144156332.5	112646490.7	57755417.79	148658170	248270748.5	146565471	99946289.89	113380503.2	53207085.71	37796686.69	373366514.6
NEG00097	Creatine		369.487	130.061535	7082861.771	45191036.52	10072734.97	6641213.069	20710636.04	11408812.87	8887916.872	2580535.631	5204071.091	9387952.806	181008153.8	54525692.62	118545108.4	8775949.028	41696909.23	14238545.82	64782247.67	213338056	7473513.595	33378012.97	16352745.18	2633229.689	55915141.43	5074785.903	72374825.41	9106509.15	4542291.105	87419331.06	4345885.111	33209681.57	46477800.84	15284793.47	67270587.54	108549811.3	6930749.868	10627079.49	6154689.958	4989526.852	9394989.551	179583116	7276533.977	4606105.135	55295399.65	1262303.725	15917297.56
NEG00098	4-Dodecylbenzenesulfonic Acid		26.93125	325.1841995	23590121.32	109613626.6	14417763.13	18889289.53	15545505.21	1376985.919	31653454.31	25275492.42	13729210.99	12435761.78	22369446.61	13945780.05	66671010.11	203712453.6	93778786.22	24445231.95	4689018.557	15309531.37	7881242.596	7514971.807	29243919.28	13385631.4	14522219.87	20738391.08	5814880.489	26819712.78	1692530.178	0	51075358.05	4357366.113	26832018.13	31349100.21	9033110.294	10244367.67	0	18276368.6	39041945.39	23300607.03	27079784.53	8390897.711	44639395.13	54845899.89	10252329.78	9208468.492	0
NEG00099	N6-Acetyl-L-lysine		368.723	187.1085073	7566153.506	4831970.641	29585213.97	3832123.252	20198890.15	29809578.61	7675766.572	2337229.816	4420546.868	34218496.88	29405395.18	31714536.58	10677264.39	2646790.923	5202414.538	11632898.14	43635454.25	17527654.42	18280936.83	66456023.93	9775280.329	12425803.75	44283296.56	7333174.109	36502527.39	23612033.8	14216214.27	21350407.72	7194434.526	42289158.55	5425374.045	4200369.53	9729157.565	23532817.82	37035688.24	38956713.42	8809036.957	8353958.336	20648367	47190060.63	15270893.21	4750680.464	26415184.53	3108849.185	68068232.02
NEG00100	3-Methylindole		125.17	130.0655349	53675100.41	3658423.61	35676569.42	21410654.11	43398718.44	22281234.21	15740188.51	5989162.8	11478337.92	115032612	52639299.92	31732056.04	47415724.01	15343040.78	2363781.415	8801828.784	105906911	4804903.418	69698011.55	43528961.06	37224214.62	179203325.1	29778174.77	12737370.34	7992417.261	334747.9336	15265349.3	22494537.26	21423506.66	321635539	17664641.64	1973891.491	20695223.09	4854550.048	117141385.3	43726359.76	27772613.08	43187901.07	14163778.95	46601339.24	317532845.3	20019597.22	216944103.7	5378891.258	63765584.89
NEG00101	Salicyluric acid		155.294	194.0454429	29046561.8	18659640.03	404033380.5	45200695.41	40526438.52	10915891.7	40715210.39	206448039	24977050.52	52152541.2	60193456.27	110452082.4	32486896.79	56380783.99	117508177.5	91354725.11	138727749.4	153667320.9	280269929.2	123592417.2	89950142.24	149178595.4	433335542.7	169526157.6	57361462.04	111145214.3	58375630.34	864528567.6	24253316.91	60125774.92	32246565.77	3553314.417	61778595.5	102823728.3	137317325.8	89391183.23	85496919.35	41823407.39	66204302.58	43733562.17	90959061.01	19004403.58	90787614.79	16592049.85	83604337.65
NEG00102	1,7-Dimethyluric acid		232.611	195.0518111	0	319094692.5	0	282642.2734	78190181.84	0	67379765.44	0	74101287.7	50259787.95	0	80801019.26	23453112.34	27889141.89	0	63462542.11	0	0	0	88704444.63	2331887.37	102181901.7	469304627	17092.29951	0	3685866.77	0	42517948.45	24944530.57	77964814.71	2779488.688	2338392.419	26327177.56	10611646.72	12444874.11	11924838.94	129569307.4	949145.7933	0	148241401.8	6902821.499	2963960.016	108086409.3	8929911.227	23456956.02
NEG00103	N-a-Acetyl-L-arginine		391.81	215.1145821	252657.0666	2028115.891	5688401.144	2402494.52	657343.1232	3911632.753	842974.718	689526.5682	3427245.519	7490319.376	3300551.43	3691990.695	2501350.381	2124513.896	4992712.007	2229194.426	20416524.72	3781292.808	8869411.888	9904404.529	1930809.755	4220910.633	9057472.634	2895852.023	4901291.648	4631835.261	2455358.709	10696414.28	2262105.837	13641703.09	1227156.757	2000179.418	3427276.895	1465033.899	4943260.545	3381472.726	811887.3584	2976662.413	6022543.855	4755146.919	1561257.845	1983083.584	5259069.832	1317770.863	5710068.06
NEG00104	Inosine		230.204	267.0731793	2590636.419	1298440.123	13061163.8	3017972.884	3733607.983	10287877.03	2518744.505	1427881.62	1289762.937	10423076.2	2081989.346	21383467.49	2784926.458	622009.9275	408596.5034	6027400.914	11250432.81	16390544.72	10364909.64	6472240.414	1202065.547	4389290.85	19747201.78	5120395.886	15939754.01	15702417.68	2611216.789	33460795.48	2548259.311	6579281.603	2144299.476	1003018.179	7927364.618	4078974.749	1660580.655	4264330.767	2565880.421	4224727.467	1878844.848	10054224.22	13242830.69	2527863.607	9056135.503	3013276.287	12422974.49
NEG00105	3-Methylxanthine		101.678	165.0413313	72347977.86	1738900190	317178290.1	58033599.82	2333809766	264237296.4	487913533.1	49754869.44	798944449.7	504674999.5	0	566546485.4	161052880.5	504941094.6	143419635.7	263558493.1	352255219.6	375236406.2	401829223.1	1434594045	634225821.5	1540727857	2204667717	106080414	527257019.2	495162949.1	80481197.76	1021562887	74366278.84	448022420.4	79153120.8	261445117	1308308492	789765784.5	632547001.4	522127946	1186710962	196980148.1	348906615	2599746790	172903048.1	101101821.5	499652864.3	682043146.1	1431872062
NEG00106	Phenoxyacetic acid		124.061	151.0395828	5541194.162	121243545.6	68519007.63	2837848.985	5511767.46	13315583.08	5739857.31	5999593.938	4700253.751	8119470.221	36795475.4	37097979.34	10428466.02	7684268.464	243460399.5	6996005.818	77750297.74	15020094.86	9681163.499	21032538.04	3306193.529	8529668.837	71611454.52	10356636.26	449194240.3	13234531.15	13631634.85	7932423.641	531696249.6	24746871.43	9275861.53	123417411.3	518116984.8	1865375536	11869947.12	25855383.36	320705862.8	58774279	68382300.86	36111244.87	539928638.4	6245826.375	1167453413	13172444.07	53950195.28
NEG00107	Indolelactic acid		174.586	204.0662239	17528183.89	914849.9629	57413543.82	5367696.234	79895957.23	20284675.21	7974932.248	4068929.782	2659959.668	31177925.73	112968031.8	118471783.2	9527291.887	8282413.497	6606894.528	47666236.23	109218407.5	63600491.08	17055706.8	518036736.2	2546694.192	17466179.95	42594055.87	2781922.635	137595830	66313501.46	24449996.68	14106228.59	16729669.48	46343068.28	1942790.01	265310.8884	30637235.53	16693138.97	121800406.2	9968147.912	11711474.77	7496606.826	9800246.41	229500646.6	9846839.422	3487692.207	39959214.15	405460.3798	27082388.63
NEG00108	Hydantoin-5-propionic acid		291.242	171.0406147	10714295.79	2523218.417	11201309.37	14478836.58	41134960.49	27394766.78	4304646.051	3247498.212	6302618.039	29086115.37	20952067.02	12109834.11	15971573.35	2619136.635	6055635.443	13824091.81	24837680.82	28734604.16	14483554.08	44559993.62	5299540.077	11392544.54	44823639.13	7396141.71	9331608.967	26825226.68	15677261.08	19204423.17	14955945.72	13466600.54	2317414.724	2319913.106	7821088.722	13420739.76	58678097.59	61634534.79	8946383.585	34521442.84	46282001.19	30610617.23	7090384.856	3045270.943	8810755.8	600836.7018	108373427.4
NEG00109	L-Histidine		444.303	154.0616962	28209053.91	411164.0469	20303491.04	3993645.435	16377667.19	17103795.37	15007527.9	1849946.136	2429800.531	26590329.51	18637347.72	40746679.7	15297377.92	1245660.594	97135.24258	21534131.81	22187032.87	6047754.98	8645361.264	28784030.73	5672139.643	17865971.59	37584572.96	2447877.823	28183036.72	23160312.44	17840422.34	14177549.9	1769098.879	27028018.69	2512128.44	387661.6615	7809121.729	13463084.54	28214791.09	25402139.22	10622730.14	20659723.95	20460762.57	37935989.86	15683325.32	1191780.18	14805426.64	735999.278	34647479.57
NEG00110	Caprylic acid		227.871	143.1072193	656012.0979	965239.9879	3303911.763	0	2799570.024	2107751.449	950444.2339	588217.7919	554403.5019	1935602.251	3187764.534	566138.8807	1070908.284	624192.5094	506598.8865	668022.8849	1217630.282	1665853.833	1733433.624	2882403.271	549958.8062	1204160.909	814513.0896	1118525.222	1706699.117	1335584.953	1550409.218	762453.4507	640613.1959	2547032.02	565227.2872	584847.1018	722474.6704	2327165.76	278127.7091	8169375.467	707871.0128	909099.3342	2305132.032	840109.9173	867000.1582	1222141.716	361742.2915	1283399.944	1743383.478
NEG00111	Galactinol		418.839	341.1087545	519057.0695	1117110.604	776054.0539	111503.2258	691545.2792	986015.1094	318376.224	524640.1305	304022.7543	2667879.259	1997411.374	1355338.588	538527.4238	488648.8912	478680.3472	725901.9089	4081937.96	3200929.235	1708794.573	2923345.526	341873.841	663091.6453	3473921.227	435217.5925	1234893.916	3218301.216	1062437.944	2371391.483	410293.3611	1425522.22	286366.2958	132724.302	432120.8032	2236850.576	1339957.598	1522064.454	855322.6483	925860.125	2392906.989	3035128.145	3352183.379	203974.5832	1670300.361	143765.3367	2541888.017
NEG00112	Pseudouridine		257.188	243.0620071	224972632.5	132409740.2	552559759.2	145054767.4	365599167.1	590970201.1	254044033.7	173133924.7	166924088.1	822129945.8	794255268.9	846081790.2	233817869.4	155194585	254776586.5	445674414.7	876032841.6	684196824.9	786265946.2	772141799.3	198741549	323083290.6	1201760914	236285753.6	734104718.7	631963899	371030674	614101508.7	228381501.6	698147392.9	132123959	100675357.4	288042641.7	603611724.5	613279779.8	422627525.2	193211021.1	357899548.7	540696609.1	928617997	332923745.8	198717264.4	527699952.1	163667724.9	984149663.7
NEG00113	Cysteine-S-sulfate		320.071	199.9690037	1660306.31	1034962.188	8914191.215	924628.6625	6700611.85	14519846.81	1910744.209	502431.0441	1082939.392	18020421.58	17375073.1	22436993.66	2652444.441	762732.3086	1097861.116	4030227.354	14359341.19	5024898.575	10319744.13	22569473.22	1933035.207	3715101.66	26126151.34	1645766.151	13130266.74	9126578.396	4154643.353	20293503.87	1914917.754	43717619.52	1238341.094	625654.3694	2935980.631	28994484.57	20475292.27	7984253.769	3584721.961	14001950.42	17312245.36	26394176.23	6230329.411	1519333.326	11328623.31	987141.7614	37788315.37
NEG00114	Riboflavin		423.356	375.1296962	0	0	83006.78274	0	881009.4719	7334928.632	0	0	0	70504.71033	0	1143597.93	307823.9038	6460.951627	0	27554.86712	757787.0497	46295.20289	330104.259	152986.0153	0	16875.19082	673737.5287	0	75540.08558	83419.8295	44876.70897	105456.4011	217444.4837	3355864.146	0	0	190055.7084	334722.1025	16632.09389	157803.718	58577.44334	56013.00904	68448.98599	708121.4495	153283.1094	31521.13143	103799.4244	0	1643697.675
NEG00115	Chlorogenic acid		317.772	353.0893709	91024.37046	89631.65192	887157.5101	139750.0446	1123820.905	452994.672	309643.3413	338065.1142	102205.0954	5668827.63	2775066.55	1084912.384	697861.8045	138053.14	252041.78	610273.7316	2378329.14	2022063.259	1386245.224	2126158.629	197627.1011	528312.7725	1415177.886	142870.0054	926739.7015	1612225.541	541534.7981	3413914.015	336603.9591	3003334.329	109000.216	25338.19308	138781.122	1368012.474	2402178.84	3270531.347	351427.2211	1349680.833	2099204.276	1407768.268	810562.9105	84081.45901	1568539.035	80763.48075	2445229.762
NEG00116	Pyrophosphate		517.9585	176.9354409	7592036.135	1153589.849	55179053.56	3275937.589	5639099.881	7856389.28	6235649.154	1361914.829	2941321.851	1779611.413	14060736.5	13393099.33	5635885.011	0	8036434.599	11011759.64	1951923.904	2069207.027	8383577.773	10020788.42	3076184.492	2603383.679	11389645.23	0	3077493.005	781104.0082	1696077.627	6234443.434	3162265.923	8558212.733	1470783.749	2850430.524	2172648.963	7541373.56	6942458.583	3280188.574	34915.60082	2394971.853	11363384.87	11653094.89	5697366.127	1778357.111	744032.3612	2312931.796	43714160.51
NEG00117	3-(2-Hydroxyphenyl)propanoic acid		93.6116	165.0552893	23851598.25	2954473.886	19462654.12	3166066.503	13854315.8	6842770.355	10309862.71	6643244.215	6282437.023	33472392.67	126605883.8	116641589.7	12968703.93	15891480.34	11633196.49	10373081.08	166667480.3	39483986.65	5957637.157	555910898.1	4335025.631	20302745.74	52405496.84	4468694.439	83734345.94	44357211.37	133624710.8	39277108.75	7550097.512	19323667.07	18427047.59	1732930.138	74373346.88	22790487.06	42690749.77	20309441.46	8366845.376	18915025.95	11672795.12	55726872.98	6294300.088	4818673.047	18247015.29	4615267.949	19718205.31
NEG00118	3-Methoxyanthranilate		80.2889	166.0504602	3206747.722	1012762.674	2515681.681	90417.29176	1853307.734	7558218.728	293313.1344	0	135433.3421	3548701.851	2576671.543	8366752.472	3033321.328	0	2546291.911	5349745.973	275799999	8809328.55	12636519.97	14942778.12	1759566.024	1915310.595	6058854.525	1880817.936	8759155.059	2997866.85	468720624.9	19985910.58	270445.0261	2099163.291	422109.5866	0	1101391.429	10116122.6	2923746.359	8129932.525	0	2346858.046	4800440.717	26886744.05	2192312.184	3375673.781	408756.074	538747.8307	8935504.252
NEG00119	3-Hydroxybenzoic acid		245.936	137.0237865	1198138.13	994028.4311	10264918.64	1311504.283	15221716.66	1981221.167	1389280.454	14342679.28	855795.7576	3390751.151	2685476.172	8005701.389	1126421.642	1408515.462	3023368.11	3386201.057	10620535.79	4426552.795	11658859.99	4499050.219	1133126.113	1126310.925	21370931.68	4287521.469	3291056.612	3615406.729	1660727.195	11536626.21	1886866.902	7437451.281	1721834.936	709853.5508	1343439.943	8087423.121	28019287.67	4535804.038	1498588.99	1431161.428	2517701.462	4798818.389	2781920.56	968266.4172	6432481.415	1110945.209	45175487.86
NEG00120	Citramalic acid		206.084	147.0293266	5737566.615	7219093.508	8884816.573	9662298.552	11922774.7	13106670.9	9911824.102	10348170.95	9659139.672	29362010.97	21434350.3	25822526.31	15762306.59	3606314.805	13134295.05	20936841.97	66537294.05	59456192.09	61124795.09	451137580.6	8576915.658	6729871.767	24767525.94	7501862.487	29781562.95	21441022.71	5916325.7	40371665.72	5122272.779	18977298.48	10664286.65	12682107.49	11294497.29	19409854.59	15891457.81	15264145.49	15901304.47	10020679.23	30677070.97	19534274.05	15144975.18	6739189.512	0	5490314.064	3193799.608
NEG00121	myo-Inositol		409.536	179.0557323	14195648.64	4708523.354	30480407.69	14368508.26	32412869.14	28992175.04	15748383	18173740.32	5077398.964	58793861.42	58178170.25	29810339.01	23687404.47	8021329.966	23947190.76	22684642.56	86045056.26	33384933.94	81320280.35	39824622.63	11242746.57	20440077.08	64275987.18	8959282.878	25902692.12	31283909.45	11248514.54	55213440.22	92207818.4	121319321.6	11767154.6	3022796.65	10868166.13	27043696.97	44965988.21	31502336.27	10244475	18454992.38	22485310.34	153365184.5	21789457.86	9259847.458	20787828.55	3411927.892	33841882.63
NEG00122	Cyclohexanecarboxylic acid		49.6165	127.0758502	5943373.252	853019.7474	26867126.26	0	8167439.062	32615203.07	5625528.116	0	12837601.93	33101968.2	28629995.7	58861306.21	5147372.054	11983854.7	7626386.035	4574687.547	34328520.53	19549187.99	18696418.37	48318533.23	13630245.35	9259617.334	118082538.6	10047772.86	55313735.71	26118500.01	15746283.99	3384603.317	3278393.01	61007302.4	0	1060298.807	15781390.44	36578132.47	35070888.99	13571822.89	1582313.357	17596055.27	22586399.54	87844826.37	11258482.93	6034239.664	7160100.535	0	52609158.03
NEG00123	Cytosine		174.5575	110.0352684	2015986.201	4854938.715	16181762.84	1384667.22	9614035.734	16432603.33	2501883.714	1329960.534	1516729.488	27186768.47	30268094.31	22861108.83	2175284.571	6982465.583	7073204.666	1972005.667	16681655.98	11234434.85	20681547.12	37570235.59	1400306.093	2216417.627	40123513.93	2070675.548	29030602.01	19976656.66	2252080.132	3012831.13	1508710.996	21543594.85	5597725.069	840661.541	866027.8016	11080368.86	30909677.29	18395409.53	1944261.636	4338840.018	3650952.707	36757602.67	6056335.143	1948346.998	14381028.69	7539975.151	35092356.54
NEG00124	Suberic acid		308.5795	173.0815896	4582563.525	2948747.278	17027781.42	4862869.016	20301900.43	16581385.92	6188225.605	1903111.864	3619814.191	26554307.26	33990226.32	28274209.49	6316710.697	1887133.585	7788412.723	9952084.553	22255895	26493961.25	30993676.74	45979282.83	2807977.574	6218482.468	40499979.26	4883557.906	17145520.68	23358448.04	10522472.23	31038777.99	9716362.229	24430423.68	2625700.404	2374753.229	9136486.247	30556306.34	31151666.59	24536045.94	3779004.319	15022486.37	22981805.14	5428748.004	7841622.116	3630486.1	15868280.06	1603876.649	40879777.38
NEG00125	Shikimic acid		61.9624	173.0451208	3942016.735	3327668.073	22895629.19	5869094.756	3714568.701	14272617.4	8076790.853	13846929.22	10790878.18	11071766.76	17689976.47	65538295.34	7428371.766	6121078.583	8180172.404	11042040.36	30325793.22	53115180.21	42563862.77	10207684.92	11159485.37	6383036.854	26405882.29	15300715.56	10019036.89	6444558.472	52381796.85	15022354.63	3369952.405	9430116.708	5326182.987	4125787.822	4426929.985	1188148427	50239590.64	8372734.015	8553774.542	10386075.87	6858028.08	21075686.71	3922453.522	8312056.453	9217373.16	7684605.08	19275094.01
NEG00126	D-Glucuronic acid		399.549	193.035052	35955092.4	20202056.82	124876998.8	25880705.9	150750094.9	132083629.2	59269483.03	16076786.17	27759633.02	147543190.1	184949734.3	182962608.9	67342099.7	25652416.95	45181333.45	105166101.7	126877590	199858289.6	148889194.6	176174076.6	30464440.02	67292738.27	254817204.4	33983264.05	124543159.4	205100456	85474075.51	174208938.9	64027191.02	224925243.1	14401685.18	9230029.586	57840574.23	165379106.2	111744200.5	133346559.1	42415989.44	93457091.3	128109021	258869550.4	74929762.67	27480939.62	94900623.97	19189039.17	183775475.1
NEG00127	L-Phenylalanine		278.9805	164.0711587	22745948.08	7702865.111	100238402.8	14880220.64	50255739.93	84000334.5	19460570.04	14148029.87	18013434.87	137365941.9	89521879.4	103420275.8	31438791.59	8604611.532	13905818.8	48595401.31	78849233.85	79093533.87	80993625.03	169467310.9	14412900.37	41021269.17	154717348.1	20173732.42	93700376.94	67307799.38	45676691.5	91976575.75	24855711.17	109319088.8	16974211.42	12100415.75	24811940.46	55572801.8	40399989.37	69848359.63	18631313.71	55134642.25	104053461	161839823.2	51843521.79	15262044.61	75622263.24	7605487.293	128549251.1
NEG00128	Geranic acid		224.449	167.1072297	1165531.314	474189.7258	149631.0419	0	2010465.109	5143446.868	692194.2754	46265.53314	344253.9316	4091045.167	0	7632083.615	663432.5821	318293.6968	672456.0173	1645350.714	1532404.83	7171903.729	5532710.42	4900332.271	1269311.916	561031.2732	195740.4144	1125118.918	17902642.46	441978.8968	6472827.649	422627.8859	493694.7744	5898952.978	302934.1709	250358.0617	1300339.612	2158431.14	10267713.74	4018932.043	1219938.839	1509232.478	5204696.626	12034236.77	4478332.366	2546331.364	920046.5827	2279027.195	2178581.968
NEG00129	Sucrose		384.3845	341.1085465	11045976.32	1748059.222	862487.3419	505233.8956	21044281.97	50672982.22	609486.9086	10776366.9	3504784.556	1717987.902	8268985.079	10290713.65	4196248.892	76636793.95	957561.2865	6087176.583	149650949.9	246120007.5	15250015.04	3073567.775	1381309.265	4077810.663	26069670.64	1561974.268	1969213.684	124079235.1	25538342.78	123908791.3	9569870.068	61663806.3	2806509.164	738980.548	3128846.747	110839461	19207317.24	18249750.01	45277339.16	5837076.568	7601582.013	22047093.58	1819306.426	538871.8613	4824031.961	490565.9488	102688689.8
NEG00130	D-Malic acid		346.519	133.0136103	1520202.417	635356.2656	1633027.507	741391.1437	1346602.785	2144063.306	1181420.045	833121.2115	1863028.547	2103039.309	2092411.952	2862482.935	1909778.515	708006.0204	772121.7705	1572778.472	2497494.184	2479634.667	3815177.938	1079905.046	1648371.004	2201860.687	6764395.776	1147955.018	2704791.027	1693050.358	1822882.513	2941257.696	1790447.018	6573427.178	326248.1926	585460.9841	1163833.166	0	6514574.787	1463768.862	1379199.308	3093938.158	1551982.045	534561.2674	1803910.579	875752.6384	2027092.537	881982.3678	1197431.736
NEG00131	4-Pyridoxic acid		38.2656	182.0453569	246341953.3	186607637.2	994415664.4	236555156	442098422.5	1328122669	459469715.6	30404815.65	196652382.3	754606457.8	634064250	1140595061	536218019.5	143147584.5	607860925.5	1079061595	792201757.6	640223325.4	1047770676	1227957010	276783383.6	428475007.7	800145563	387255516.3	1182685388	256329207.4	512364342.6	496118033.6	390565224.7	774968787.1	210668040.6	111954753.8	426204543.3	348690700	414205701.7	561861974	287717912.7	172965626.9	325920861.4	1211311254	450920928.7	659052638.8	705998617.3	89830551.48	794020387.4
NEG00132	Methylglutaric acid		231.183	145.0501505	48715334.72	830757.5498	7889419.788	13579214.7	8285535.327	15443538.01	4018035.887	1243144.708	1621179.918	15906262.22	306511366.9	296329184	1745786.245	1512612.752	3092549.097	5054074.608	1568563.359	46058262.23	18527632.9	9905581.907	1535606.346	5286962.441	19973521.19	1898924.921	285595375.4	29614162.42	58651110.43	9378019.826	2184249.926	9597338.613	1306973.808	661753.6992	2715785.568	34372051.58	298437471	13146687.13	783592.688	6944302.232	3520970.765	64331573.25	1545415.784	1142337.079	26748857.98	5711138.31	23021534.07
NEG00133	2-Isopropylmalic acid		347.462	175.0607974	2885618.26	1580199.036	1696534.087	0	5414310.091	1637937.434	466167.9905	310968.2119	5726709.788	3439355.492	11757917.28	6741828.184	12522794.51	0	4115111.135	4736363.94	13674863.01	157972957.1	3643852.552	2087475.02	263786.3005	3525105.012	20790080.77	880688.133	1988695.557	16957302.16	2742212.469	30068668.42	3432104.68	18089752.21	0	2292385.096	3198935.595	8322941.507	11692752.87	28473203.83	2154985.787	2290140.191	10055884.11	2978358.103	4731782.469	0	2467901.563	0	7211249.832
NEG00134	Threonic acid		366.286	135.0293365	22298223.92	15160225.33	41539564.83	11646429.25	28611640.14	44579143.06	36104966.39	23029331.75	25538687.13	55915664.01	45163587.59	47398987.53	31057744.79	17066386.11	19694412.05	27434991.63	35946344.41	39720929.92	66270330.93	22580807.03	23974161.21	44977288.67	74713299.61	35145795.75	36051896.08	66120735.79	39847001.35	34459123.76	24110014.89	46840049.13	10679403.23	11971376.5	55287029.63	37749818.78	50988731.19	55437937.16	37714335.92	67049080.72	14779104.73	139793581.2	40593434.25	28792716.63	41140172.04	20479324.51	75936840.17
NEG00135	Mesylate		152.818	94.98007111	197118181.8	160413314.6	179457375.6	147447614.8	151555827.2	433040854.3	303486283.5	168374350.1	172444340.4	811452531.4	230688819.2	172143732.1	319275227.6	19964102.52	249924654.4	433181151.6	1050320287	885400307	1022420317	828728919.7	205173569.6	315489209.6	782780448.2	165369457.2	160913208.4	248956634.3	477540120.7	70619645.82	196374148.9	390922399.2	22421601.3	17825990.06	86618188.74	343248607.3	256803010.9	165887269.8	200885748.3	218769207	758810318.5	622007449.1	325363546.8	24831574.09	354711345.9	25135153.24	326220043.9
NEG00136	2,6-Pyridinedicarboxylic acid		433.901	166.0141732	2889425.245	1319909.486	3688250.287	1637719.56	1824028.065	3892145.807	1801102.619	1790581.622	1275521.568	7000519.909	7372216.851	21608954.81	2304950.941	1045314.864	2208269.784	3564798.301	5895004.034	16293402.59	22333314.33	75832053.71	1821060.492	2234995.789	18272394.03	1474028.706	12258918.21	2779858.707	2294013.695	23538369.54	2127339.732	10055300.46	1770027.136	924743.4686	2244797.558	4335347.03	3669154.043	3679067.623	1518040.875	2032810.546	3839004.999	7039382.954	3353517.384	1069869.995	3467955.319	1314467.471	7436752.237
NEG00137	2-Amino-3-phosphonopropionic acid		70.38325	168.0059424	1668068.576	2073279.192	7023540.133	1968732.708	1115008.758	2594999.995	3078235.771	1165533.466	690137.3263	1723656.473	4961977.634	4446660.526	1099516.091	2465747.411	1185159.525	23001529.87	11022824.12	1357386.226	12175642.85	16547989.14	783305.5642	4413798.493	15730719.89	11115942.31	7564031.841	5032031.179	0	6302057.521	21534641.83	7160041.85	318336.8912	246427.9659	2330864.397	3180605.645	6968270.731	2718156.304	4230700.245	2144399.735	1572092.31	3185119.597	3104853.942	1079280.195	9882087.409	379023.4939	25603482.93
NEG00138	2-Furoylglycine		215.244	168.0296945	29600986.04	24474063.26	416371.2755	1736582.815	59805978.49	48585454.85	74143352.4	14050775.74	12603732.19	25948426.55	2069427.987	8554741.152	18316585.52	5833000.456	7243988.359	22241465.31	69843747.25	164668652.5	13734954.31	20492647.18	20876313.09	23682305.28	156831546.2	48520047.52	2944600.327	27488338.47	93431133.44	102439409.2	47116434.74	137363423.5	3774869.596	2453748.669	53806310.48	1747065542	664473.9816	113454237	31870781.48	16903057.55	120864260.7	13604170.16	173620354.4	3618861.888	43701697.27	39680565.58	180483061
NEG00139	N-Acetylvaline		260.342	158.0817666	2028634.862	847499.2706	6184755.18	981654.5251	2673292.027	2666473.824	1326780.715	1992541.988	2545011.834	5405004.562	3098435.529	69352219.73	1510081.819	1573528.965	2069351.459	2404236.861	5733225.767	2578886.273	3286571.59	3683144.181	1266902.289	1255986.123	8043003.349	1068694.294	5492791.96	2720740.343	1705429.005	3175755.893	1630977.527	3135993.27	2422706.999	897862.7047	1662640.286	4236222.981	9642096.162	4913552.414	1513543.906	2970754.513	2318013.775	4712145.849	2763515.498	2463685.975	3817555.637	796576.5467	5881824.262
NEG00140	L-Serine		396.621	104.0345737	6569004.959	1521873.916	78477905.67	1827517.948	109296437.6	68048327.56	9387952.761	4814399.741	5489090.027	100060499.9	110879704.4	54722857.13	24197181.52	2270859.145	5160323.489	25128686.73	72406886.6	31683398.6	37206661.89	173778009.3	6891365.838	13339446.96	169161737.8	11770472.97	154960143	87412747.69	50805593.1	38137954.17	4521270.876	124725414.7	1890153.088	7148449.639	2059147.271	37716653.87	117059786	85787977.62	12206047.06	56012695.17	75187510.99	126024495.2	9269181.071	3773700.376	42241774.58	1132448.453	111513745.2
NEG00141	N-carbamoylglutamic Acid		441.974	189.0513621	310890.2496	462572.337	1067520.833	360895.338	2153310.113	3212207.666	212876.6059	140752.8817	156972.4121	3140753.853	2792676.517	2068016.496	960748.9164	384386.7831	256235.1006	556007.8772	4954466.462	1012139.387	3947429.976	25261246.49	279889.2048	534848.9191	3391767.052	311617.5832	1239183.532	1707065.293	425944.4282	1334386.231	549472.544	8108466.288	318687.7224	306283.1039	561486.3414	1119256.861	2906945.589	2416950.034	380122.8416	959335.0223	922225.5982	19750842.42	478588.0582	497047.0182	3050184.251	65525.07509	31084154.79
NEG00142	Formylanthranilic acid		88.82855	164.0347475	3970454.207	731726.1361	2933147.182	3724748.978	3099176.089	7869447.448	7573332.106	5298385.428	2435019.381	3312223.238	8423940.544	14785054.78	3033420.754	5985873.965	1490207.49	8864932.449	41608399.56	7524971.591	14132568.06	9848222.831	4139904.488	4214385.782	3257704.573	3419144.298	3496505.87	4549674.811	12207984.1	55018807.41	11214726.63	12060263.56	1876877.336	1615135.885	15056615.84	9400421.508	9094490.605	6854107.633	2733414.227	3467292.402	6327115.506	13887810.29	3637866.178	3300781.647	7874594.08	2808428.517	13337470.81
NEG00143	2-Hydroxycinnamic acid		193.9855	163.039596	2195739.865	285549.4813	7107118.451	360744.0069	6747459.336	3068796.749	6105026.645	336909421	433106.4427	10546719.58	18170466.82	28397035.89	7398789.116	9607549.924	1415286.267	8489132.754	7718115.488	5363954.702	5060607.416	8172671.208	5630729.296	3459096.463	14358266.98	1928769.944	6213679.992	17896536.79	17050293.98	2712028.852	2890601.746	4456347.361	1430416.494	0	5228454.948	8411028.362	10463852.12	12574773.08	5542057.862	5124613.326	7030590.154	0	6078157.632	427453.2452	7703538.85	0	10316172.42
NEG00144	3&apos;-Sialyllactose		443.0875	632.204646	687940.4267	269353.3094	3723415.425	267441.459	2627282.454	6185100.056	674484.9127	234712.1883	483383.9609	8613563.208	7152533.212	9480066.119	1436365.746	80272.44942	1468106.981	2903658.296	12557778.63	10298698.51	14309658.89	13848317.31	429586.2249	2387789.976	20933389.3	475971.8994	6587797.926	8909992.93	2813411.809	10991672.91	685570.767	8537001.802	626595.0463	84019.72023	1430261.719	5093454.302	5414253.712	4107354.933	109545.0225	1805586.923	6722776.055	17067027.86	1786202.526	520623.6755	2938238.012	157299.5758	13436023.18
NEG00145	N-Acetyl-L-aspartic acid		403.282	174.0402105	37182852.58	14128246.55	128505416.9	30221321.79	67130553.69	164157997.6	54292325.63	20866487.66	22462730.54	200447683.4	197076813.4	190827423.1	70646047.08	22959624.6	55565277.53	62983104.41	260881071.1	156975463	185727554.5	328654384.2	46091993.66	80616002.04	329567453.6	37668910.46	237637687	120089839.6	70266773.57	232819685.1	25488985	201077622.8	15559719.62	14767801.44	62971557.99	172861758.5	129386776.8	101148322.5	33113610.32	65065247.38	205928650.4	226286489.9	88906770.48	21798034.8	121962545.2	20467537.63	199063770.5
NEG00146	Leucinic acid		110.6245	131.0707573	3250319.928	650607.6885	4366892.948	0	9388342.206	2111061.406	4664452.56	2344572.276	2518279.789	10352999.53	7041022.286	21509158.25	4244067.34	9456709.887	5383853.746	11606607.11	17885625.64	7462815.925	3505300.497	14598006.25	1705547.566	13492995.01	10275490.28	2750082.807	3402525.51	24617363.42	5222559.521	98893732.26	2591024.272	22785731.51	7033423.238	303230.5549	2502404.702	5921675.036	2683246.437	10184792.51	4189842.563	3983289.702	690764.9966	29898282.24	24405241.11	589097.2389	18129788.5	2519475.162	13818319.57
NEG00147	3-Carboxy-4-methyl-5-propyl-2-furanpropionic acid		193.083	239.0921783	1134320.358	4082104.691	2870138.279	118874.184	4225896.241	988257.7225	6212578.047	98265.25811	9218660.056	3990002.355	34466853.08	5258565.53	8323075.78	33913967.16	214762.9897	610269.6063	23539197.49	951723.0103	13053962.26	993343.1229	19937610.22	7755283.087	5592355.887	11957696.49	11338864.68	3444186.744	2088525.588	15272096.68	8101092.981	82528162.12	5183082.058	3950109.642	4871724.367	2741419.587	4516078.092	167625.672	3868048.93	210433.8988	1501781.218	1552377.166	3499305.244	19191099.57	14803323.46	105126.192	10402003.11
NEG00148	Perillic acid		228.8255	165.0916133	13366174.83	2282611.118	67497883.59	606917.3212	27001434.34	58993876.8	4945256.348	692385.0986	1782882.468	41200846.72	13945966.19	71131946.95	3291040.444	929757.8962	3749930.363	19583008.89	12439913.2	47937949.53	57188472.24	42039976.85	20164587.92	4789058.991	3773291.27	7062205.017	83493551.08	17527360.15	97654133.8	14438152.21	10908498.14	61225009.48	2229366.291	1767422.284	7583278.509	36867573.7	81127701.2	35448688.81	14234991.91	18697748.91	42696629.06	89720106.72	23622434.93	14810327.44	15416145.31	35987540.52	44362006.52
NEG00149	Gluconic acid		383.26	195.0506013	14666860.23	11630587.56	226943075.8	9276851.832	195615706.2	201915229.1	38563773.03	5076365.791	19422431.96	569397784.6	855836349.7	488353490.7	126176022.1	2964857.951	91415048.38	176988306.3	1001364984	362492550.1	524741578.1	545953337.9	26739978.19	111214557.5	926371064.9	16770520.45	604788889.6	317915714.2	117290846.8	706784381.6	34948201.11	707728166.5	7493966.849	4010043.852	25608912.59	191146135.6	551206230	185693878	13134517.6	181519353	313915844.4	745629526.4	45124094.12	14838736.54	205436286.9	3821281.972	581298066.3
NEG00150	Cinnamoylglycine		199.1985	204.0662069	1136125.838	49510771.9	272135.6892	353778.1603	1928428.235	290106421.2	602534.9976	860945.1596	7697823.648	107785.2284	234745.7701	297068.4534	6893136.764	3723987.702	1997017.66	5077038.907	22710226.52	49214246.23	95026652.68	6393914.201	90401566.01	180977974.2	0	4095136.088	501645.6936	0	13134400.79	587398947.4	4485060.044	606175734.3	1423262.254	4715157.277	24844019.31	300819739.5	198319.7355	2870851.64	26097144.75	15475911.24	44615818.04	28586066.43	205465169	10048848.34	386539440.1	27456422.59	20691739.3
NEG00151	Ethyl glucuronide		291.276	221.0663595	0	0	773999.2311	1627999.72	3917435.125	284469.699	0	0	0	981518.1602	529447.8522	676667.8911	131279.7181	0	0	864980.4715	811488.144	1179148.235	1140050.066	5592810.464	0	0	1984138.506	114875.5526	0	1257521.916	989094.7734	1165600.446	595558.5833	2362574.308	0	0	127321.1682	1069476.89	914866.8065	2837689.091	0	392156.1425	2663601.559	1504547.55	476758.9317	0	267832.3688	0	2530750.453
NEG00152	L-Iditol		353.418	181.0712576	5444702.539	1660695.98	1937285.167	879103.2887	10809283.44	14075875.39	2329749.761	725559.9631	572342.7757	11390632.4	7742691.062	2991408.155	1241989.427	714521.1545	1839658.547	5226897.203	11559297.74	2466586.245	3295091.434	5820012.842	3988866.225	4781751.326	23019287.41	1524611.879	4355724.995	27926268.15	2227675.633	5077212.853	6665347.038	3769358.303	746491.7785	681139.108	3273680.662	3445612.152	2178567.435	2997150.661	883102.9038	2013534.634	2061580.483	8508865	2543311.316	653725.0278	1385141.09	419241.8208	2596730.193
NEG00153	Adrenochrome		57.96625	178.0506745	468140288.7	12303741.42	50657493.3	3114052.365	502807131.6	2437164397	3425700.224	2182154.937	1822465.04	84504986.27	8884441.159	10495984.16	34606644.82	15671934.52	1891494.132	9555312.883	887230071.7	5349941.58	52511519.52	1551766388	8172534.631	6320811.071	8377323.816	4575942.621	5327126540	247062626.2	5442274.29	33457457.92	1245811343	8241842.603	8677173.165	2450933.498	6285977.39	236812273.2	5058757.649	14488320.71	3817244964	950979223	10510177.29	3738511394	371339241.6	3029062.031	24702469.24	1352397210	59165559.7
NEG00154	3,4-Dihydro-6-hydroxy-2,5,7,8-tetramethyl-2H-1-benzopyran-2-carboxylic acid		90.4416	249.1128361	7464230.698	2098367.844	16005616.24	1592774.983	17979739.41	3098173.107	2783376.591	2696630.94	972402.763	48790724.73	11939693.98	17471467.34	8469915.09	1644900.101	454001.33	5182872.531	57838780.45	1643256.26	25657430.74	31506651.88	19642458.85	8039642.266	1560216.314	12088905.31	26510425.23	10474649.07	9235589.977	17618923.38	15562558.4	118423239	2047827.742	2447218.374	16835871.25	12963848.36	62635348.2	44313015.86	41377536.04	103627743.5	9438787.821	30858481.23	73534641.73	15818086.43	154161901.3	5118345.516	98317744.16
NEG00155	Eugenol		234.5965	163.0759513	436066.978	216397.8953	490628.99	260013.0157	1126710.094	1252443.455	338384.5624	139303.8826	256706.4977	611702.6702	788590.8563	784963.0371	374336.8208	532572.9598	352855.0377	701093.5596	1468324.572	1594008.212	27958093.57	1494337.652	364720.0894	407363.8717	1188739.314	334212.1585	5947185.705	1641179.644	984122.7655	1619475.955	468409.6543	3504018.524	303478.57	172463.3389	1448725.8	1396204.114	691258.3603	3088753.712	644028.3068	453764.5105	3412473.249	2966517.167	285316.168	279388.492	5233425.337	208036.8461	1973169.972
NEG00156	3-Hydroxymethylglutaric acid		381.367	161.0449713	126965010.2	63311380.18	285149452.4	83772121.53	289227667.6	352055788.6	110758955.8	67987307.22	72821232.63	522683959.8	515644549.9	399894187.4	140048488.3	62971207.44	118161652.8	217155082.7	497556960.4	310278980.2	363060858.5	700131814	88060777.24	142828999.9	668016755.5	118686227	469848149.8	406960397.3	224760974.2	311956200.2	117702176.3	465803689.4	41438581.65	33769516.61	156309072	626602652.2	378399814.6	387188638.4	107036925.4	159642418.6	408745298.2	553675940	157478953.3	73727968.68	298938279.9	58067636.43	515180432.4
NEG00157	Pelargonic acid		51.49635	157.1227878	239433519.1	266377862.4	273178982.7	169123929.2	246085594.6	229431009.2	283978522.6	287728228	191920167.6	172978955	112950677.3	135473469.5	236129184.5	231586904.3	216894590.9	231303147.5	157414772.2	214541054.9	201651831.2	229033327.9	206355261.8	228420692.6	168771092.5	259497009.7	224203721.8	202247488	59446354.99	153421824.9	271017654.3	202770289.3	263825701.2	264635991.9	263514224.7	175949862.9	88568001.94	246436433.1	238546788.2	228760527.3	216918369.3	168628986.4	274327595.5	257718317.4	275201266.1	226318081.8	183914319.4
NEG00158	L-Valine		320.112	116.0710126	11701474	4322534.308	44990634.66	6600456.618	35419611.24	59014936.22	10778796.24	7234646.077	6441175.713	74246312.45	67317171.79	59519984.93	20631905.98	4586741.04	6990734.419	25338688.51	52840105.09	34481089.22	44404566.7	115478282.1	7883738.073	20526700.96	90764291.65	12534424.84	56827462.85	62795242.55	22384689.3	44920143.04	10332370.06	59681099.99	6355376.173	2957930.552	2620806.28	42754031.72	77359990	56589063.97	8218143.661	31033221.18	48442984.66	119407648.7	13786258.15	7744150.819	45099602.78	4254777.961	98267682.63
NEG00159	N-Acetylleucine		201.9525	172.0975793	18889278.69	11628468.94	46356980.11	13514134.35	27234344.26	38208467.65	25863980.77	7418642.053	26475983.64	93392063.07	67443601.78	34731698.07	56303360.42	16547277.32	29945321.09	33331901.32	59840869.29	49679345.54	44789417.27	58318974.85	21583099.54	32058900.43	62756496.95	25102238.9	51857710.85	12860372.51	26363663.92	29007052.19	22928772.41	35255014.08	14773724.04	7174742.974	35460705.16	25952833.79	115088607.6	58552852.28	23125577.31	54488765.48	49320830.5	72749981.38	17699027.7	18147761.06	15971671.57	11972648.33	50673995.37
NEG00160	Phenol glucuronide		243.484	269.0664723	860592.073	908170.0917	26056159.41	2497806.319	3285482.206	10767265.22	6800247.714	4951638.237	6131837.778	30471223.2	37939233.18	45609069.47	598297.1568	2051695.839	1381617.24	4125944.907	27920894.08	21284280.16	17613214.7	4720879.479	3289559.787	4949737.094	16285942.92	6079811.547	20804130.94	8215566.844	12030985.22	9244806.35	3892120.604	9353809.114	1484181.774	2053407.516	5266988.229	3716889.925	45494382.3	2776832.303	4595241.85	12149201.94	10429301.44	34340519.57	3302747.73	4179450.968	5456984.205	3291384.074	22088790.78
NEG00161	2&apos;,4&apos;,6&apos;-Trihydroxyacetophenone		46.39765	167.0344426	14530889.74	5894388.407	26743766.96	4251930.017	15339513.25	13522617.69	8659941.044	7613359.872	5448928.855	18003130.99	44274294.93	29927564.99	11936947.53	21235211.2	5040729.53	20085843.33	36773804.95	6892091.31	56041846.53	39478207.56	12420465.99	8438241.156	63029765.75	21284017.89	699600155.4	42980040.14	28439574.06	148266620.9	27030244.15	25636721.5	2887269.623	2953676.324	19646024.68	17908642.17	36052616.63	21403014.44	11388921.7	35693262.98	16575325.64	16164165.65	29404725.13	9405918.25	72398811.02	10288877.45	41949971.65
NEG00162	Pimelic acid		377.8375	159.0657505	14113251.09	11350244.01	18019495.92	7294535.198	36599798.11	51512786.1	15738668.58	4977919.082	10420000.95	27860548.02	83871586.53	35419920.87	19886501.62	14358265.74	6328570.402	16730565.2	43498944.19	34644403.7	45645263.18	45330246.95	16006503.36	14629659.18	186070352.2	8680574.061	38370299.19	198201686.7	19659395.14	60886881.04	10372288.23	129480967.7	5146932.107	5684434.943	20417636.03	49147367.96	68115530.64	38673245.68	29454527.41	20042572.72	49944935.42	34386272.86	24403579.4	9239264.247	52186047.51	7252695.468	55220686.17
NEG00163	Traumatic acid		320.939	227.12846	785303.6181	500148.9895	1743815.269	527993.295	2281730.233	2442868.453	578899.7777	436662.4046	416301.3877	2406673.75	1126537.226	1215951.473	998276.2635	786517.5999	130061.626	1726651.163	1387481.828	198736.135	1802978.014	380639.6305	441559.9489	600679.7618	6925247.696	767904.2623	2120748.641	6945916.283	1083184.261	583351.6769	816581.9216	4686886.394	275031.0277	318129.1533	1964870.034	2167016.844	8185235.644	4005764.327	1565120.515	2819575.122	6692923.736	4276379.744	5398576.077	2461922.147	4633344.696	1010652.368	5521709.463
NEG00164	Argininosuccinic acid		482.806	289.1150683	364726.9127	22361.3663	1838544.457	239179.5035	1651501.466	2261908.319	443684.0562	27052.98352	298166.6612	2916018.087	5059301.034	8230828.825	673314.3792	0	376172.0456	643431.8453	5285633.628	2392271.925	7353300.312	6346398.06	490975.4637	1476499.392	12579335.86	204643.3761	3654001.326	4034036.985	630911.1547	3496536.581	809369.2754	3235865.452	84313.52158	105363.555	1439429.965	1561853.363	3563698.342	2340409.838	406575.9748	891450.7372	1571234.482	8400007.201	1102169.826	164917.1463	3901351.95	0	6660037.951
NEG00165	L-Homocysteic acid		210.606	182.0124111	9991584.963	24330362.89	1243648.92	6025090.277	68889820.85	53478174.77	24799149.9	12459176.98	18964559.29	16572298.72	1073926.93	29190461.87	40378287.34	12626726.78	24950855.76	14101858.55	135332460.1	19674433.03	141026700	354681192	9122161.821	60344276.16	10469659.78	44594527.58	70290447.94	11291420.98	103024331.3	142333649.4	22377062.26	210101735.1	9447405.753	9174713.918	0	26149852.13	2112624.663	12403254.56	11881179.17	42597678.98	204480646.8	218409358.3	26673478.79	13879963.92	32963241.12	7744928.054	123797448.9
NEG00166	Cyclic GMP		337.274	344.0402662	65957.37211	74996.13938	380892.4266	68966.26749	167317.8316	512585.4076	164883.8073	18662.31041	103147.7584	698421.2399	632412.5934	745564.4386	215578.723	62640.99363	148068.2864	164525.356	741149.1984	379550.1276	946678.4689	1000699.095	138879.3304	144386.3707	762757.1349	115560.4227	524661.8259	413387.2771	249452.0644	1047127.604	101654.8679	401768.1217	97498.5885	76218.47582	433354.2102	559360.6371	276487.7063	307063.9634	109292.5641	220368.6123	443842.1344	860087.1147	1019136.241	53870.84728	450621.0899	86854.77375	299668.6394
NEG00167	3-Hydroxybenzyl alcohol		24.6329	123.0444486	18638211.54	27285869.57	2968037.456	22564741.01	10109652.8	38640447.72	18291207.46	3704922.662	32880343.86	2127640.224	3430727.286	35346930.61	10009151.74	13068510.74	10849733.77	45951889.88	87588921.41	45905942.17	30468365.92	121081782.4	64346219.01	23809263.17	129114152.7	28194041.27	41176141.99	6916799.987	14989420.99	521047109.9	43072149.92	1531353.32	5017490.792	3404301.994	137451711.4	82946200.46	1181497.494	11091704.06	23930698.96	13917571.17	23704236.69	41665866.53	25134070.75	27720349.65	40560653.37	13623312.09	35711364.48
NEG00168	3-Sulfinato-L-alaninate		182.48	152.0017463	156565880.5	37884806.48	25830755.02	35579644.32	1325539.068	2424532.719	69905888.13	23862619.97	33195816.38	19216269.56	12232637.13	72652918.35	61093423.11	107699111.8	27314538.4	42607877.93	120852108.3	98216690.56	41375228.19	20781902.78	206235345.2	159827827.2	27395956.86	26684051.08	28098049.24	9809923.492	46780843.86	339988323.8	19000143.51	79161549.38	22886096.69	105554541.3	68015485.88	3653154.63	9982746.689	4537076.512	22162445.85	869810.6224	24882363.39	4599554.807	16334157.3	75358175.72	12807751.79	98481557.45	1712322.611
NEG00169	Cyclic AMP		485.6605	328.0478024	52758.10453	0	260524.2662	0	109138.7232	314974.8397	33828.60744	0	35286.46948	33913.78991	188368.2585	476756.4749	98405.91004	0	76181.37199	109732.2542	329642.3605	161504.8922	642150.3549	235900.8071	32058.42652	80764.9989	277535.2381	9061.791634	301140.5167	0	10618.93404	847107.0095	35630.1212	426365.2584	0	26685.49084	18861.70625	318894.3802	249816.9155	262135.9309	0	52637.05162	330586.815	559179.6069	109414.6246	0	0	0	616248.7963
NEG00170	2-Methylhippuric acid		189.0355	192.066262	8865192.921	7161082.826	31916936.59	8331764.352	23916675.45	70928922.36	10469521.81	4267002.256	4707620.377	44166142.38	47323594.92	35323958.44	7238950.016	7556701.427	5640220.95	13566603.26	260304825.5	43065486.65	32464558.16	60822864.89	12904857.77	22253919.66	181162919.8	7767863.568	32412807	75931647.9	37124769.76	46544081.67	8047119.789	24606890.6	2643947.236	3158413.674	14192746.37	69979088.75	40884048.31	17865262.95	6730281.928	5329610.575	24445104.3	33003340.07	56450897.46	5474765.284	143886373.1	66058334.81	49317324.25
NEG00171	Maltitol		422.197	343.1242939	87823.21214	89882.63544	340632.2854	19619.77145	3436356.215	226037.3457	50692.66746	181119.2462	112773.7178	658866.7654	1083594.025	1479992.403	137986.2007	13778.99355	132965.8934	610606.3923	2184372.854	348270.5316	491375.2981	1356179.926	39380.93321	102878.7262	2530631.65	68565.24648	220362.6573	3124290.155	183152.3811	1137686.35	263521.9604	257447.0924	32829.56265	9048.168206	112208.4531	389600.1618	238182.8052	885662.3856	88636.01653	334224.2676	411885.8077	6676633.961	183586.633	62698.66461	159212.9018	0	500580.2064
NEG00172	Ribitol		239.482	151.0605942	27215282.8	12235837.97	391822931.3	12805416.49	46477668.42	75415492.52	30551725.33	21459550.1	18622299.72	485837036.6	519818725.8	845958087.5	25132830.33	18395192.69	26290028.06	32562869.23	90496320.74	93603449.55	64922892.88	118194440.7	25209077.7	38668375.31	2048179852	26025872.53	424651897	934636021.6	36668318.23	65680330.12	22790538.71	64429474.04	19371607.5	9227062.9	28453957.17	67438135.36	395653103.2	69233190.16	33363715.34	46945575.2	63476568.5	779360663.1	33307591.14	16603525.72	313358158.5	14338457.94	125385610.5
NEG00173	2-Amino-3-methylimidazo[4,5-f]quinoline		96.474	197.0814489	211203.4272	107326.6308	9291799.473	466184.2813	3845425.433	1545759.804	481546.6388	86589.13758	500995.4741	3345716.204	5158073.572	3683553.982	11928326.76	6016964.305	0	0	9631796.368	3357300.495	8021998.168	22261000.13	0	984813.6601	1181731365	2817016.31	43551567.98	41446188.12	1709530.633	9579166.471	1892342.112	2699175.189	627553.8262	468822.9002	2866136.828	1323834.461	47464431.79	0	2690989.252	578268.0818	3039010.209	3372237.931	0	544500.7475	5758921.771	0	13869671.23
NEG00174	S-Adenosylhomocysteine		416.5575	383.1033129	27022.00165	0	363395.4711	0	212285.1648	593856.0584	52030.77682	0	5894.745991	661463.4014	771835.7481	911687.781	61805.94429	6940.656792	98542.52507	225440.5569	784157.4374	739750.8606	974939.4145	1303821.426	11577.35695	123171.6214	1727731.832	0	777776.4637	610629.5585	197124.9545	689618.1598	41914.57446	638521.0514	0	0	73345.46885	432191.0186	1907178.685	303502.461	0	100113.0155	526431.8445	1380943.661	96555.69088	0	267783.0779	0	155855.3004
NEG00175	Xanthurenic acid		275.076	204.0298257	2352617.546	2369902.842	3279421.098	3690569.143	2382056.581	3744065.834	2569374.589	3400115.845	1607175.892	4759211.997	4727165.784	4560948.502	4403064.749	3003924.457	3010889.77	3083514.91	1852448.72	4125433.86	2871222.813	1767655.218	1844343.058	1992165.676	1941564.367	3159772.848	3207575.328	1826731.824	3061842.023	3664192.291	2834960.392	3281007.453	1498740.372	1212049.653	2666262.396	1215979.555	2761162.526	3753317.75	1976824.882	3179330.144	4146064.503	2570233.989	3406965.8	2925334.346	4254487.59	4043181.091	991254.4399
NEG00176	15-Keto-prostaglandin E2		65.36015	349.2017689	808985.624	254526.2468	5044130.544	438947.6872	773096.0768	6546817.964	1304756.328	149575.9659	359286.3751	4185846.816	2501173.752	5928159.555	1385068.946	1026946.358	2077218.001	380229.7564	5246568.051	4332047.423	3769411.299	4886251.125	2709536.967	1504457.961	3880658.379	2487205.835	10505991.44	1793186.978	1114404.468	5425991.464	1016729.032	4285730.912	1211245.833	626520.8114	2086154.581	4257428.107	3795103.903	2012532.907	631865.6567	3582236.047	2447457.699	6371942.576	10194058.33	1488815.857	9740060.499	526468.1138	4661776.801
NEG00177	Rhamnose		93.5827	163.0607462	11868899.18	13641453.67	43759162.88	5982418.055	39395835.19	60038079.69	15932077.89	8470768.972	9372826.391	61205283.98	49895147.89	51220284.55	15417363.67	9970241.406	17937405.18	26452452.96	54150095.72	87262938.91	51945740.28	50583602.58	8919641.448	22209808.82	67025911.25	21694062.81	48210739.16	54411626.79	23111052.13	49324398.34	15344408.17	63663947.83	6752434.965	5460760.257	13084411	33188325.43	47664873.92	28243933.21	13289697.2	22498338.44	38814626.66	107212741.3	30755315.94	12507117.63	40320105.26	10916668.56	63017364.77
NEG00178	Nicotinic acid		406.726	122.0240664	9235594.51	5593878.276	7322336.229	7518151.295	8547362.153	9517146.473	6404343.077	6626567.156	3479229.324	12689921.85	15418086.2	21282706.64	8313899.628	2264287.632	2268495.999	8836573.553	13742282.34	28422937.35	25776999.24	53723076.69	4299201.452	7717716.571	16859758.43	4628016.527	12568476.14	5326631.235	7790482.661	24302024.48	6608564.457	11055232.8	4160051.77	2197645.043	5689205.561	10513043.36	8469734.745	5234358.302	10246653.84	8462202.282	8634948.154	14729551.48	7283355.666	3702962.116	8041849.422	3407960.628	12843402.9
NEG00179	4-Acetamidobutanoic acid		295.7245	144.0659402	50301670.08	20619696.03	166641033.2	42269424.18	109998514.6	144828888.5	58171977.96	40482256.09	33293180.11	208385590	192356398	227740464	60540893.36	34187560.26	63070741.61	107414165.3	163615316.3	153532867.8	219081328.8	283933172.6	33809358.32	57629420.68	286960029	40857297.99	179595784.1	182381277.1	86038746.37	224093368.8	83423281.07	306348121.3	17929752.7	21326203.7	59350526.33	147796490.5	171763657.6	125507307.4	36417332.84	79372455.19	159595686	258100072.6	77140271.42	43663174.72	123889758.8	24202641.15	287778240.8
NEG00180	4-O-alpha-D-Galactopyranuronosyl-D-galacturonic acid		298.33	369.0665532	279044.8412	16363.41761	1446882.801	18797.96498	1809531.102	554815.2077	1117631.031	79204.57165	103539.046	1905323.808	2338185.741	3044968.566	661537.5046	95453.99558	627663.4445	254555.2976	3926467.581	2199989.493	1541332.743	2491263.055	333714.4922	446317.7173	2378153.557	232319.2327	1734235.061	771211.3811	1049004.018	3698114.996	507237.0593	935590.8601	18069.44773	0	418885.5464	2242261.974	1960492.527	2643907.235	468310.3282	1685852.909	2752616.703	1727491.408	465163.6686	322937.5438	1316103.15	0	3668393.731
NEG00181	Vanillin		81.4969	151.0395816	9738602.083	11353618.23	107847003.5	5661240.922	16709195.12	27363739.07	65456136.71	11275087.86	15894702.39	36897635.74	101105503.5	65758980.61	11440264.69	9824444.077	80932883.22	27811819.16	218733442.4	93794616.36	33562821.52	52727220.17	2198649.673	26829586.39	350645000.6	14797384.8	110135182.7	268886034.6	59802082.37	106737632.2	15100957.09	51135864.13	23069410.2	2688026.122	19061570.47	45142064.59	128617645.1	29299427.27	18801392.6	27730689.75	35768287.05	70008894.82	21146596.21	7260265.693	32694141.48	31019807.46	46651668.89
NEG00182	L-Gulonolactone		364.887	177.0399923	1587115.343	634424.1119	9613891.409	2245877.86	7861650.023	11771589.82	2701119.879	1382359.486	743509.7933	8155462.464	14213130.89	8332120.508	2711884.641	1577284.327	2495454.699	6844076.82	16723807.85	11957617.98	9595069.19	9966458.03	1580738.412	3511087.457	22740073.74	4120687.278	10434317.51	13720580.13	8799856.251	6140835.099	3702142.065	11603285.78	772204.547	1100934.006	3941777.96	6925496.116	11471621.97	14229076.45	1880173.345	5764256.496	10356061.85	14895447.34	3700015.125	3517070.96	3089607.26	218434.13	17981008.23
NEG00183	N-Acetylglutamic acid		463.157	188.055998	624434.1626	323093.3194	900922.3561	253002.3762	459520.2861	1364964.32	822750.513	167801.5795	389376.4399	3359175.357	2597117.666	5225906.99	491612.9874	200993.2099	1442323.513	586370.1355	3600540.01	5983183.791	3891158.901	3981363.132	519699.5157	1217968.502	4494909.432	257523.0688	3028894.19	1256456.593	1836979.638	8164244.073	299256.7457	3603779.033	381378.2838	257383.3588	615912.3014	1430101.056	1187731.797	525205.5842	288004.7016	294748.3902	2161418.894	6994808.466	415018.4963	357376.4229	792725.2293	303058.1914	3590146.93
NEG00184	1-deoxy-1-(N6-lysino)-D-fructose		418.712	132.0296771	674518.0446	370181.4529	3218280.625	416438.8398	2338493.994	4304913.148	939336.823	532428.303	358371.248	3656271.329	2692168.008	2850568.089	874467.3561	507430.6709	1021053.192	2429852.222	5359376.738	2914723.229	4458299.932	7839278.866	824379.6038	856401.5529	6368080.464	573301.62	4508721.56	2935611.572	1684327.116	9337978.432	573385.7387	4106883.713	284305.8409	338109.6921	1334181.249	4152321.543	3166897.286	2008516.334	770253.7686	1120762.449	2073786.542	6897140.218	1085521.638	641320.043	3750625.213	281963.0086	5064687.811
NEG00185	L-Threonine		371.853	118.0502955	10537707.52	1915877.212	76368437.12	6172296.619	106297724.4	41851679.32	13981047.8	4420515.409	9450152.079	78932088.82	94862833.4	46999201.64	39732905.12	4222598.442	5674882.773	27459159.31	89568184.65	25033185	28236138.62	158387870	14651457.63	21961713.82	124704074.6	15244435.5	136757062.1	50221897.53	29558017	26273354.59	8467082.667	89208344.9	7125907.693	10661969.35	8293762.587	23750696.91	91096692.72	69371226.73	29515513.51	45742272.74	40569207.55	92126378.03	33644062.37	6795824.017	78046900.15	5672195.44	81514718.78
NEG00186	Raffinose		460.4395	503.1612138	24265.96169	9103.519074	63748.74357	0	161089.8788	218208.8922	0	17305.60618	248127.574	167870.9491	643235.1348	169711.1467	34834.17366	68993.43525	0	120281.7973	6721534.594	10799147.66	161205.7447	142806.3139	0	17036.63146	844668.2593	7455.690502	47048.09318	7608996.776	242035.0987	8017625.256	60275.1135	351373.0374	7811.796164	38847.84746	64700.90193	356384.6498	1258448.196	305056.676	371940.6869	714903.3261	1217895.846	1665605.794	59822.00715	6692.534699	40835.23669	0	496705.4318
NEG00187	Isoferulic acid		88.12365	193.0501753	1094831.132	642414.23	735512.0108	531970.9142	1000989.117	11741523.3	694427.5011	17435368.36	296792.6656	3800048.049	0	76810894.03	228003349.1	3328599.528	11168530.05	95674501.21	1774935396	3430969.133	113405348.2	3743871.299	41803068.21	13957704.91	158393959.6	1229725.626	20408360.76	27569755.41	2060753.564	4029166.814	1338772.215	9715570.539	372873.3284	422439.6839	34149637.57	69062851.92	10928057.9	5742249.924	1599805.362	984747.2967	3011409.199	11588598.21	1894657.983	389925.6097	6912401.313	895177.6358	10275377.53
NEG00188	[6]-Gingerdiol 3,5-diacetate		74.4225	379.2125297	2308031.486	777452.1338	16689144.45	1098463.142	2952220.298	26444430.34	4165894.311	969062.8348	625259.4711	12252847.98	11919353.85	20122208.84	2255897.599	898159.1404	4303311.651	3021046.369	26530890.47	18022721.42	9286123.122	10346952.04	3046125.176	8535175.77	18080107.06	8702757.644	9912605.531	4457164.826	3280990.531	27651720.32	1208341.489	13523358.55	4515730.712	1202797.157	11594306.83	21799799.03	11891296.08	3890161.689	1799955.706	4415522.35	4639882.914	23552402.54	20189866.13	3290899.299	32133713.44	3171273.782	26013299.66
NEG00189	Indoleacetic acid		126.1605	174.0555873	146648884.7	11997450.95	18414796.78	63902284.21	98851728.01	51534311.55	49601102.81	19304201.83	32085587.26	267453851.2	23362423.71	86268050.71	129852323.1	41342178.96	14107648.98	22521309.63	225981616.7	20897857.03	166353612.7	156216294.1	59172876.74	417552306.6	15674877.77	38479943.44	83989855.58	13017969.65	59189906.63	84656687.97	68652352.33	476633761.9	58293861.55	8007818.013	62634449.58	26862866.28	38605240.41	117317551.2	53733789.33	100021282.5	41264998.53	24974003.2	705148235.7	55011337.62	589939195.4	15415041.27	136707376.2
NEG00190	Estrone glucuronide		47.47695	445.1895827	24037495.78	10459252.82	96185715.1	7512862.402	36767446.38	166426659.5	23734341.63	23621963.18	5235380.112	86205107.12	117753132.3	130478214.4	14101806.62	12533934.59	15719728.24	17003384.38	102917651.9	106328887	58010890.97	106220735	22268515.27	74361212.51	194625982.6	43020628.55	103966237.8	62510864.36	58155117.55	97484271.72	13640871.23	58704537.79	18945461.85	9958826.531	55654100.64	94455317.03	92715508.05	43200656.97	7628179.811	31936384.81	61328417.93	84399979.47	71703545.97	21266888.16	84459533.78	25090206.91	194307511.1
NEG00191	Aminoadipic acid		422.193	160.0610493	1141253.359	363813.8749	17547168.95	1224296.562	22199418.01	13003507.68	1964277.64	217938.6282	880289.1297	29158825.65	22824436.33	19182601.39	5678893.726	433898.3304	1704320.377	4561850.818	17551609.37	6355570.942	10253300.96	56402970.07	1322103.242	4075407.13	34419285.62	1486674.249	16572723.75	19351010.2	5101672.079	6229390.807	1461454.29	36921730.1	740483.6983	364737.9576	3413816.374	11879974.76	46948292.11	48226492.96	1167837.415	10584489.01	19379631.11	46073514.72	4238458.527	1005146.895	12306549.49	251738.1246	45132839.16
NEG00192	Gentisic acid		57.00925	153.0187627	80075761.12	38623433.76	109538154.8	58052782.72	140182862.4	81494074.95	181412834.7	23651636.92	35575630.72	124844111.8	251973867	506975527.2	128422663.2	240066067.8	101661610	311857713.3	925877479.9	148779935.4	757889314.7	1483016643	134222056.7	105202656.7	1586815816	175700438.3	467459886.7	281613198.1	190938738.3	581350741.9	257414107.4	409462299.9	24268428.78	8335482.215	302444389	430808289.1	444722356.8	222032127.1	233279917.9	225126063.4	265116032.6	263001079.4	199681044.9	133782887.1	676837383.9	28362044.06	661008929.1
NEG00193	p-Hydroxymandelic acid		201.556	167.0344421	25120179.28	19538314.56	132819692.4	13768511.85	57942126.33	62481190.54	42126574.83	14547820.62	19448286.09	167292597.3	89168499.28	100751483.3	117310235.1	21771238.95	42353790.9	34696621.34	104466269.8	134506473	100901742.1	115198527.2	15493073.9	46644323.6	98166937.02	22934247.1	16586613.78	76301783.92	107346796.5	132072171.4	73372365.9	309256641.3	12978428.4	5276451.624	62588088.63	56519500.97	119763452.7	68705333.06	23946891.96	53121834.85	164499185.2	85422772.99	36409657.48	22386659.2	40196650.45	16417936.01	119416351.7
NEG00194	Eupatilin		77.287	343.0857283	50531544.62	24344678.47	175544562	33769305.51	109160059.1	165058437.1	41568787.03	88124820.91	19283301.59	265354520.4	145002926.2	267559419.6	49914137.88	15140588.26	21303350.83	42833821.44	239317613.5	104174196.1	396711222.7	237837160.5	62348087.97	80315154.4	493003352.9	81921683.95	123624935.8	352099492.3	158327336.6	334616548.6	57801366.34	669583276	10656174.93	15126000.17	41837358.37	439365953.3	516189189.5	302418409.6	58068248.04	241999049.9	337927202.5	247068660.6	110134220.4	124693299.9	165541472.7	30568683.4	783692495.3
NEG00195	Sucralose		90.65875	395.0070276	0	0	206259.0811	80868.49327	3313397.289	2275254.282	1385488.352	618576.4073	24923.68538	934312.3155	0	0	857414.8285	0	20590.55848	0	2602455.884	65298.01997	6213337.241	0	2376457.055	6517229.87	361551.2141	1738949.787	14983003.98	21456462.33	0	0	2385499.23	520355.7186	53347.29264	267261.525	139922.1441	854679.7407	3309674.067	5957974.085	5593067	1249099.667	4984752.181	11354140.12	2659370.909	0	17815488.25	128332.2974	8655331.749
NEG00196	D-Mannose		315.2725	179.0557929	4492248.996	2865063.798	17819496.33	4026315.508	33498221.37	25157177.49	5968174.476	13893281.19	2629093.985	83304373.58	41935549.86	50326012.21	19027267.77	2424974.013	5537342.708	41308145.65	34797059.08	26839311.26	25793568.79	91245392.31	5668368.76	7494766.434	45899397.23	5310382.788	26294479.76	33210329.85	21590714.26	55346524.61	14488786.72	89032762.76	3634513.581	1663484.388	3454765.818	22225507.13	24317538.69	19425917.97	6998059.194	25088554.01	27373464.33	47482286.09	9147186.863	3423400.805	18222212.95	4705133.913	31992158.17
NEG00197	4-Hydroxyphenylpyruvic acid		96.1406	179.0345914	683951712	10466111.22	971773347.5	9893332.866	648232348.2	308553462.6	183536198.2	24706726.17	19018831.59	237320509.6	587703240.3	714522459.1	102328785.1	51951161.05	33319311.75	125571200	915831474.2	959677755.6	217761857.5	699800167.9	54316825.74	87480870.92	174187472.9	69919315.38	173283596.5	535744172.7	5911848035	1552464997	44783273.56	123159421.4	52526680.58	0	40177689.1	477920758.7	440577139.3	708978028.7	58139676.22	86281116.89	300246622.5	2459092285	60287543.9	9146782.602	42641092.79	38805018.58	678314577.7
NEG00198	Prolylhydroxyproline		440.824	227.1035076	8060724.892	2085202.699	21221898.2	1830728.701	41077574.95	21027999.14	3411773.202	3211966.478	3629484.376	22241654.83	29829186.58	22679202.03	5481594.781	1671177.219	4293066.322	13090423.68	24294068.15	9368749.776	28325960.3	34741231.5	2915695.414	7175270.044	48830860.71	3933593.006	33197246	15784281.62	11627768.58	22540272.11	7116914.603	36152625.18	2122556.321	711313.6554	4974184.029	12313321.7	30524898.93	32739635.83	1283684.727	20831374.14	16873525.23	46774432.93	4277181.425	3145682.855	8121668.295	2812481.283	61752092.57
NEG00199	N2,N2-Dimethylguanosine		206.075	310.1157476	41559686.63	19617886.98	117459357	28583690.17	60784832.42	110458830.2	52398118.65	31321581.56	28163049.63	138925085.1	161066049.1	97398829.78	41383307.98	28299341.29	63996018.22	61100194.41	79718703.9	103831989.4	120271642.5	119919946.2	35155088.31	47908686.67	120585589.4	41629139.71	119607072.1	88576634.44	74347877.89	55258789.41	29004876.83	62086256.2	24211471.34	17871770.3	28413455.11	65476206.22	5332616.829	54095517.68	27647666.51	71681515.61	81224485.42	148299284.5	40632997.95	46012376.12	64405555.37	28071257.1	150363989.3
NEG00200	Biotin		120.699	243.0807031	4558850.511	1100060.104	11639580.14	3617634.659	10300114.77	11968109.39	5103189.727	4320986.705	3734526.765	13795692.73	13258458.97	13257902.92	5762699.417	2788538.758	6085055.074	6429005.184	12385195.37	2620933.804	11275210.03	13089898.57	4586996.635	7515147.723	17737937.85	5586108.773	12769026.08	740624.039	6579873.721	3974552.617	4473671.271	11267076.74	2677255.366	2639271.42	5991179.125	7461599.351	7001461.636	7600136.984	3961787.788	5378584.845	10752539.83	6903687.594	6315745.991	4747000.263	9666414.327	3667128.052	12268601.29
NEG00201	5-Hydroxyindoleacetic acid		235.436	190.0435171	10043721.03	8138674.709	25611858.36	555874.7383	15087868.49	14375993.93	21310560.23	4327346.609	6050906.718	39396098.65	28115012.5	24071564.39	17780099.15	4579692.128	17382334.06	16450532.49	22731407.26	20682446.78	35077362.23	37513308.97	3629695.635	56640360.61	24787054.53	14078034.35	23841240.19	20742060.12	9021232.056	22645805.75	16925251	16899104.99	1320735.405	2896238.08	9575469.284	25443628.01	21769481.24	19590949.47	6693055.29	17105516.73	16411657.95	42279555.98	8354505.245	12430532.66	13141434.26	3523818.455	37361755.7
NEG00202	3-Sialyl-N-acetyllactosamine		439.61	673.230787	0	0	682102.2626	0	426114.6184	1168464.438	0	0	0	1468088.635	1586011.019	2180730.184	201794.3129	0	145814.6425	450000.614	2487577.358	2707804.584	3086872.419	2645729.512	93792.56316	376109.8928	2949228.238	0	1309234.593	2044075.647	368466.8914	1769032.461	65328.98706	1505159.745	0	0	84075.68078	1009987.783	786535.551	833653.8642	0	106374.8222	470244.1267	2878572.687	560209.1704	27577.69273	865151.5302	0	3173733.804
NEG00203	3-O-p-Coumaroylquinic acid		281.5945	337.0945806	97869.12579	11173.81281	2230543.51	52494.61391	1162857.093	2151678.323	224552.7003	88796.42365	67026.05459	3478906.955	2609050.609	3683021.117	174627.566	10350.63062	125831.6453	582575.9276	4259302.701	3030313.271	3207748.84	5471507.47	131769.0449	229599.3325	5026373.216	140186.9659	2554212.877	4328154.581	633379.6408	3118777.594	166125.0279	2946507.595	88889.08088	0	257684.7992	2347113.993	2307699.461	2080035.581	756199.1252	551119.4254	1928402.958	6439493.731	563204.6452	43894.62272	1936068.419	37023.24241	5911344.323
NEG00204	D-Xylitol		279.7135	151.0607152	7172566.911	5947187.84	26588442.91	6380911.643	9297326.99	29974233.93	2765334.187	2315971.774	7830093.345	17247942.96	44052010.08	11408312.34	8526228.652	8590692.288	7984219.892	13649038.84	43273742.47	36190396.09	92782108.95	9693906.94	3932296.165	3748797.627	202928018.6	7146976.351	9181313.202	81585130.59	42962952.45	47513870.23	32235272.08	44614159.57	7188455.325	1139550.6	2570804.322	33481060.98	31685243.25	42148923.35	13634385.56	15725446.73	5528207.325	71024136.07	4437736.823	1501333.237	29496861.23	866383.9939	147247938.5
NEG00205	Azelaic acid		352.3435	187.0972101	19351126.2	5271099.054	2335374.849	4001909.769	39607132.16	8489724.686	17685589.8	11107039.96	11959786.83	29365503.77	14826967.98	8094558.285	20250045.3	7171722.621	2817731.322	12654207.44	27115960.84	11101840.05	8534904.495	7383142.695	8779815.331	19435722.56	35336328.93	10703139.58	5678470.071	153933447.3	40709499.39	46655396.85	9197220.382	19798580.44	4093248.707	2340326.261	10845230.83	16797243.44	19319644.01	38165227	38015656.1	15586797.4	35570685.52	7908418.519	18201375.59	3187032.773	14610515.54	3298671.279	35280142.22
NEG00206	Oxazepam		76.8335	285.0438199	1260509.417	754501.0473	5002235.248	1941726.114	3295631.942	5415474.594	3377437.546	175053809.1	797222.1856	12859331.77	6459632.19	6299167.529	1327282.92	1042828.107	4453621.441	4704188.113	116966843.4	4203252.502	21069008.95	5954125.345	1725806.157	3420827.146	3001257.064	1571345.307	9345004.23	6041784.788	3096942.595	12990217.11	2822198.154	6638675.043	192583.281	1088984.166	3291285.253	772348480.4	5628423.775	3491662.81	511640.1741	1771137.555	3331881.138	8871867.185	3099972.734	1066660.459	72660666.13	703412.6923	9395640.698
NEG00207	1-Methylguanine		151.279	164.0711343	284762.7778	73710874.39	5112692.913	149141.8361	97071215.96	287985.8787	240487.5392	29575341.78	45663608.53	45267352.32	1240814.926	6849925.26	0	9110782.582	105995422	116744765.8	145171976.5	457991.5576	4642485.803	0	0	357015.295	1273577.429	129666147.8	9039132.244	2551203.202	0	102375724.2	79399278.43	5321897.238	0	0	0	0	8520709.732	2056386.814	319097.2341	0	2604854.775	2924064.349	272817.5572	161854.3888	750242.0183	0	425891.0441
NEG00208	gamma-Mangostin		59.6062	395.1531775	55396.30928	98759.15085	345635.2836	22221.36148	230581.9557	1008756.102	230602.5157	0	0	746869.3529	893070.5664	874758.8927	166829.3858	42201.7076	119957.7548	1407981.608	795099.2544	1270220.854	584167.2319	421734.2243	146148.8803	696221.9453	358186.7095	293176.3306	186277.7029	7307897.215	155751.456	605080.6709	0	1149638.774	115507.3611	86768.38153	243171.4019	314419.736	240228.8818	1004352.647	0	298107.0072	1075796.267	1115013.481	613180.3703	0	550310.751	100391.1756	2254776.387
NEG00209	2-(3,4-dihydroxyphenyl)-5,7-dihydroxy-3-{[3,4,5-trihydroxy-6-(hydroxymethyl)oxan-2-yl]oxy}-4H-chromen-4-one		340.753	463.0889397	0	0	75955.21285	0	2111516.981	1638379.915	0	0	11274.31265	582547.7986	194770.3427	318617.3516	0	0	0	72383.9956	1581288.133	6502029.3	126354.4608	347659.5051	0	26771.90936	155776.2487	0	134674.7292	2029269.165	337342.6786	1424532.437	109275.2538	3230744.417	0	0	17842.77788	390895.1262	423464.0931	4459381.431	111608.4942	259536.5855	832294.0214	2073117.236	906289.5744	0	100021.6192	0	1483511.763
NEG00210	Allantoin		168.405	157.0268692	168322431.6	91452479.86	124406565.9	37540695.99	149635660.5	556196743.9	84612053.15	34625426.97	33287108.88	179437892	157153604.2	409928239.5	56942488.04	32197471.49	89940614.46	198459205.5	242189205.8	194104405.9	346208100.9	485567781.9	149521063.9	97100550	728198440.1	56311833.72	271587180.6	311400202.5	79434951.3	180422626.1	91232763.17	257123646.4	29989839.32	15833380.5	67913973.69	146518954.5	117376360.2	167853994.2	77640861.45	91646013.47	130460347.2	281774252.3	92261525.56	48495844.14	129759429	33671546.42	236999273.1
NEG00211	Tryptophan		282.107	203.082081	14152078.02	3944466.191	108177030.7	8021441.212	53155055.93	68630525.21	10504291.03	4997235.504	8072834.479	124854640.3	54519740.4	100776509.4	18199890.28	4812096.273	6150658.504	27813969.15	44754844.31	48167556.5	47803151.53	248217336.4	6272200.964	31878564.01	148139542.2	10466233.83	94332603.04	66682892.67	29199949.14	24456830.4	16219109.43	125672928.3	7382882.781	3916635.884	17305348.09	43048654.09	37328460.36	51018462.89	8718837.936	61836405.37	92977787.21	237814208.3	38742222.56	11642976.65	37415300.79	3636176.502	84796553.29
NEG00212	Androsterone sulfate		29.1588	369.1740421	18331559.52	69732355.9	1531477324	43775030.63	76752134.14	600332470	67480473.79	17486965.62	155256166.4	1043232634	183831065.5	625057232.5	124558017	200111728	52281068.9	67536754.97	442374788.9	335797561.1	45649568.32	69698591.36	106732985	862804662.2	370024660.2	147156994.2	69421655.52	357857128	331742455.4	28860914.75	44687635.76	597405916.9	78526769.98	281983160.1	579123206.8	80633462.05	572874052.4	273423078.8	161771651.9	557116035	356670396.6	196486607.3	843671792.1	363776969.3	780936571	230572288	732921853.3
NEG00213	3-Methoxy-4-hydroxyphenylethyleneglycol sulfate		42.654	263.0227111	962381466.3	221269124.9	1773660891	255683649.1	1115334406	1378307159	616387121.6	509845329.3	221048715.6	1032337488	2372028217	3070400162	480504510.4	334646807.8	688480045.2	989944849.4	2048154769	2568487955	2427405403	2576400812	323144868.1	566281996.5	2808150510	410479332.3	1688737228	2590554243	1151468061	2294864459	1092228244	2313924948	204237833.7	162803351.3	855338149.3	2428302473	1954872600	1496551814	498382784.8	851473044.9	1801711066	3634018386	976030882.4	499124992.5	1823317454	224038935.1	2557237728
NEG00214	Oxoglutaric acid		68.2748	145.013688	550502.9642	949139.5388	0	793246.6049	53892673.74	3528791.295	4798949.434	0	2112700.734	12284257.75	37983907.98	0	4148530.71	1614840.677	1963815.377	7570148.043	8315992.68	11283983.97	0	8812105.62	3503777.426	1435931.82	68037665.4	1372120.638	4898409.375	13088618.71	2903276.256	16211046.17	6627788.224	0	920633.8307	308362.6442	7948319.34	11687212.57	7651387.129	19611178.56	4885027.934	15919561.41	12996000.93	0	4143160.129	4274659.723	1521599.367	781678.6564	10449435.52
NEG00215	2-Hydroxy-3-methylbutyric acid		192.489	117.0550536	65193033.04	209450647.3	75809189.79	79359889.48	0	0	175515113.7	69614126.72	294668285.1	243594379.6	175264224.9	109063300.2	114079835.5	219261921.7	360517793.3	37806195.82	182411069	361073763.3	143576138.7	305412072.7	176284541.5	278391619.1	135583008	50451741.7	105697125.2	178532687.8	207020573.5	753596206	47270846.18	361009781.1	833293934.8	153351703.2	58830305.07	0	205209014.4	0	26349672.48	0	80198800.77	161688426.1	82248742.46	366637898.9	123313093.9	376115223.5	0
NEG00216	3,7-Dimethyluric acid		430.261	195.0507416	3130324.966	2757172.817	18460481.61	3809022.98	48869546.24	17659573.15	3221511.751	1970749.784	4016791.606	144919944.5	11662205.38	23186527.14	12995853.29	2836620.775	6572987.997	12077494.17	36363837.34	27121509.24	22251828.26	12656966.16	3543774.451	10038705.16	13337778.67	3008600.938	72372321.52	125400549	5217932.816	106256869.2	9088534.897	54509808.18	1540108.123	1537870.767	13372745.05	6055436.089	367014523.8	5590395.169	2551519.542	222951731.8	92822910.2	153742098	6968427.906	2709207.44	52051706.15	1034182.362	19956728.73
NEG00217	trans-Ferulic acid		194.591	193.0501641	74989778.8	4849171.726	163159831.3	11103778.26	0	0	13889125.66	15964701.71	8797263.457	49480861.66	224445088	41395428.2	29641548.9	20221966.92	4487350.288	13838330.48	43890833.39	59405725.26	0	38757550.77	28820988.08	73505554.51	153563794.3	2027039.215	29193308.62	98016118.68	72475671.98	161728433.6	0	37117043.94	3650745.168	0	25923862.96	0	182758186.6	0	12593921.65	0	51093789.59	0	24042218.93	0	53312417.51	2582287.817	0
NEG00218	Oxoadipic acid		368.3805	159.0294058	2967500.733	864282.3921	18064904.55	3510423.085	6198389.195	7588473.716	4398196.655	466200.2683	726011.3225	12617032.91	12326368.56	13873239.59	2967735.588	899772.8185	4565598.579	5793207.615	12418752.47	5230166.938	12633025.13	17187501.88	3048667.331	6774512.508	8366643.206	2893038.898	8419443.493	4138698.455	1995836.262	6115504.057	3955011.109	9607877.32	676331.7467	2074559.33	3930098.405	9252141.199	10256916.34	14847258.42	1122095.634	6079038.796	9467752.744	11480251.19	8139180.374	1375951.398	20392486.67	1062975.388	10367386.17
NEG00219	2-(Methylamino)benzoic acid		172.1405	150.0555165	4973269.572	9569715.103	360035350.2	2061127.523	26975595.24	477364.6615	10473559.72	48134207.26	15892083.31	54033092.99	51762927	110350080.6	6508967.336	28073523	36963659.91	10554124.61	38711162.79	31650317.25	104965489.4	7343164.475	17103642.03	36706783.34	409301425.8	43171067.25	0	73992451.76	14375938.49	57501797.61	5405822.575	7246567.881	2236655.826	3218830.628	7517908.353	96117372.81	89179983.16	26851996.66	23561200.97	7075902.008	10173702.1	19057943.78	8982443.397	5884175.263	96404833.54	1361450.088	94265665.22
NEG00220	Pyridoxamine		112.128	167.0821877	3647899.37	5356294.044	482426.1634	1739265.382	17693145.48	4993464.075	6996513.115	12142668.24	6931560.911	18268258.16	10749343.14	35088404.09	40515788.18	3981467.929	4104366.944	15779577.86	48843360.53	8313782.079	3602074.075	35065996.58	5190690.998	38927333.52	12984975.9	12764101.95	58415723.95	0	14272264.89	20259616.94	29951829.64	117241006.1	5126636.261	1922970.603	20667071.96	0	1442939.063	29021773.13	8790533.188	1781649.324	1195354.765	14099944.43	20891447.64	7683678.525	109458830	7501167.698	31874606.65
NEG00221	N4-Acetylcytidine		171.119	284.0885777	46859368.77	24510523.49	124755276.5	27953396.38	84500640.13	131888135.3	59164520.5	36323083.01	28722413.45	155958600.9	143827311.9	197865041.2	47439721.86	29181089.65	54550577.97	86756109.6	181062349.1	163878317.6	167810505.1	211655050	40138752.09	70769846.73	11456421.47	49490958	169653352.6	146199904.5	77692585.32	130423843.6	45942689.35	192832246.1	25561014.78	16674508.63	17108927.87	127662714.6	136919298	96282689.39	37191712.04	73404951.82	133510162.8	194300554.7	24719399.32	39547012.62	121057401.4	31494529.8	215546698.6
NEG00222	Ascorbic acid		94.3194	175.0244184	2340871.95	2000010.298	2671319.885	1842418.639	365446674	3867857.131	10368027.49	11854670.85	4798179.059	38039278.72	24804080.53	6663993.189	13400893.34	3551084.89	3298194.234	16789901.07	11930258.64	19499270.23	18677572.65	10917838.52	2978785.15	14033250.87	53540054.86	4161026.754	10842790.85	105434450.3	31049513.02	119632701.6	14352858	71203524.22	0	1673487.055	11214000.32	61235706.06	11430397.46	24920079.33	8951840.138	18198669.17	60371288.02	16165985.27	27202085.18	935117.4021	17029329.09	990932.8193	23341955.28
NEG00223	Phenylalanylproline		291.116	261.1242339	118900.74	103639.7242	876355.4722	146198.4308	616975.8157	987658.8966	177962.6649	74362.15658	107102.9875	1236070.562	1566006.433	938023.9028	149474.5181	149601.3471	228824.4426	473309.3527	1309038.386	900921.6094	1283029.118	4160981.538	99381.47841	363340.3466	2121869.721	279446.1161	770699.9204	511279.8111	427110.2136	830385.2896	307166.4099	1529607.206	59726.46082	71808.77506	199158.8684	1195368.848	1293289.834	950630.6045	165931.7047	410938.2975	826547.9766	2837426.572	421913.7206	157419.8336	894832.4389	151900.5441	1970526.991
NEG00224	Aldehydo-D-xylose		325.793	149.0449558	40273248.65	22141230.95	135487965.5	16031191.45	113868564.7	112960882.3	37976398.79	21483957.46	22515950.89	172539600.3	192798378.4	212645048.7	69885161.4	14888926.31	48847371.33	87055566.26	206301708	184980776.7	154416030.2	249657365.3	67359438.95	100256333.7	290438662.8	38934657.31	156414333.2	231761564.5	94738575.54	198041025.3	53170185.92	201594620	14697461.45	11965553.16	53655840.98	582275478.9	142333511	156513163.3	70361997.51	80366214.96	168864224.8	260419848.7	75379657.79	29737275.97	126617295.7	21227522.95	241121078.7
NEG00225	Ketoleucine		51.88875	129.0550694	183734395.6	13642831.48	200235673.7	19248647.96	758411192.2	684572956.5	55063941.18	55030851.16	52004160.82	1067888968	928758007.2	1004957102	39385747.18	13584224.93	4172597.657	66100928.1	387111834.8	185797614.1	625474477.5	657573415.8	52711048.32	410098650	1154336703	109745936.5	726230587	764232651.8	151755632.2	466178670.6	42333819.51	1045211355	52037524.95	11712794.6	681867.0919	0	90737841.76	81184742.97	15995539.83	117891585.2	32493188.79	822355217.9	1933598889	122405464	228207859	55989454.83	1011281370
NEG00226	3-Hydroxyvaleric acid		226.5055	117.0550601	18172803.23	14293483.94	76251839.58	12794445.49	64724609.09	89851969.61	29475335.51	10349052.68	15102225.09	15998307.57	0	64468490.11	32317551.79	16042286	8795431.075	13137000.22	44261055.5	39302052.8	45824240.99	115978283.9	10549606.87	45426617.31	4569376.799	18193922.9	79030413.1	90892882.97	16364847.41	42930891.15	12037508.58	69341338.09	10926727.13	2538721.462	20197096.12	32847114.7	5497595.267	87043332.68	33226154.43	41652677	18505824.7	97877032.69	33745306.56	10051687.34	59932001.7	19142912.02	25442666.44
NEG00227	Levoglucosan		318.947	161.0449876	2739635.709	2104221.03	4847822.909	13978588.56	4319869.599	4763143.714	2800069.042	5095178.723	2229976.004	8262238.945	7360126.111	5163920.905	3397643.973	2586957.65	2252070.655	6410618.309	8382697.559	7832153.641	30442125.1	9713829.984	3188780.72	3212055.72	9038736.056	2475085.555	5134016.839	10090875.39	4258119.747	18439105.91	2564758.88	12486664.94	3106960.482	2161655.702	1956772.287	6061762.592	5582391.794	7848170.304	3738169.585	3277065.211	5522866.951	15570488.53	3507178.979	2331614.797	6520464.548	3142896.003	5973635.765
NEG00228	4-Hydroxybenzoic acid		229.133	137.0237642	3436710.048	7210712.225	12506750.41	1153784.376	4844077.179	58595448.11	2130722.965	3194341.451	2560136.947	3149543.422	1923525.597	29686865.62	2957096.519	3667996.755	1316285.737	26532771.25	51481931.93	13015279.12	47356480.34	828493.3165	10755004.78	6792930.275	51842205.39	1577593.97	9135504.156	5941396.148	13535700.01	117919600.4	7396751.954	30278467	3371329.202	1257429.228	3927212.201	49956335.91	11707190.66	7992000.003	1649239.069	16833833.15	18319067.17	23410764.98	1922530.887	2453791.51	14290427.04	18282173.02	52971402.25
NEG00229	L-Cystine		448.824	239.0161691	244839.017	0	1728345.426	1203594.139	618774.2805	2139672.063	170345.7185	25726.81781	115702.2879	6712193.59	10810980.18	5197556.333	456149.8064	0	0	232967.5329	3263866.816	1431115.371	4305645.939	15506595.93	1393168.595	640648.9555	8464005.421	30929.89497	4284181.152	4436238.793	227292.819	1980902.471	0	3062144.312	52618.72609	0	541929.4317	1072700.492	3920941.357	2865381.715	323929.5674	460612.3243	765952.1574	13767454.35	8185607.78	58447.5512	3889989.806	0	8919591.403
NEG00230	Porphobilinogen		333.492	225.0767637	2159593.778	1210656.233	5102588.965	798413.8079	3167625.618	4859093.832	4058508.889	408248.0465	1405746.801	14640800.9	23517330.84	13436501.82	3907933.711	7822205.162	3520714.98	2131261.397	36711704.29	3898277.608	10876063.4	7915096.156	3156212.47	3006290.401	80636530.59	1557808.725	16853630.92	10021754.52	3293053.604	5105788.707	4052815.884	37296475.16	1310899.473	615376.8969	3589061.825	2354941.018	27132105.36	3392854.5	4238907.467	15244278.94	12276862.74	19103984.29	2305059.252	3897474.114	1815677.995	444250.5168	5234527.603
NEG00231	Biopterin		272.185	236.0786103	1724158.307	1601388.729	787959.3022	1351389.36	1910354.043	4509770.491	1666491.08	694689.0965	1539425.093	3893621.427	4287927.661	4078011.553	1228638.626	950074.8391	3474469.031	2741991.678	4635939.679	5644509.79	4026725.321	3926443.753	798336.3239	1833376.694	2448767.322	2212609.606	3347333.827	2225969.427	2316516.51	3130060.653	965913.0158	5465017.638	600836.4783	1432319.576	1856522.05	2781020.329	3153886.652	2726559.859	871090.0806	1521821.876	3867198.358	6089489.554	1897259.696	1249938.154	3955884.652	1239052.4	3643452.728
NEG00232	Ononin		182.2525	429.1177153	385287.8914	269914.2811	0	339178.0017	1063506.959	1844228.155	633159.014	288534.0694	0	4088951.04	0	3796926.968	558530.0557	171436.474	0	1399340.464	2019136.949	2551941.509	2378083.342	3418188.744	538815.6693	1014287.967	1511948.426	555840.7571	3336752.366	119039.8873	436119.9046	1381248.573	591683.607	2889186.554	110536.745	378174.7596	668339.2198	2058812.295	0	1480675.022	414574.4888	1141425.729	1196023.474	4046122.99	1030088.736	544849.0708	891316.8435	80751.27252	2314974.686
NEG00233	2-Hydroxyxanthone		310.263	211.0390463	617754.2794	251895.2142	2638623.362	284289.6177	2899635.648	7014276.307	336695.7269	254299.3266	361538.5209	1994338.118	3336919.934	2216766.843	895373.141	203277.8894	327797.9525	748412.2156	3785312.331	1729691.172	2282882.503	2125938.544	393605.6055	736626.0532	4757864.145	972868.9711	1314877.986	3955820.624	1596629.533	2524996.118	1496405.145	1636906.485	137112.8908	151964.3119	1503238.717	1105484.124	1439116.909	1249472.983	304472.0904	977797.6403	1552915.202	3209674.696	795995.1658	232027.4642	844211.4486	166738.6733	4439886.764
NEG00234	Isocitric acid		198.732	191.0192932	2301956.583	1137424.902	4185556.168	1914061.976	12560452.46	14694133.66	6140009.271	1474781.951	0	39475004.04	9044004.293	9312905.487	10988047.45	2258940.047	3015308.942	4723746.458	11583923.47	8101259.926	7200580.61	3389129.847	0	8793851.732	11987687.38	3189215.877	9559236.041	8272191.959	5961312.601	17642806.22	7326563.76	7217823.085	2275525.589	2205254.71	8883062.67	20992564.51	15224578.92	95386001.04	3239281.034	27471314.06	68571409.95	27475183.75	6838629.309	2515712.913	10932307.37	2371080.805	112610490.2
NEG00235	Gluconolactone		383.24	177.0399359	435156.6762	285948.7572	1037115.985	525662.2068	1258804.768	1059134.324	436529.9916	498950.4886	322973.9567	2427318.081	3066725.341	2161604.375	1133760.855	332118.3082	522934.2071	1393084.934	5454429.731	2971642.158	3572806.003	5299786.688	468519.8112	721501.7548	4810912.392	464775.6606	2601397.191	1815374.423	891533.1483	5427841.84	629921.3411	4356957.131	332638.656	212032.8538	238589.868	1049893.976	3181472.85	3063432.64	442690.0552	668354.9364	4004666.52	4003882.062	440959.507	272821.0816	874022.6815	250522.6684	3247532.752
NEG00236	L-Histidinol		321.548	140.0822504	0	0	0	321487.3322	7298098.839	285562.5719	0	0	0	7796802.954	2751462.39	1953767.993	800110.0057	0	0	0	0	392384.5113	734251.4425	2738141.472	363659.1921	442849.0769	1576530.917	196383.8797	598252.9494	537047.3184	441754.4874	0	83208.80916	312530.4943	215355.8528	0	211049.2972	0	2499066.189	7938098.525	0	886756.9026	11198203.82	1154644.579	0	0	793324.9454	0	12772811.81
NEG00237	Uridine		164.708	243.0620501	7987178.209	1704734.364	17784235.59	5486992.756	7908289.626	13844363.13	5724013.934	6111341.187	3423665.049	17878636.23	22388332.4	42932207.63	4330999.296	7812942.089	5979470.315	7210725.587	32606599.92	12437091.03	21876461.58	56819770.46	5807375.329	11955020.54	28324498.48	7453798.537	22449337.29	13772691.19	13646428.33	29100260.64	4655739.18	53265469.02	5720098.19	2193329.984	4212008.095	23396417.56	17716900.67	6372317.462	7312260.019	6167472.544	18974726.25	47541312.18	4833616.147	6883603.9	18099107.18	2182256.207	16082113.4
NEG00238	3-Hydroxycapric acid		98.1948	187.133609	1681734.682	4948904.918	5494241.182	2207459.663	11891134.11	3000194.408	2355535.366	3161719.036	2429131.995	9233923.046	3841474.368	4821272.617	3367860.803	5261609.762	2968409.805	1198935.569	814558.9246	3444213.699	2315144.997	13636199.21	2931712.003	2483202.417	6400141.492	3536069.045	7012311.289	14672833.59	946517.7368	847332.5889	3859395.724	706143.2239	2273284.512	3354563.612	5333563.151	0	50610457.19	94404491.62	4701999.753	3653977.006	0	23014490	6396365.23	2956838.838	67045354.79	7912725.448	6752626.044
NEG00239	Beta-Tyrosine		339.885	180.0589952	1073353.145	548724.8748	11283049.09	380689.2468	5903483.428	11473233.21	1826239.555	798107.2581	622534.4718	14894625.3	19522425.18	14891893.03	1702363.181	352343.0979	1946387.201	7274242.699	17383882.4	10914039.77	21140295.99	24807927.05	955430.6152	2471895.416	66623138.85	917607.3052	15255274.54	9590361.29	4382976.361	20327653.36	2051825.666	23736809.98	481614.5704	187995.1336	2835133.059	9574068.409	12096860.5	9523900.125	2421783.495	4527586.604	7841943.528	26846991.82	3152133.044	829072.4283	10541381.45	606160.9735	19870902.26
NEG00240	3-Methylcrotonylglycine		214.027	156.0661633	28952421.89	13964956.01	87777101.01	22050641.68	161225134.9	186719517.1	18689348.87	3121431.124	31622314.81	73508454.91	148652107.3	58240090.38	44320864.55	11868340.24	34701948.3	80442300.54	174511672.1	150881661.6	127656854.1	219910537.7	24005646.2	37335772.02	220435886.3	53895090.71	88484264.68	119154199.3	45618259.76	316011562.1	27984349.9	135348285.6	29190125.25	7456317.417	63271596.26	94927449.66	171098593.6	135944524.5	13575361.68	49801915.17	85440081.02	381076525.2	33579608.3	27430922.56	110214069.8	12836033.33	200311111.6
NEG00241	Glutaric acid		55.2807	131.0342553	1548427.339	3427363.349	3419882.637	4787145.058	1356775.908	4342052.115	3635879.981	2642892.515	3131226.242	411603.7586	2877528.717	1036194.292	14204213.07	4458793.768	6896921.835	5560345.937	4802421.142	3139955.206	281144.9261	10865975.4	2664791.745	1493274.802	1408216.974	1958037.155	978757.4783	6075810.016	3146101.508	4800928.106	3052220.124	4241661.021	3027620.774	1598994.467	3412115.896	3154789.994	2538080.321	5313428.446	5896268.493	2990424.055	9360262.742	5740642.999	271832.5299	1421954.589	4679976.648	952417.6657	1784004.978
NEG00242	2-Methylguanosine		276.277	296.0982576	102184.7164	48037.05958	213697.1482	174466.7733	1765194.242	309604.5632	19827.94581	151448.9611	245265.796	1419516.736	434681.9473	584430.0922	99774.81941	181411.2684	340559.7786	434817.2379	676288.2597	213664.2191	1200804.009	1534386.148	96023.12441	254852.4261	2990773.325	256172.1077	267585.9328	451018.3177	246857.4446	364363.4353	283712.6549	1067432.076	16944.96618	23621.31673	155457.4206	211856.3746	694761.6682	571626.9604	33484.63598	937827.4575	611842.3839	1538440.327	0	164311.2147	279054.462	46194.78659	854917.2942
NEG00243	Deoxyinosine		141.903	251.0781914	229010.0761	2302071.609	19687188.23	5294826.869	9990516.748	16413954.28	672555.4262	6025749.313	3029462.645	16956000.03	10276475.23	61004024.26	0	2908489.107	149177.5793	8448276.732	22985269.95	0	16518259.23	28699234.34	1465627.266	0	22390495.93	7811326.224	19369810.48	3411694.066	0	1491180.751	11688694.66	24045378.98	2320665.759	338234.9186	0	28138025.19	7861330.68	1249669.001	0	3137544.014	527194.54	42347941.43	10942586.71	3001287.952	12890927.36	5036497.295	14438187.43
NEG00244	N-Carboxyethyl-g-aminobutyric acid		220.8875	174.0768102	856178.2585	412796.592	2864036.836	766782.4219	3255660.337	2114952.797	1333046.928	377783.5969	744554.3479	5561586.13	3717232.747	2689457.088	953070.3438	662041.8514	981529.971	1875608.756	2525389.624	3464192.506	1754484.73	4411808.579	373543.6519	1498524.13	12068541.92	981256.652	2847115.811	2491149.212	2204334.817	2516554.801	1865799.316	3143604.69	465063.4202	114685.4994	1064222.419	2095370.758	2943424.886	5022069.836	366665.1096	2045734.667	2205492.269	4765850.373	1757145.974	333629.7633	2467438.456	369934.2829	5373634.433
NEG00245	N-Acetylserine		312.611	146.045268	19336664.09	7991417.099	21007616.58	3179963.883	25707642.17	53854464.65	13329033.03	8122768.263	11415600.23	33523604.04	32851773.18	30932568.14	14967847.21	8129400.173	6363728.399	21656617.65	25906621.34	12599689.92	22624835.86	35344508.94	28022765.32	12880929.18	50525639.89	8431697.316	32780296.33	19234140.58	39726003.09	22764132.48	11467703.78	31087044.98	8828533.444	4894082.273	10440104.12	12790398.61	27154571.63	29268723.68	19015734.53	20608621.72	15809795.93	32796507.71	17382861.61	5296980.808	22247967.35	5997491.857	27766977.16
NEG00246	Casticin		80.96625	373.0962776	159772.721	235866.2077	1578671.359	192354.914	469404.8491	22277883.29	186104.7806	159302.6292	42405.35146	1945763.051	2585361.259	3138346.713	14805635.59	127777.6742	208547.612	231031.5663	2226316.837	768519.8272	4345297.409	1224048.996	3383395.377	7273671.521	1405184.6	351301.2869	17793023.68	2549342.53	156618.2065	4384936.434	312804.7934	4769798.823	17236.18968	108992.6812	320975.9528	4795010.097	4934480.654	1050077.281	201856.2686	3067866.833	2252202.557	4642241.815	882524.9008	369058.9628	1742994.384	372119.1989	6535624.653
NEG00247	Naringenin 4&apos;-O-glucuronide		266.344	447.0927824	208886.7289	0	0	62404.726	3861013.213	171211.9826	13018.17304	0	8071.37328	25951.01793	0	3293841.483	15330780.58	2696063.247	0	620617.5279	5821243.194	1576752.063	0	1048473.069	60282.20244	0	945731.6573	10038.77309	467062.7983	0	22801.17186	32415.97513	17059530.89	5538016.52	9670.067682	205054.8922	306659.2928	344617.3904	842678.4761	876027.1626	34198.77424	617058.4954	241497.3237	502174.5875	158566.6386	0	389553.5111	0	1430291.971
NEG00248	L-Homoserine		383.6455	118.0503026	3999132.611	1011279.871	21659540.64	2136912.855	38992185.59	12960422.42	5160660.555	1987318.374	4050573.075	35340403.26	34440920.68	18128013.63	13660597.19	1495388.359	3778323.609	7749957.933	25980508.2	10094791.81	10373366.37	15388875.83	5105350.603	8519515.565	40245531.48	6360963.166	44670634.64	21206423.25	12779823.14	11069019.26	3903847.387	24382876.08	2654057.532	4032902.523	3221155.658	8739185.958	37172627.35	27708320.5	7919399.597	17130360.77	15172671.4	41885637.33	9737521.5	3095647.72	34569277.62	2001742.086	33117137.84
NEG00249	N-Acetyl-L-tyrosine		207.003	222.0769227	6511151.218	3387145.087	443046.1054	613358.2154	5350805.142	75961694	1608026.855	1399261.958	5029708.794	373017.7996	24174605.59	3058572.032	3126936.474	4484366.908	2281952.844	22737994.09	52847902.63	8320482.376	71551944.72	53118301.26	7276435.092	6017552.464	834506.3293	3789707.19	1795578.206	5041355.924	12293592.18	127336940.2	2490042.029	72841083.35	4482005.816	1293848.501	12876982.3	38481959.84	450580.1425	8953580.844	0	11795539.25	28246939.09	5574013.452	5847727.031	3169549.361	17603362.84	17573543.15	53788765.51
NEG00250	1H-Indole-2,3-dione		90.3377	146.0241593	4507034.056	4104992.165	8904076.542	3133924.923	9245825.853	6159567.447	4621359.706	3638424.707	4319864.267	11910135.07	3906721.209	17390521.99	4465787.738	3355148.313	689039.7178	8100755.177	7751017.639	4920788.389	18036529.08	14019226.19	4534425.594	7476697.052	3806219.683	5572283.248	7679325.113	5777734.753	9724224.01	15119358.97	7072550.156	7217958.486	3617962.081	2705029.943	4952848.833	8781758.472	10923083.52	6671207.388	4941368.703	6941182.395	10460019.26	2869289.385	5273956.8	3482216.914	10605408.38	3703950.215	5854025.442
NEG00251	Gallic acid		31.5687	169.0137207	6435180.4	2610644.124	14748715.85	13317336.33	21418143.19	186375228.1	25063244.62	2952175.12	8134848.115	23145983.64	24226265.5	15171042.59	48702473.2	20096840.28	18222771.09	21994433.53	92136304.03	22755477.26	84280050.68	39441416.21	7504524.789	24044894.38	42914903.75	9175955.767	29599423.63	26876250.33	30703992.98	0	48663084.05	27286211.74	2399426.714	3094462.861	34498149.32	6629792.435	22409210.46	25942377.35	29870350.91	21436103.51	11607036.65	63543516.06	91195028.82	12849811.08	50520669.07	8126798.28	35803864.48
NEG00252	2&apos;-O-Methyladenosine		447.801	280.1034609	19420.51221	0	504802.0527	13950.59527	507434.1541	732345.6923	41535.3354	0	11522.06475	976522.9771	1020217.909	1091751.75	114415.2291	0	73227.45729	343423.6988	931420.559	596210.5146	1000088.094	1542167.31	57425.54942	89700.81439	2535171.74	12184.18364	907980.7609	949175.7806	151528.3409	934643.2198	31740.94269	831818.4524	0	0	69776.43626	481291.3579	965058.9672	519174.385	12016.4885	252216.6937	628003.1262	1927175.147	143492.0428	10205.10584	317276.2493	0	1502112.025
NEG00253	N-acetyl-5-aminosalicylic acid		82.27765	194.0489254	17984613.43	2705110.758	30726592.05	43448596.29	21464998.49	38588893.2	27378684.93	913171.5672	22960614.79	37622250.4	111223309.5	101765909	10494995.52	23940980.16	502475.7226	41186180.66	52348298.61	46597446.61	76394458.67	157686131.6	1952428.641	60041663.86	93390846.75	33645029.42	79447758.63	19650904.11	17060026.77	325184652.2	10799894.47	68117823.52	12319852.68	12950679.36	76117652.48	56689014.93	29696710.83	35504264.86	14584183.04	21283013.43	21884015.06	79803487.32	18987846.32	27520680.21	44577531.12	36957471.37	56213031.56
NEG00254	Indoleacetaldehyde		45.05385	158.0606604	14350036.94	3817846.047	5629737.414	12157006.97	9130758.26	13985120.63	23173508.89	26858675.97	10872964.53	16158302.77	22056455.03	9271529.828	13159363.52	7097709.316	8479428.003	9228672.733	4611282.852	13714530.44	6503479.793	7569410.32	6445111.401	23311036.79	15142674.25	14243156.13	5534776.028	19684526.77	18696936.03	316977.0341	13490851.79	15805443.48	9524518.817	14744970.59	12495944.67	1103664.235	16323799.29	3639107.356	8800324.413	9453833.491	23424074.86	11350752.22	17029979.32	16551301.44	12836966.36	7932860.011	772268.5653
NEG00255	Dehydroascorbic acid		174.411	173.0046354	5606225.337	2527786.812	8685280.239	15320075.51	6293875.243	41450504.99	20652933.43	5140873.7	2841811.185	22460333.83	9970028.028	69273224.44	5621030.254	7329045.499	16377186.34	9661126.828	28015896.11	44962934.43	70866110.08	70868847.54	16697228.51	9726538.545	43037466.47	26284124.89	50256393.16	40868951.62	17478149.04	8843861.796	20434428.69	65484032.19	3065573.734	5180476.355	24705736.13	158810110.2	13675161.83	55239348.73	4349107.184	78969045.6	10424829.17	51804410.34	75853231.59	13052775.06	33338090.44	9100419.275	32021922.38
NEG00256	Homogentisic acid		92.4885	167.0344605	30089589.67	2171004.994	11993181.53	2444300.831	36552733.09	21693035.18	15495184.61	5281799.32	8217839.131	29964106.62	28123822.25	28758233.64	13380553.15	10442364.82	11664209.9	12663639.54	68689584.74	39828985.37	45338780.95	62351607.95	9847205.893	12050118.67	34257922.79	3412189.769	12001378.55	92226932.36	19620480.77	74389117.44	12924120.33	40418028.7	5963768.916	1656226.779	26449061.1	66555867.67	25120269.21	53393452.2	12050940.05	18710319.81	29762112.27	15739886.08	20409786.46	7900799.026	34754668.6	4702858.088	59455775.28
NEG00257	Citraconic acid		194.876	129.0186771	114261762.9	121905476.9	111827382.3	41549919.48	59471241.77	123960778.4	103883369.9	71421616.98	143963809.6	339966090.2	221192758.7	250803775	18159034.91	85518921.96	123440509.8	165248517.7	26572192.98	345294775.3	245969656.9	406184992	96901846.86	167531216.4	245362238.7	7877123.622	263999840.7	238749331.2	277718010.6	474342503.5	18100541.9	947560219.8	78977418.01	81435208.46	23622010.95	137687311.4	139064744.3	64462707.47	196535667.6	140568773.7	23923656.75	94539290.3	169429159.1	78309609.8	94576704.55	134913728.2	217828838.1
NEG00258	trans-Aconitic acid		533.377	173.0086425	16810668.65	8382608.038	14346486.56	7249836.055	15078991.87	32608290.53	10300746.68	7694828.526	6016799.964	32130242.89	26876826.37	31646194.44	9592330.318	8698297.721	9151344.516	9670474.971	36161979.81	27000546.78	22865417.28	21638547.82	12661291.17	18764867.14	26135355.81	14277105.22	29463240.79	30049169.8	18605818.46	46299732.47	15151422.13	13638492.08	11236137.69	7339361.606	11907603.69	15733734.53	18384287.77	36923623.23	13483820.4	32809111.14	16581028.22	31615573.3	26222708.47	7101480.342	21018725.6	10579799.32	30438651.14
NEG00259	(R)-mandelic Acid		38.4283	151.0395952	25240165.06	13029107.3	38881720.83	35657145.26	21640891.56	23154763.84	18666411.25	47449902.72	15037704.09	9127005.683	205755006.9	34902046.88	22700611.19	19165205.92	19652138.89	104660720.7	24642040.89	45431852.3	36551367.59	37851252.3	13596411.78	48891706.77	19372833.44	14413609.97	24894938.3	26809958.16	22480365.66	0	34808312.01	158041358.7	16202302.12	13918753.25	43282509.43	44713293.83	12849380.9	161301727.3	36152317.73	238987939	208311956.4	43856659.64	26786299.08	20070871.13	40806982.56	19760438.42	13006073.9
NEG00260	4-Hydroxy tolbutamide		273.2605	285.0936225	3487324.111	1892376.451	5569521.629	3034364.256	2321168.437	5272008.922	3635922.712	2194572.604	3188076.956	4677542.025	8721910.217	4077402.742	2664158.5	3093436.667	5876436.905	4128272.477	4230140.267	4855631.74	7527413.139	3509548.571	1690196.932	4723588.219	5083961.735	5090802.017	4887467.018	2649447.252	4542536.722	4637896.386	2113642.235	7470053.411	3195327.442	1682855.468	2212714.066	15971493.97	2761204.111	2593059.824	966448.3627	3662596.489	4388302.209	10537176.59	2827789.405	3615506.701	3304215.399	2797246.825	4673218.748
NEG00261	Dodecanedioic acid		289.327	229.1441606	392536.8538	229346.4167	5713891.438	139793.9087	1059899.961	1157877.787	195330.4567	222094.4941	174627.5262	1233543.55	6832198.525	3994468.495	2086791.683	504729.306	461457.1291	623269.4041	1362070.278	1499523.731	972523.9927	1058226.405	460654.5993	247890.0781	764276.4578	256394.0943	502206.3837	2757539.501	955139.3586	746475.7107	464052.4364	5200386.103	242461.4735	203586.127	1665041.11	836986.4052	5678504.523	3796470.672	26764651.37	890297.945	677849.8217	3108714.688	1999587.338	571986.1511	42036480.76	391415.129	1544310.437
NEG00262	Protocatechuic acid		333.3645	153.0187625	52352096.47	975046.9083	208988939.1	1328909.603	75036547.04	128774357.6	16580822.78	5685906.933	1663040.371	89253247.91	151028651.4	70671440.34	13534918.25	13569934.71	3467856.443	18595068.69	70563649.72	47098744.57	61450431.51	72630225.9	27697389.11	811997.5369	688306.3694	31855131.57	193125873.9	254393749.9	386268052.5	108730978.5	3898435.655	2853187.921	840975.1416	706502.3474	1213276.755	138108336.7	118076782.6	159149000.7	4225527.141	17527615.48	54218102.95	109680890.9	13171878.14	394944.833	4580546.221	243888.2613	168189943
NEG00263	Hypoxanthine		175.57	135.0306253	251867456.7	293456283.5	97460502.35	570462795.7	349909797	1411629782	320499668.2	235463888.3	159973280.2	796144924.3	495817185.7	2298085088	264212803.2	338702818.9	1010871638	453012975.3	1179271304	1451879421	2289853157	2301937479	609615583.3	351297620.4	1586882405	946546665	1683740464	1474226988	230916860.3	1982569876	322897851.6	2172151710	388388983.8	245597245.9	320692783.3	1164945778	603648244.2	301361620.3	216425182	407928478.5	469434174.9	1929089570	2398181736	494122543.5	1210315768	903307640.3	750306699
NEG00264	1,5-Anhydrosorbitol		147.8165	163.060664	9801174.19	16170234.05	27326192.06	7014890.183	21642377.09	27271793.85	14620804.66	9547257.727	9995717.326	13704684.73	16171133.01	18863633.51	5759068.278	9863454.644	16596048.94	12751347.67	40183068.46	36626252.3	14780978.66	18202327.27	10403077.32	9432223.09	23476637.05	17842731.76	21682139.57	50579273.41	15419666.74	68920883.6	10381882.75	34396278.62	11081193.82	6303479.292	10921042.23	45591687.48	25358802.61	86096083.46	27308252.45	14946800.03	55136307.92	53419974.34	28078392.04	2831979.101	21581942.89	3886943.139	35240156.5
NEG00265	Indole-3-propionic acid		90.45125	188.0711974	2842885.35	473555.765	2984201.263	1256396.038	0	6680441.771	3045199.473	1401715.736	1248913.175	5095891.624	2636234.115	10005033.11	1858926.808	1330406.844	2184512.652	3387495.16	4915678.66	8664104.722	8628070.391	204628.1799	1855335.432	2951065.938	8302767.659	2607896.681	7619277.484	5483099.26	1574752.918	1949054514	1009938.162	6392612.643	1051168.604	774371.9212	3088416.886	3241674.682	4493169.078	38140676.13	0	2370887.375	3408353.684	12238373.35	3058841.24	2421824.909	0	0	10255276.52
NEG00266	o-Tyrosine		180.057	180.0661398	6649094.8	429996.2048	18684518.95	399087.6206	10409651.54	37749712.56	5155404.945	5625301.898	1116427.892	7897631.304	86367940.23	14335551.24	1002919.338	1790239.854	0	5540962.096	120320597.1	60903316.87	9206410.972	26048834.62	3600961.531	1220203.869	2376675.435	16552403.23	82985060.64	45599505.47	3330388657	0	619141.4052	0	179607.7948	493480.1066	1422662.924	13247619.29	23899016.18	16984715.59	1298162.852	0	11686727.07	121673714.8	2210674.394	985321.7897	2829825.896	118738.3858	15661731.79
NEG00267	Adipic acid		193.605	145.0501236	7689190.482	8563407.313	15299360.88	9087399.497	14434493.35	11832568.3	10983472.05	10373788.3	4326842.647	25749434.14	9577163.208	43092406.87	10801833.41	4062859.228	28558892.53	10200922.08	26373647.9	46990364.72	27336635.13	24797879.55	12391191.7	18956340.84	19710215.08	8459379.336	12934924.69	8597565.907	26061361.78	73660136.09	7442253.153	36758182.48	4051921.584	7531422.21	12426844.83	20829585.17	8023726.856	17713200.31	8801774.272	12793713.55	19200427.2	26014482.2	10402380.81	8338703.344	16719249.58	8476995.575	21809719.69
NEG00268	Dihydrojasmonic acid		105.979	211.1335345	2453048.198	0	528927.8721	6290768.033	3400723.807	1715499.191	2665010.769	464649.9489	0	822509.2885	2617150.127	3246484.988	1478215.254	3420823.514	2526982.634	4315541.591	20220720.47	2695557.966	2518895.114	10379054.57	196622.6414	99850196.39	0	2204382.586	2092047.717	1903033.985	679181.0657	2169365.986	5186144.593	4500885.156	404010.1936	0	3284706.374	7437346.242	13224785.58	10294235.19	32749479.52	2582726.125	2007776.997	9261703.061	14763750.26	1182120.663	7385557.345	97498.07928	6302004.5
NEG00269	Dimethylmalonic acid		246.393	131.0343344	3983648.476	1945015.661	7037546.059	4787056.893	8714724.016	9144339.772	3411002.11	3348800.716	2337232.621	8606228.266	13666315.25	11870690.64	3793895.239	1976325.554	2915511.473	5292905.125	9724286.2	8253248.935	12770826.87	11222211.41	2089753.218	6934111.082	16877615.47	2863373.8	11168288.32	13373693.04	6108874.883	3850465.122	6042259.043	14106034.96	2847153.849	2172105.083	4305386.404	12586255.03	18923398.24	14010103.39	3066687.73	8777954.128	9768191.212	24083643.41	12308444.91	2062350.71	11940052.06	2079248.17	30808251.44
NEG00270	Xanthoxylin		141.529	195.0659077	6626925.929	739440.1849	18157140.33	7232179.018	13353858.97	149721.9395	6699265.743	3894842.946	4340280.043	6484957.647	9835616.032	35893119.43	39348464.26	18557856.23	5158522.788	11612991	17269650.51	1463405.003	1534382.402	208118177.3	15701260.89	238662892.7	22198574.96	9908165.652	3872551.093	7021693.249	7790565.536	38241484.97	35541597.93	133692766.7	14608512.31	4785603.465	87483889.44	15615020.15	59005514.89	101470742	22786430.94	48839597.14	3800070.376	4025756.027	73688249.57	6688417.073	193140295	940563.4166	26881480.72
NEG00271	1-Methoxy-1H-indole-3-carboxaldehyde		139.943	174.0555911	30015980.88	1991008.902	5383198.233	14057253.36	4188119.378	11252940.33	11776924.21	4479175.002	8997290.719	18282916.38	5143807.695	5682540.754	30758861.02	10180511.43	1132350.815	7621583.086	57344254.98	1542304.557	38708221.73	36830563.05	15529690.99	92989016.3	1432486.792	11151584.7	5773440.22	2599083.162	4678985.179	15999092.47	16847285.3	83078831.52	13295758.18	1433509.039	19740579.48	14906658.36	5016629.872	28488674.77	25075078.57	32407237.33	10588211.17	9256335.614	170358434.7	11195424.44	216054208	2589741.579	32205702.83
NEG00272	L-2-Hydroxyglutaric acid		286.816	147.0293205	3872655.91	5446146.19	7385947.576	5688862.028	6428039.292	4505214.655	3065724.679	7829165.091	5956022.248	9497296.173	6688366.117	14142230.23	2100984.51	5223663.866	3438555.224	2955585.564	10925686.5	12177344.08	8363236.74	9610232.795	4906752.785	1194565.156	13742889.19	493089.221	6728783.921	12672845.76	2998593.433	8551549.791	2761018.109	23562102.39	6240985.837	10158469.86	4396712.799	11464718.67	5591232.477	7292313.303	4375224.826	3919661.442	8412387.538	10755788.94	2201273.787	4700458.778	0	6628714.149	14187134.66
NEG00273	L-Aspartic acid		347.422	132.0296416	3377705.066	2160011.625	1685758.678	3837254.462	8030330.059	19834162.66	4561165.309	3177519.921	1122625.662	8566375.968	14947845.05	21977365.84	4946874.549	3371436.886	5284798.194	8245610.555	20073713.62	8492012.818	14551418.96	23303673.27	5134794.06	1579701.016	29566205.6	5601700.639	13234260.47	8996341.961	7886192.669	7585983.068	7733284.121	20669428.54	4261490.115	1558865.599	7370446.373	1691841.279	9968193.135	10582728.1	11198594.26	6313944.907	8826714.397	26920659.12	5438690.435	6160160.87	8883330.18	3928808.969	26938346.97
NEG00274	S-Nitrosoglutathione		544.5715	335.0671184	59773.38343	25677.24072	316028.8769	48256.32166	494722.38	393792.4823	64908.68391	84443.82364	61239.20951	663115.3232	563889.5453	495244.4482	98592.32617	32021.54059	89209.06193	60535.4594	397001.3012	221984.0661	59004.26734	462815.6561	27151.95047	295527.6784	635083.4487	145059.9461	467206.7731	479117.6393	257124.0906	154154.9011	91000.82586	594337.1253	27548.55845	114468.9971	66171.12555	164238.7232	631636.6615	708813.3633	68918.3571	538703.4809	455049.3289	370876.35	104117.6541	119230.2204	289298.8515	40875.11748	530756.6702
NEG00275	Citrulline		384.43	174.0879359	394175.8653	157582.4184	1952449.46	741927.3436	3781710.195	3069999.916	415794.1067	118601.1726	296535.0774	3158083.858	4594225.126	5771305.907	966582.8879	130476.8519	682552.6157	1642620.052	3973349.848	3824227.723	8811955.555	22780294.37	289122.1534	1316943.001	5739847.68	385059.5624	2551102.568	2348704.971	812078.7671	2993955.268	849121.043	7301011.399	39234.0674	79644.19201	716265.9191	3708799.568	3035880.521	2333219.277	405819.3149	1010758.578	4852581.473	11960812.83	1069011.903	196917.1145	3053881.407	41231.39981	4914855.429
NEG00276	3,4-Dihydroxyhydrocinnamic acid		206.072	181.050203	108801994.2	18089074.17	3628722.199	19489128.41	105566574.6	581496830.6	242087734.6	13686607.28	155252502.5	46311050.38	19178326.18	1087706711	515904478.6	304196058.3	85478077.47	1113877701	2354036229	75516121	124575984	1089133593	402177304.9	397630311.3	31560529.51	40206086.67	311270750.5	135712643.3	188701952	102005255	406694137.3	572652135.2	35623941.83	23309513.24	418348090.3	56846536.06	11903729.96	106012565.5	50659502.99	143671606	98986205.06	207708407	108841007	98369570.17	108743347.7	9663866.008	861569415.3
NEG00277	D-Ribose		347.545	149.0449241	44282885.63	46659864.81	183904350.1	30117392.08	102832952.5	198397768.7	38520802.92	26050454.18	45094711.02	165953523.2	125798609.4	154237376.2	52560409.08	30495949.78	62612189.2	78561044.59	229549972.4	183134613.5	235918504.6	177968590.7	42242402.33	73930046.05	266568540.5	45715537.56	130450231.3	225324728.4	74834088.76	366063928.8	66615878.49	218110231.1	15725206.06	13907435.49	53002628.96	145067744.1	125596943.5	138548744.3	61911513.28	68576844.52	118121772.4	368742587.5	154851257.2	31729572.25	118098692.2	23122122.79	178937278
NEG00278	3-Hydroxysebacic acid		246.545	217.1079008	1635746.231	669746.5281	4521324.367	922250.5434	8173518.713	17240593.15	1596143.75	381344.0639	1083255.807	13883626.64	8645270.27	15990234.61	1314917.913	1001097.647	666312.9642	2647066.792	7571644.684	9704742.429	13427504.43	7283238.741	1480214.259	3247853.052	31228726.66	1531524.555	8925355.591	22137897.19	8586873.691	9094515.399	2206902.703	9907731.721	357358.3945	569880.3287	3042728.81	9069802.265	11928534.46	7840088.275	1014326.023	4623205.108	7032096.622	15259665.69	3656213.48	615367.8787	5193636.538	1065579.66	21362516.13
NEG00279	L-Allothreonine		82.62045	118.0502927	1324043.298	824932.4244	3660961.132	754166.2284	4231456.739	4520818.949	1183110.301	331096.5822	850943.9924	4243246.31	4171458.391	6340201.518	1329451.583	842777.5521	1694644.693	4585523.499	5068647.865	4780236.683	5453897.211	7979194.638	1433519.106	2413089.622	8829650.975	1696439.261	4918495.983	6363040.041	2611637.911	3122899.94	2467646.274	4911502.44	358358.4482	427823.7476	2253596.206	3287373.1	4550502.839	2799086.743	1405560.8	2359023.366	3963440.697	8237717.995	2577331.175	1002740.108	4894826.955	790390.003	6444801.822
NEG00280	Tetradecanedioic acid		94.3747	257.1755749	1801388.522	2914163.375	1701586.902	484920.755	3478463.817	3789773.905	516120.078	1334256.396	2453038.227	5308919.374	1102734.617	4660721.073	2998539.325	2167529.066	1509958.036	2010970.335	2749995.016	750784.1717	2754539.683	9021715.868	1203598.996	1136899.825	2891774.551	4605490.787	3900501.495	3498788.167	4497837.365	7034855.696	2415835.715	10554480.59	579244.0595	1654721.06	3819012.39	329737.2362	4038422.097	3750914.219	3696336.28	3625113.765	3293592.549	8962860.484	3338691.028	1308288.664	11261991.58	556821.9466	11083853.91
NEG00281	N-Acetyl-L-phenylalanine		187.1705	206.0819622	6282624.426	3629275.224	11307719.28	1063615.31	5749575.385	18979255.92	1961897.102	599469.0022	1878866.513	10642879.03	15123949.08	11498699.72	2756806.637	6510190.115	5201023.281	6978529.971	50827944	11374231.01	13983471.24	14852218.44	7005748.414	14455980.49	11841741.06	5297968.353	11311740.78	10525055.53	4206196.107	69140263.61	2465124.004	24046194.88	2601707.14	913139.3318	6962045.507	14481452.61	14572796.96	8208929.357	2163882.341	2996727.696	12856361.42	10336675.59	9356933.408	3854286.894	4707206.017	3072038.7	16966893.73
NEG00282	Cytidine		303.4225	242.0779692	677101.6441	64988.08997	549348.1407	542922.2568	3103564.008	479487.8906	142925.6336	87797.77752	254629.9622	686628.9953	949279.7222	326831.3727	470323.4019	101853.6457	736498.23	596670.8507	2669142.626	270273.1531	858415.7933	547859.2857	143395.3444	238706.4667	1975772.365	249361.1541	268885.3851	818954.7639	1247086.202	578618.2862	353149.4738	253768.0923	115057.7784	73485.24511	96393.74037	257355.897	2610691.882	278068.5587	116458.6276	835379.9974	824493.6978	654447.5383	141727.5606	222467.0993	322720.134	48098.16662	4497395.806
NEG00283	L-Glutamic acid		278.4	146.0452679	8382960.249	3602490.902	27363275.2	3978797.219	27496701.36	18537340.06	7594170.377	5298758.996	6569195.668	39918198.81	27005572.55	25196880.86	7442290.079	7727939.028	6605724.686	20408888.85	45054236.44	49205660.11	19670725.03	40582189.12	4231480.417	17078040.36	70978548.42	10231435.28	31359075.89	69369901.77	9873726.281	53514127.21	7946430.243	26169381.53	5400243.408	904954.0348	9011995.867	15268847.33	24701170.67	25793289.12	8344520.233	17251666.6	22352110.34	72701132.89	12853962.43	4323134.73	21424041.62	4463597.833	45403809.81
NEG00284	Tryptophanol		199.255	160.0763094	0	5331366.615	0	0	2964261.606	31938522.38	0	0	1231433.301	0	186200.14	0	974320.2123	294954.3051	60518.10889	777025.5429	4519018.263	4777432.003	12698915.66	5117581.855	10477803.25	20534410.8	319690.3374	222215.2803	7111032.098	711660.1904	1254446.756	69867803.55	181443.8166	66424716.02	0	430359.0001	2045767.696	32109342.48	0	4315461.157	2866071.946	2403521.101	3823660.965	2000330.124	22194690.31	1143905.706	43994426.94	3135179.966	5851082.787
NEG00285	5-Aminolevulinic acid		403.495	130.0503898	3192332.735	1438069.855	7757977.375	5331669.865	4879341.588	10488976.42	3775590.685	1868171.016	1896695.981	13481532.81	13032259.53	11974970.16	5083962.152	2270443.072	4079748.807	4362058.086	16550902.48	10308035.61	12349418.66	20709448.07	3615022.015	5297429.033	17854893.41	2795927.941	14358567.1	7195708.153	5402274.861	14700357.25	2047852.158	13140472.46	1597246.299	1441933.036	4122627.834	11322573	8806203.382	8977777.428	2558077.446	4508059.434	12360879.05	13134825.82	6366567.127	1659122.222	8499724.525	1330806.478	12862718.24
NEG00286	Nicotinamide riboside		246.0795	253.0826228	1167241.545	366337.4851	4150644.552	1117801.352	13288615.61	9973649.134	126528.3566	1224086.435	931299.4761	4455656.08	690469.3442	1373880.637	2520673.171	548949.1235	510651.8942	4215955.387	4306767.622	4477775.033	1638689.139	1541731.723	696199.0491	1286963.539	17698746.28	1434676.841	2436903.629	17006919.13	2634739.299	3188192.127	1975552.642	4593129.985	256344.9426	501942.222	2253255.714	18693116.29	3016996.034	13344575.33	2044637.253	4231087.711	16860377.69	28946874.77	8494490.002	1299601.979	4181024.701	1044003.166	20287132.24
NEG00287	3-Methyladipic acid		310.484	159.0657303	1751777.821	1316282.555	1482003.24	1078797.622	2162564.423	928069.2726	2380086.968	1729588.616	1042579.597	1586417.067	2645901.051	3292972.053	1571702.809	1049692.514	1104409.229	3654609.56	20833154.75	2603047.34	2913560.33	2681513.704	1953480.59	1389975.518	3759959.396	1987051.279	9297908.264	1768947.499	1635156.362	2546594.945	2642195.005	5423981.488	1431658.604	1028192.453	7103574	21045669.04	2649755.533	2983154.81	1300524.93	2318664.802	2673029.095	4241154.934	3786710.286	1051336.329	16934320.57	1154105.886	5521218.838
NEG00288	5-Methylcytidine		344.951	256.0937039	635784.6064	127815.9781	1447728.507	682663.5199	1802466.319	3617056.209	731459.3217	1339054.263	617861.3596	4414213.196	3880181.658	1604206.909	987612.7561	369414.8329	804690.2635	1524574.555	2607768.187	2627028.521	1746612.787	3293762.232	584131.3702	1003678.934	5069487.236	638750.3663	3187465.586	3574475.63	426123.6817	3224700.739	816070.2849	1764453.972	274387.2907	183393.0924	784653.6775	1464170.041	2642375.762	1708636.681	791584.5667	1467702.797	2590665.301	3465670.004	1185901.59	418291.6666	1338006.739	298085.2181	4684800.473
NEG00289	Paliperidone		55.2757	425.1998087	437067.1798	260720.379	2318935.947	90215.47942	485983.2833	1425642.132	1154401.031	259152.1391	26460.66504	2183802.795	2290770.992	8433108.163	556432.346	82618.8892	0	206551.4414	799024.4058	2739688.71	742555.0919	1479742.032	298006.634	1824960.782	385071.5882	223350.3673	883474.0867	2150360.025	579265.0836	1175253.611	282075.4808	2538659.597	1091604.295	379269.9135	314227.6289	223623.642	2969948.461	2913594.076	1014066.322	1437861.399	1527638.842	3284629.684	2481276.479	576605.0875	3888238.96	724057.7096	534794.2502
NEG00290	[8]-Dehydrogingerdione		62.033	317.1756862	5363772.155	1852841.323	22423967.44	817201.3103	3907551.887	29844299.66	2876681.246	6486466.217	1896935.758	19735606.7	4547243.523	17944582.74	3801282.202	8710421.269	5941810.688	7232824.073	14077467.38	13975161.98	10209269.85	16639924.47	3603300.972	21022456.93	45734037.85	9872058.354	15997171.9	8754111.448	1340594.959	20623064.94	3955235.918	22915171.26	1415498.41	2814325.134	5929139.804	8297986.446	8531334.647	7316467.224	1426764.476	7956845.07	14287684.77	21504899.13	13379943.44	3852206.533	12189704.4	2783620.185	19515922.43
NEG00291	Deoxyadenosine		127.9055	250.0943858	318437.3658	1581085.395	136437.5496	192915.8799	1435930.356	4763739.244	405434.1266	481652.2779	150396.5892	7638655.187	393144.8651	5500543.982	7055017.667	1647878.929	3998111.588	2830593.352	39350209.86	2233765.001	31231890.37	5394280.036	2387355.357	13695173.46	384895.4896	3866423.772	8603909.083	1356706.781	4254888.226	83743819.37	4654875.727	3031599.464	147445.5984	238084.5431	5849504.921	19563674.61	0	3025350.844	20635193.59	6045421.278	9972247.031	1883076.974	12527189.31	3320039.949	307837547.5	1615214.64	8176570.473
NEG00292	Dihydrolipoate		348.68	207.0506374	311673.2367	330685.3127	546718.8241	461200.5999	728975.313	1038773.353	769612.7177	357534.2448	254918.231	1113562.818	1459268.164	1051891.099	815676.7466	547128.0676	416528.7087	915578.7404	1329470.576	1186448.504	1227124.478	2629237.884	446013.9669	639745.6223	1415330.572	479899.6561	1144165.835	1157746.1	503815.5714	1914845.243	701227.7947	3825186.59	299382.4242	290198.3076	1224532.044	1159426.335	1043192.508	1091775.515	569185.0148	529513.1068	1055032.01	1114861.781	593401.6143	328115.7875	1101309.832	303754.5093	1519413.005
NEG00293	p-Cresol sulfate		41.6211	187.0066071	26674116.38	310216034.5	19052815.47	9453068.991	56466922.33	2196351284	74135302.48	12502043.95	171045906.7	25022910.28	104034351.8	1086706064	22850747.07	176969995	13222490.28	647267066.3	1199523934	249014609.4	1276992816	123261968.8	321383164.5	125457789	661677801.7	61247906.45	617758001.6	2320880.179	77966479.81	1078201236	284315577.9	593168763.5	164077980.3	16181965.2	262855692.1	779017284.2	33985470.45	31221800.06	214867878.4	277395224.1	822149853.5	695840192.2	78864540.54	102821704.2	323851044.8	438559097.5	1036566228
NEG00294	6-hydroxy-2-phenyl-4H-chromen-4-one		197.0395	237.0546656	385583.0585	0	262853.3469	0	1113285.021	5223515.139	0	0	0	7975806.13	673698.581	12416541.28	3638775.95	476955.3638	91388.29777	4819702.302	11421011.93	570234.6552	14264871.29	13551621.23	2703460.912	505725.2537	10621224.36	2513112.714	8070755.575	1617250.297	5788506.386	2371365.523	3582490.779	10265539.18	33333.96964	0	3769387.213	2238725.64	1057164.085	6600134.612	1162714.99	1229996.975	10731948.58	7559065.333	2988581.96	0	2189123.134	0	5374580.451
NEG00295	Sorbitol-6-phosphate		98.6399	261.0378362	5451524.399	382085.9619	20683323	166845.1427	1939029.512	3301220.496	653251.3066	400662.5896	169872.3994	490408.3279	7458312.856	3709568.841	1171287.797	588075.0304	445080.7759	1045867.552	3483717.096	4219305.726	746513.3952	4596534.024	614152.803	1025708.011	11433605.76	713804.8363	3153753.057	385227663.2	12739641.87	14054358.81	483112.3243	830268.3352	1018741.805	15805.14238	976850.7567	13181083.02	8209343.474	2554543.198	356032.7869	717652.2355	1806136.179	3969605.809	556711.3811	62992.91745	1058362.923	197712.7472	68433599.11
NEG00296	Aspartyl-Glutamate		469.953	261.072512	180540.5441	10198.4387	1012458.558	76921.43785	492523.2299	1335054.275	261835.1475	68171.8325	70969.45826	2569869.905	3574439.613	2734113.467	248553.1758	0	228977.0422	341903.6577	2837419.71	1620086.951	2578938.623	5076337.02	236214.6241	575800.1273	5702788.425	102699.5568	2095527.597	1452222.493	473646.3434	2071433.675	200237.2222	1479225.153	84454.96435	67729.79955	512488.9952	1034349.184	1746419.98	768605.7808	281094.1498	321275.377	656959.3867	5232903.195	553511.0088	85255.37779	1616185.687	44443.80474	4053726.442
NEG00297	Glycyl-glycine		396.596	131.0456171	1947933.216	3377939.416	16585954.66	6263867.005	25131236.77	15982471.09	6387271.854	2869639.34	2559466.188	39362003.9	19598143.33	19148811.46	8991070.207	4913827.524	4561916.362	7869277.304	19364230.39	9040175.372	9856709.882	49344434.21	4716416.181	3116159.153	52010825.59	2132155.946	35022213.08	31152978.08	10323516.36	17812467.15	4287274.739	34726545.24	3593992.58	3023029.938	3717142.201	12041426.19	24172539.66	24395562.53	7944013.16	20949300.08	20856665.49	42635575.25	3416645.954	4110966.197	9198600.442	3169385.854	27772572.69
NEG00298	Phthalic acid		165.374	165.0188933	911188.9644	2393863.149	3132828.437	859554.5761	6488353.128	15815347.78	1135680.596	2336188.199	881381.3474	9619729.064	8243911.079	5654843.127	1715614.614	261588.089	1861258.361	14572590.92	41622901.88	1281125.344	235823571.1	2309712.979	389492.1526	2194093.582	34086953.15	2392509.765	3984734.285	25705308.46	1708087.829	72276232.57	1719116.869	1338802.806	1935250.933	2568896.062	0	25418822.48	5691673.934	11231434.1	2201465.263	4886429.529	15996077.53	16425625.52	3452537.193	1602604.901	1584992.79	1404908.636	17425703.84
NEG00299	(13E)-11a-Hydroxy-9,15-dioxoprost-13-enoic acid		90.453	351.2173509	1685654.145	221201.8576	5727756.173	684661.7657	761261.5042	10210742.61	2154009.32	335119.3468	287944.986	3037583.771	3639808.15	6363251.829	1075926.971	1270223.352	1196260.746	1670911.177	8490614.186	5712218.896	3851909.975	4948850.468	1279951.096	2273761.561	7678197.535	2302088.785	16817746.1	1485519.584	861436.5311	6917995.986	847851.4812	5780783.001	2820115.465	553892.685	3327852.019	6000196.589	6532873.008	1306136.613	770609.5887	1950630.787	3899998.463	6647300.345	5122353.716	2132154.295	16738004.66	890873.6271	5903164.022
NEG00300	Bilobalide A		319.9975	325.0945246	3856802.762	1691844.167	6145031.364	485007.0968	12888593.22	21003561.18	1890106.666	991257.7279	1560505.814	13506839	15189537.17	14737354.27	2102902.997	551081.0378	2349406.208	9443178.605	13434561.13	9910717.642	12125672.83	9263941.271	2359370.906	7373194.665	17392889.98	1323323.335	9418307.479	22411677.07	10692555.39	12851667.46	14378104.49	9755055.838	354730.3353	436255.2685	4076070.502	8509894.207	6564486.707	4952131.094	1694019.488	3492499.735	9376087.661	11078245.49	3614363.62	990178.065	6455482.432	1078660.035	13996245.72
NEG00301	3,4-Dihydroxymandelic acid		89.01885	183.0295302	527526578.1	11456981.97	503529393.2	3238997.622	972820888	233705610.8	227436815.6	267538710	16322830.41	872480576.5	340073695.6	382762654.1	555944345.6	92951155.18	5387359.329	40624133.29	868845404.9	35587462.78	211048684.1	178865994.4	650489584.7	1963281.386	17739929.96	310297069.9	1002226148	804329512	1021722800	233174635.5	117764683.2	110193185	23821094.69	10825079.31	40185891.66	255862578	1181630300	3091651753	1856475028	296265040.6	124175378.3	180086854.5	401090265.3	11588578.23	928958403.4	38737565.78	1934035275
NEG00302	Sebacic acid		90.4771	201.1127796	6675304.432	2854983.451	5920048.807	1632706.413	92200916.09	11322954.45	4512742.728	4333825.134	3832468.019	19302796.18	20656117.84	37417761.52	11723725.9	2392460.028	4319654.156	12444355.8	78551827.99	59670435.16	10651807.44	21049667.16	6205559.576	24544226.36	34434071.17	10710529.06	8360980.53	342240666.1	113145959	51011553.44	11648444.63	18456454.39	1495598.932	1880788.845	12440545.5	15441404.04	18330872.84	29276128.22	12063593.67	10548368.84	28138056.96	55090632.08	28624651.27	1976104.383	32156385.03	700367.6494	20160694.03
NEG00303	Asymmetric dimethylarginine		520.743	201.1352976	3678213.596	2089688.392	23897701.86	2073428.509	14891560.91	23057610.25	6243541.319	2364717.734	2841825.212	40912013.16	32726065.97	43626334	6945688.422	2455148.419	5324207.147	10147157.02	34768543.35	23130198.44	34161388.86	46981813.83	4544509.425	9906405.685	62473594.13	5797780.497	32626433.47	31965629.68	12085218.03	22121801.13	6102568.469	36386761.44	2276612.031	1815526.063	7122658.733	24635312.03	29972927.88	22022361.35	3945683.307	10693437.28	26436463.06	57881188.61	11441237.17	4234763.243	26799558.94	2842174.798	65174054.14
NEG00304	Picrotoxinin		239.0765	291.0906389	58599.56339	86789.99481	50075.64591	0	847761.9591	5883947.969	0	67404.41056	173502.9875	0	913044.4196	239109.2644	175236.4627	0	57803.63282	0	1969996.535	627449.1691	299578.4465	6643716.551	200019.3504	196560.17	1863093.557	157077.3732	626638.386	1549574.42	183024.6862	555328.6535	1319338.711	17108657.65	0	222250.1454	30788.65963	1262920.418	177604.8856	139540.8291	112297.1884	607118.0436	1020661.811	2317180.49	15187925.02	49561.26432	70575.3362	0	234467.4131
NEG00305	2-Methylglutaric acid		80.035	145.0501433	24402194.4	26775937.11	174479897.9	14153539.02	45206228.26	91769581.07	32131909.85	34128493.48	19090157.49	204121396.4	157483637.8	182933260.6	38215545.78	23927083.31	62592610.83	118913130.1	353531047.3	313742235.3	379484458.8	492841525.7	68768403	81574774.53	251245147.8	29251540.93	134920423.3	110542868	95254274.12	285670985.1	8418111.607	308704024	25999832.44	16823095.08	47622950.82	93883524.76	129306227.6	61601848.61	52790839.94	60291577.81	156900703.6	409730884.8	53300787.46	38607017.59	104106473.3	32710325.68	133796558.8
NEG00306	Cohumulone		55.1382	347.1863753	4317043.853	1372832.644	20490105.22	1801703.414	5623386.23	26057911.23	6709464.206	4525502.796	1972873.159	23541100.23	15394432.09	14060273.82	3938818.949	6526176.696	7907662.445	5069560.532	36621659.25	22017011.5	15780754.43	20439318.93	5788119.703	10951538.04	25041363.12	14351890.13	28563504.59	8825636.762	4929992.924	28132811.69	3736806.121	34895443.76	5540745.464	2632249.781	10999819.77	16429428.31	9094363.698	4008276.422	4513696.26	7483338.241	8016249.951	19268007.19	18383095.23	5383342.765	19419336.53	3817779.301	14368466.26
NEG00307	Sepiapterin		433.834	236.077191	208974.7333	75308.31724	8324001.405	114697.0723	2891928.197	5586830.917	223235.134	254260.3558	285418.8949	10342655.23	5168623.564	8527245.905	710164.4993	63384.04142	201128.7176	1088689.726	11558956.24	7914849.948	13819055.96	13357182.74	295971.7602	929393.4788	20545112.41	286196.3576	8653270.871	13478691.56	1634369.99	5318551.746	459502.5495	9455300.131	121334.0361	103307.8665	57372.486	5945238.974	5484520.955	1974960.369	222077.9997	575810.5616	2722318.474	21829670.79	2657232.929	76987.22952	7716150.008	158455.3157	22267779.62
NEG00308	5-Methoxysalicylic acid		30.5459	167.0344526	6279186.41	2851517.401	14967745.99	8326461.422	10051342.96	5391425.526	3934699.7	6779291.536	888951.5118	25318889.35	21948760.73	23045614.55	20487595.3	4052277.538	4875338.583	10670500.16	18958924.53	10497605.01	7596519.273	42003893.27	5099602.865	7609819.024	25075121.19	4567186.483	110293999.3	22281606.98	16021256.73	0	14815028.24	15655334.34	1821715.051	1986560.38	17620163.12	20138006.59	16880650.67	15011187.21	5390393.11	6934163.311	16547038.9	137643248	67455441.7	3794427.689	29353098.01	5938453.624	2592114.458
NEG00309	L-Alanine		3.95199	88.03966737	0	0	0	0	0	0	0	0	0	0	2206143.238	0	0	0	0	0	0	1469165.317	0	0	0	0	0	0	2360150.021	0	2756158.673	2883709.46	0	0	0	0	0	0	0	0	0	0	0	0	0	0	0	0	0
NEG00310	3-(3,4-Dihydroxy-5-methoxy)-2-propenoic acid		78.87155	209.0452211	20221888.9	8154283.601	49047595.11	10164087.99	38088786.49	58125465.11	31578694.29	8924475.068	8387290.601	169476271.2	164758850.1	59859357.84	10403396.75	9202891.505	31271833.33	80066550.5	88284399.04	139677472.4	214786920.9	114644242.4	16133324.18	27380365.62	73111984.86	14551000.59	48420488.31	84525992.22	90812413.78	165616662.7	84390628.5	131681113.8	6576193.118	1071577.988	35747020.78	78163791.52	89265061.75	30599276.58	17861325.73	16954972.55	111314425.9	118644589	23109207.3	6804830.36	20570653.16	16905333.62	171386716.2
NEG00311	2-Azetidinecarboxylic acid		311.997	100.039699	933513.4196	705571.0042	4263507.324	788028.291	5279251.748	5326467.929	2079535.261	482321.9257	1205568.509	4485337.058	5608383.945	3803738.668	922177.9779	607639.347	1652406.588	2163230.936	3607927.228	6386955.896	4908420.462	4292568.834	907127.3526	1591849.042	4199174.724	861876.1387	2677348.412	3926382.164	4211246.277	3969124.046	1706726.4	2304625.86	1351668.059	497038.4295	1278565.305	3229454.521	6923533.618	4772306.486	788819.2896	1876169.826	1710747.515	2718515.145	1353932.218	942388.3821	2515832.424	615031.2735	6528811.734
NEG00312	O-Phosphoethanolamine		492.5345	140.0112847	1842965.075	1082150.695	3674502.393	1904426.541	3067354.184	3505597.737	1637471.235	868120.1608	947941.255	1798158.747	9382747.278	7607280.554	1488391.018	1296973.436	887146.9811	1492813.731	2523615.724	1281211.722	1956410.596	16362425.26	1421945.067	1102492.182	8425759.808	1051940.226	1642896.288	1549719.32	1536374.077	6504686.894	820016.8515	3515463.817	1189190.084	1093636.333	1149363.658	5288681.166	4523457.199	3641688.808	1357119.975	1737922.754	4425105.074	13159396.02	2865891.934	389625.1466	2190702.084	818268.9417	2233208.38
NEG00313	cis,cis-Muconic acid		96.113	141.0164518	44651792.35	40929146.33	48518000.41	47853706.23	26189452.47	39060752.5	39366175.15	98082433.05	63520900	39473789.51	27673911.84	11197922.27	42805690.06	48946081.95	46082776.16	19472100.22	57935098.02	53168539.61	21815317.86	64448130.87	41854820.72	46229326.46	22905116.26	55038086.79	40364395.34	37609642.3	10588167.09	42952991.09	30160734.89	33007209.08	58756842.35	53463555.9	27734902.03	154611789.5	98805618.07	129204370.4	35075196.21	30534962.59	26563215.04	115359819.7	33490141.14	45466713.57	33141308.33	52130447.96	81414673.93
NEG00314	Glycerophosphocholine		182.253	292.0702844	8286871.449	715635.9332	26141869.74	3217919.708	9789643.464	22666318.58	614873.5069	4174666.641	2896588.869	29447580.64	29037432.18	35936866.91	8480698.428	2071151.358	2352081.316	9336041.106	23443991.41	17162520.23	20004982.95	33246571.33	9954217.105	8315767.187	69328489.21	5338552.582	23321334.44	17571255.55	7367598.942	5663584.012	4483943.795	40079353.05	1084497.099	4682131.806	1030671.961	24300156.35	22621113.53	15254603.2	6987101.79	12922775.22	18215260.51	33325795.45	11407794.26	4412109.241	20347537.13	803335.5339	30446904.13
NEG00315	Deoxyguanosine		455.789	266.087755	124714.9091	19317.95261	1664309.481	39331.44905	1301351.978	1582484.897	182858.7525	79304.60407	105744.509	2406600.657	2225323.616	2910209.818	302449.2635	13655.05568	207109.3513	428760.9921	2905861.973	1615443.272	4217201.421	5003837.66	142664.6254	454733.8445	6820194.155	164729.9534	1941802.619	2570777.838	406480.7573	1811107.096	219834.8708	2452277.164	24339.13038	29064.67402	153937.2379	1386279.974	2197121.509	913415.0957	93875.28767	487166.8875	1143742.838	6738979.83	609025.0632	39387.74241	1702823.625	54116.96683	4983652.606
NEG00316	(1R,2S,3R)-2-Acetyl-4(5)-(1,2,3,4-tetrahydroxybutyl)imidazole		407.253	229.0826263	66636.41907	54072.30911	389153.4968	36077.78737	484773.5417	478550.4114	56418.0884	70342.53769	46433.3609	646840.9043	776080.4276	523186.8756	119560.4833	73022.93406	89521.01	241363.6118	838762.5704	425558.8873	301466.5147	1733008.489	38622.82673	284434.2456	1378580.297	81022.76585	627408.0265	578037.6578	359363.4418	564505.533	71347.93065	658156.3305	97166.80972	9152.414907	110199.498	259039.951	996305.0027	569493.9476	58543.03391	134277.6465	326572.2295	766696.754	77432.45205	45055.88518	434282.6281	21011.40633	1243788.724
NEG00317	Eudesmic acid		195.879	211.0662567	10131398.14	9683156.931	25876109.29	6310496.992	11884102.68	13014680.28	14612857.38	7973999.452	10614368.18	16750949.37	20425105.1	17669901.72	16997870.75	12199453.19	26582342.15	18262889.34	22017687.62	66594533.63	27559374.36	9525012.245	14274232.46	27828800.91	33615231.36	17533704	13677198.48	16496250.55	27269225.18	29962730.23	25265228.21	12896950.19	8731825.571	4542002.948	12414047.77	13966815.54	28827739.23	14452555.04	15057542.32	5253673.658	30080463.67	13367581.78	8494433.884	17231980.65	9693869.002	9911932.692	14911698.02
NEG00318	Tiglylglycine		43.36305	156.0661439	2196470.58	2123997.835	11139782.63	1790552.432	2468547.456	7984826.543	2809006.726	2037891.935	2277800.754	0	9282918.38	2007891.874	3721775.686	1669527.667	1585934.594	5591867.525	2212076.912	4913600.932	2099734.152	3029782.729	3261175.714	5273799.962	2071453.993	3472352.361	5197745.366	1587202.262	6710203.816	0	2913167.93	0	5519560.796	1000531.609	3130109.564	2973816.893	3100190.121	705964.384	2756218.633	3968266.032	2677958.394	960965.1676	3210464.373	2865685.255	4472881.476	5397463.602	0
NEG00319	Hydroxyoctanoic acid		95.69765	159.102082	1439325.182	1630779.71	5922949.792	2604346.312	7656873.009	1775919.769	7699247.922	5766173.561	1620088.744	9494429.889	7645391.314	11836241.72	4695486.333	1070398.207	2072976.395	11356559.82	158611751.9	4265898.667	132334685.9	11208111.25	3172149.8	2694085.893	8307098.437	2638180.248	14015416.13	5729391.534	2368115.22	2473733.124	5722157.033	13145117.71	386239.1471	2370467.687	159672735.9	5964573.954	12760716.83	4447885.142	13442917.92	6892794.396	1087629.471	10609434.04	14739919.82	2118726.841	13377102.66	397004.1425	7786254.332
NEG00320	DL-Dopa		226.5945	196.0610523	182651.3132	174999.8067	2022109.637	824678.3523	1612258.937	2816731.322	3872149.221	398793.5573	108942.1279	1217085.648	1804700.146	0	55082.97107	201845.6421	576710.8586	1658490.373	1972498.857	1578739.045	1381946.206	3507189.4	257164.8513	1010659.848	26674630.23	545689.2796	3799782.312	3190091.968	111556046.7	10504101.22	103333.5924	0	0	0	166268.8299	2011915.329	1825076.267	2255651.427	176688.9975	111181.1277	622520.2785	8414916.947	163628.9443	0	3619272.533	106482.9464	2220127.803
NEG00321	1-Deoxy-D-xylulose 5-phosphate		190.262	213.0150831	1187915.98	577187.7176	1543284.667	1280667.396	2125651.384	2816799.699	1480650.539	67034491.16	432051.0084	2721569.887	2069072.11	657586.7409	84853542.31	1123467.749	18331978.31	75019939	281915944.1	167170.5886	337722463.8	3843874.598	53281972.92	797911.5227	208315029.3	2808427.033	2562942.743	24172302.87	1150201.009	181327.7894	3527901.511	3883375.836	793527.3707	1501833.547	1246317.242	0	3592969.569	2204838.349	2830226.602	2364897.72	4531827.35	4992601.58	1923525.59	478124.2946	2254972.53	1242103.376	3995384.495
NEG00322	Deoxyribose 5-phosphate		129.6395	213.0168054	777909.7439	780240.3647	9174419.913	0	4946765.11	7774738.308	1349297.751	0	401385.4145	9650888.864	10871312.63	10753045	1187418.863	409060.3023	389288.9364	1256125.68	8260793.861	5051114.597	10218439.11	7467208.551	1124183.479	2917015.431	13956565.59	1322979.929	9703182.741	0	345590.7788	4026042.548	808431.7765	15728278.65	538201.8318	595234.6376	1396467.191	0	100932501.9	3023053.845	4452490.287	14576925.12	5156521.798	19077154.88	2568105.018	520688.9277	4125731.75	224681.1062	11791613.68
NEG00323	Acetylcysteine		193.053	162.0224866	4299605.094	6072312.719	18786100.29	1447561.376	13612326.64	46397558.11	4651852.398	15728786.09	4004238.864	29483235.62	39402172.2	30840173.18	9511717.036	1766918.867	2947956.935	10440898.56	19575726.67	14554781.3	15737020.05	45339884.73	5874252.944	8628434.524	129015616.2	5215369.358	10547062.14	77885524.67	37841136.29	18903943.32	13864016.42	27167465.7	1322218.887	1314936.063	22385910.83	39679952	47384002.14	99731924.42	14070425.26	9166196.78	83838138.14	40412569.23	9579159.463	2566153.994	20120874.06	11266221.54	70900547.51
NEG00324	5-Thymidylic acid		549.3715	321.0511465	15320.9269	8618.137349	336012.4206	36426.42758	469410.891	372845.1511	54460.81584	49086.45269	50017.07365	809447.9367	206079.4987	541670.0656	181389.0983	0	0	73715.74707	477204.2172	147589.6694	18250.35609	518866.4563	30318.67262	433005.1091	837823.8538	107612.8253	828070.9381	611502.8725	279441.2797	76631.65521	13384.91928	831915.626	0	115148.4314	0	197742.4549	739532.1577	933553.2363	217935.3167	938855.0105	337000.8543	1188209.351	120338.5988	0	224047.0235	10303.05904	669470.5834
NEG00325	Genipin		153.8965	225.0766018	1692164.362	3216298.336	8638926.509	3519669.248	10212266.56	8735897.248	4160230.853	2567503.671	3219469.65	5946324.612	18049323.29	3241030.648	5270519.58	6680917.172	3439501.019	8585416.254	31288166.77	37804239.9	1268851.344	5761992.064	2965070.619	67706742.34	4700614.046	3406604.051	2328504.941	1094040.152	7340010.463	14236348.92	3485767.916	11383581.45	3117832.032	9556717.336	4620550.889	8714122.603	15530851.81	9994356.666	4829634.93	27659936.32	7920530.201	3385637.32	8558255.528	3204352.399	9301271.461	2607735.545	21579688.13
NEG00326			41.45855	98.02402151	6456441.288	3236790.618	9340166.129	5048608.888	14309757.63	8628944.771	5337175.409	5539104.291	4586335.928	3295974.251	6236623.016	4479571.613	5523867.281	7575507.336	4787670.137	4318876.884	8752834.219	4170189.554	3622779.891	6421221.661	4129237.91	6162161.185	4482676.047	6192684.145	8589122.095	5052245.334	3259851.58	1280310.512	7465332.689	9638972.617	4493230.307	4120021.302	5099000.911	5648951.19	4726758.542	3111743.244	6705832.745	5474353.372	5711678.323	6887412.157	5397911.282	6222983.806	6034474.839	3735640.166	2114108.205
NEG00327			25.68245	94.03711112	15373339.96	2162935.543	42851424.13	15096982.07	5960243.249	2903203.939	23322032.78	4726870.717	18353964.84	19799826.61	34487955.44	23153107.65	12169387.76	11672116.68	8985099.226	4082362.269	17521776.07	37365977.62	18944312.96	2871286.067	15873620.14	8981260.005	27393976.57	30945752.44	5811948.513	12731393.2	52442947.4	2838400.605	10646232.72	8165481.538	13113183.4	12799278.96	6241958.084	253247539.2	48448399.95	17618669.74	3015304.465	14212669.12	4722827.612	17153499.96	11660784.84	22683505.42	4624211.386	10559281.63	466803.149
NEG00328			82.5836	163.0256213	20872410.55	18769702.4	78252713.84	13068691.75	50428413.04	54863082.68	19975696.37	8533907.975	12135612.99	87365443.57	78799537.78	152934489.4	24998593.93	3340343.963	40440105.54	54985816.03	50800949.03	78289006.89	76289620.26	209999746.7	17415218.81	41623628.84	142120877.4	20553692.68	93564603.38	127766874.4	13594237.88	28740099.07	10556598.84	97887657.23	11651392.88	8441777.033	31162464.27	39522499.2	69708946.38	61381567.58	13643750.55	46199814.73	58476749.16	283368990.9	33460284.43	21474349.93	80507954.1	37314870.79	103765655.8
NEG00329			248.9865	393.2642401	420911.6471	288329.6118	283072.5488	69656.26362	781376.6483	647964.2302	138737.9881	166913.1334	161581.1604	437707.4437	66959.72634	365690.1147	355764.2939	17883.60109	43913.20628	407278.0387	537463.1146	1221532.573	249446.6932	365923.6509	88519.76197	608734.5124	1689516.991	26004.08166	0	1603981.295	435144.3406	1224576.858	444612.904	562818.1068	368111.3028	86017.84925	379785.4467	775731.2919	194871.5197	1297421.216	311523.9144	651344.0163	346933.1078	741986.297	422546.8487	106478.8274	355186.3821	171389.6106	2341280.978
NEG00330			238.07	280.1299683	342004.9544	358763.1381	494563.0301	142686.0832	148594.6957	0	131119.912	187503.7426	306991.2846	360613.7755	933068.9632	377264.136	293157.5569	344514.1806	561273.2337	135763.5041	1528391.102	1540883.118	2174114.08	1038521.96	617318.6903	427133.1605	2081881.098	746923.9392	1712279.87	52358.72649	691608.2791	719157.8014	269581.3534	0	1101101.2	193690.9056	0	0	127525.4536	828230.9758	670550.3626	660949.043	944816.1789	1418108.526	77450.01762	558205.274	2516958.341	964996.5459	983079.2408
NEG00331			204.946	357.1093196	396711.457	92867470.06	7881143.543	165381.7794	2064574.358	27146493.33	1095206.232	6615043.413	11313708.46	1610694.298	0	2316312.294	48874652.85	7618525.989	4437715.915	27116911.63	4355525.34	3321118.995	122157995.3	76563773.23	99786340.38	197625111.9	2742167.448	22879619.62	672009.8546	3755252.617	13692885.4	389261832.1	145124091.1	444549363	57683650.64	1774643.599	549042575.6	2830936.628	1439136.452	8485299.598	33553993.07	6345845.314	105655983.9	10121028.77	350137839.6	13677246.59	714187587.8	20287359.72	5609438.355
NEG00332			90.2227	125.060181	5556381.487	4241300.951	10264708.5	9189835.824	22527906.17	14306696.88	11393851.17	3181833.991	4763784.146	21092187.62	22616285.16	6900390.238	18781315.96	4487985.114	2150314.777	23734575.24	0	21397807.43	21235733.05	16963756.24	1590596.165	2322345.897	112013406.5	4397942.997	24913430.67	427309225.2	0	11636108.75	8464036.521	28408324.91	0	0	38486894.72	0	18496277.54	37407938.39	56822208.25	18095898.08	92811361.73	65609035.83	10356394.49	4023363.993	16058724.97	0	38954251.48
NEG00333			237.3275	495.2957976	377050.7877	775523.5756	295695.8803	575704.2077	1091288.268	9037768.698	1889981.953	369506.0613	531785.8751	3485830.695	141924.3972	61140094.96	2985983.708	398822.4215	491770.909	257494.6365	4638151.725	2668529.959	3340414.146	8975679.875	25605136.57	6422364.749	4045947.479	1203575.642	9524867.043	1502170.308	1466633.284	9177283.818	609006.7195	16096993.33	7069840.144	2586733.799	19648483.59	78078509.41	226023.3365	5832647.784	1424190.878	1982866.102	7352143.135	9940991.562	19900496.84	1302352.25	26459522.41	563557.4363	2415800.406
NEG00334			280.123	133.0500287	1735661.419	2973439.5	12618976.51	2085611.426	7625346.351	11699500.44	5609182.768	2266946.949	1352665.18	13040669.28	13848115.13	15107831.1	2844092.64	1679402.597	7902051.975	6290384.788	25401684.18	20007309.04	31973752.37	32456155.95	1253103.586	14684619.1	22512389.51	2963890.238	7413251.455	27795767.94	6585065.195	24234649.69	9521046.743	137126993.4	716393.6388	579463.2611	4157701.907	679848664.8	7308288.484	12909411.25	2836786.633	4291871.786	20474565.68	36965465.16	4771864.938	1326375.099	13030512.16	1113090.556	24988272.77
NEG00335			200.4215	409.0917611	459371.064	0	76409.59338	114007.3583	400801.1271	8694997.276	0	0	0	5185521.351	0	0	195211.249	0	0	4382313.906	506481.6879	285123.4517	1185138.151	12226296.8	131780.143	129824.6647	9399293.36	0	40658085.22	810744.5012	674387.7411	3398089.155	103329.7683	2371713.745	95372.95006	0	124458.2963	795238.3246	0	0	227071.2973	191945.2309	140149.3416	750029.0678	9356275.656	0	4259329.767	96121.96687	276527.1988
NEG00336			270.0125	525.2699876	1277144.052	750325.8045	6862293.402	928210.9862	2348815.273	16254397.4	2353979.993	827558.7771	501770.0322	5246969.506	7437877.325	10625825.82	2053081.049	1559014.27	1506307.452	1652034.016	8934616.236	554111.5542	5262351.001	9185217.011	1451362.556	6008921.44	21380482.49	2064074.051	15377635.42	5648368.346	3779758.12	8005362.692	1136698.427	6413007.216	894338.1031	398070.8954	3981075.38	9093555.986	8777749.566	3353451.295	831754.4252	3125080.346	3242857.086	11885328.28	3262364.848	2309254.216	9665042.662	770513.5113	11467345.07
NEG00337			109.607	197.06765	664757.1453	367775285.7	3387371.56	2720006.03	257240694.2	15814528.26	86512659.06	149023.3637	131337441.9	98597390.34	1485282.784	3082368.261	4577973.929	74763314.23	0	2573234.569	7607344.459	16070340.39	1690456.101	427157235	92312691.37	202537935.3	560693598	2155642.404	8066102.997	32144370.24	37369551.21	155808713.8	2291119.238	6290101.234	4792969.795	25570898.73	120603870.1	402328890.7	14293601.81	37438402.12	74751326.15	13896111.03	3638432.778	5072029167	1790442.574	6519668.439	33973325.81	117921085.2	343804667.6
NEG00338			248.307	465.2488623	238246.8015	178693.0097	5644171.1	45942.8262	1045527.474	4321826.783	201496.8379	2484342.374	2388763.784	1418298.142	724014.4165	2804446.823	1045886.069	261279.2544	49745.60584	189488.7164	2353809.439	901088.5867	973084.457	4416931.37	452890.4225	886163.2189	3996177.409	4810775.376	1820244.19	1347297.759	1283005.956	1972947.056	22997.72608	4236080.917	80189.83903	166420.6366	844659.7285	1774534.269	1730054.353	781659.9692	260826.7066	1304114.121	3875243.011	6697223.857	853766.1114	334420.9881	2352154.067	419496.2723	5082561.699
NEG00339			274.913	295.1397429	0	64797.83776	0	0	62888.48653	121754.8685	0	0	33520.88818	25672.12548	718609.5315	145441.9828	0	0	0	53922.2752	266014.0266	27528.72945	89429.45147	115216.4983	0	22035.12874	115236.1014	64500.58676	293233.7718	0	75619.10652	388886.3095	132008.8274	84386.23072	0	0	404386.9044	576372.6534	0	18829.77381	18365.87022	77966.37418	85593.52287	777957.983	348640.0132	0	45197.5349	0	376464.9838
NEG00340			401.76	188.1037524	924324.2259	979995.6422	10309604.36	243039.9662	14196980.71	5568820.631	1549486.816	529377.9463	755673.7388	16084494.94	7002656.35	10728829.95	1822881.163	163389.3889	2630765.952	3124092.372	11412801.27	8467381.01	5756527.595	34553844.28	1302336.351	1809654.683	14635872.38	260554.5907	5306394.611	12075105.33	3322002.856	5557022.281	1133708.664	10360681.6	559139.7257	755664.3043	1796440.908	5510465.489	10502095.43	25435700.86	1587244.057	4565541.467	10475533.25	16332195.75	1623627.354	950104.7401	6290071.408	449003.189	26912012.72
NEG00341			144.917	185.117827	2053804.958	538196.2644	688236.7355	866235.0146	3903250.09	157713.5939	241895.1847	1478992.341	1176525.484	3683136.867	0	782337.1577	5327475.438	1396835.516	0	1143309.445	693301.4551	559282.899	1262382.081	949330.6876	7660416.53	373460.9329	1863492.503	1017185.553	5241400.216	9676803.619	773123.9875	0	763837.3307	28087532.87	603202.4044	1115588.519	5637203.173	0	6523672.156	8641119.711	6035702.225	15294743.92	1761469.454	4891638.432	5166041.198	4327399.766	13741043.82	8251617.754	11647214.91
NEG00342			75.7234	423.1267284	0	638038.4729	0	0	169641.9841	390234.2937	615850.6009	0	93192.4096	65771.17343	0	0	0	62776.00582	0	0	0	0	0	636480.5229	159448.649	1428316.334	2107219.898	0	0	0	0	308280.1158	0	0	0	0	203461.803	0	291807.1084	0	173738.7189	0	0	2243399.168	0	0	0	22396.70517	0
NEG00343			84.1836	341.0847235	1798252.204	0	3428967.598	45279.68092	293421.9638	2992988.618	2420913.013	0	163841.1851	1296218.49	2260013.918	3871508.351	2736691.362	16260.26615	144134.9569	536102.1636	2279020.141	4569069.729	2478952.649	5703397.879	85859.70466	101900.649	1623068.836	139736.1502	748289.9383	521261.8858	1476957.704	4276928.051	611330.4736	2513856	77545.80613	446158.5798	2052879.352	816176.6901	310846.4728	16814922.13	207311.7688	0	1873365.2	11211425.18	1043239.477	29971.02224	1167671.223	27234.06169	500670.2056
NEG00344			281.936	247.062818	92861.46059	16708.77253	4549897.334	37138.02532	4114414.949	5463114.758	228625.2188	0	24880.62874	6996456.009	5196724.257	7134225.115	313100.3706	35606.67306	132234.9468	1173630	10080832.61	6807234.832	7396951.848	10559879.24	43954.38372	437714.8484	15463553.19	433291.8587	4747229.715	11627892.59	1411996.168	7538209.958	459249.4418	12859869.27	0	0	526160.2683	9027215.955	5040487.322	6255984.892	508224.0184	1377699.49	3944307.947	22980184.16	1254951.07	74285.05857	4327421.407	11230.78908	21799789.45
NEG00345			73.25795	477.0634782	0	0	783721.62	0	2019319.101	0	66242.85048	0	36463.83988	52085603.24	99795.32152	0	31942.62703	0	0	0	52799178.86	179784.9469	0	0	0	0	4154464.527	0	0	0	0	1484578.754	230923.8729	0	169374.7161	47504.77913	0	0	10221228.33	5369154.168	334744.1317	2023951.981	3744206.869	0	0	23350.05458	0	0	6797534.55
NEG00346			153.39	109.0400519	22993611.48	13745675.69	52372362.54	28738145.33	49244198.11	43801121	32681960.02	21612076.9	32775464.25	83193267.85	47909347.95	28471370.45	19305191.86	25275722.34	10634734.64	23265946.8	14142343.1	18953668.35	4140147.691	61444214.89	22937330.79	47665356.29	39953762.09	15436048.34	26579860.96	22610730.41	47517065.06	17738254.99	15637917.84	26414768.66	28858348.35	19907153.98	5321715.668	25054017.74	10018053.01	37209835.12	13121230.55	55821608.79	56259659.59	132487826.3	25721463.51	14654562.3	30491201.99	16832104.77	99677455.33
NEG00347			69.8045	127.0393915	8244313.521	6940819.609	14668725.19	8816995.249	19559959.78	23078203.18	7611455.404	14722163.24	6786587.634	11264274.49	25161502.97	25199096.09	7510664.634	8648212.836	7721952.735	15651420.16	25231231.03	16550254.89	25021273.29	9994633.689	8066629.373	6866725.578	42735878.31	7726242.622	13511711.69	18107115.54	10535564.59	267765233.2	16110192.84	30452775.48	8747447.87	7881279.603	12178965.74	22950305.58	27426303.96	37575746.12	8846635.935	12562213.2	20506110.03	36887198.54	16355243.15	7399933.136	485346459.3	11163697.78	55027084.54
NEG00348			52.9957	403.1794594	1793450.294	133413.9076	5166515.102	149568.191	3884307.313	9697017.109	557576.2361	1877813.851	1175820.604	5359047.661	2369253.483	4570681.115	592594.2785	1147692.247	83903.90499	1981610.85	7556555.072	2326964.899	2738948.475	5346891.764	718209.7086	1813525.013	11156837.29	3256549.183	705982.524	5152959.864	4785203.585	6305943.595	2976333.764	10580965.46	686789.2069	478916.4576	993807.181	2454317.803	8407058.68	3357817.149	487586.603	3500856.753	5124441.993	2856115.912	1737244.108	881510.9407	2754845.377	1318600.191	16222170.91
NEG00349			62.80065	126.9950142	7809791.55	8880737.198	10755753.19	7916171.183	11965563.21	10449210.33	7188451.687	6779761.441	8131206.458	13626884.91	20664056.34	19135556.07	7934848.667	8758861.492	3476860.717	10974161.64	10968067.45	17503400.37	15248096.65	38885932.79	8625649.758	7445557.921	46912499.71	7844857.413	5854503.088	23589375.28	7709768.254	6652088.76	6830292.983	18020313.15	8835943.398	8599404.283	25581937.92	40680521.74	18111557.32	14943334.73	7782888.169	7100399.029	7553279.865	9775235.683	8447736.625	7306931.927	1301537870	7502535.692	32907206.5
NEG00350			199.827	88.00326654	1320154.375	788542.1786	4855588.064	1907346.791	17158989.08	4707998.235	3536467.645	823277.5811	637778.4055	2853439.255	3748481.969	2485942.898	1267026.368	906622.2212	746551.9793	2472064.341	1005926.22	529601.3877	7411849.241	5587239.607	1014766.532	1123538.59	3332412.279	1652275.814	5161449.371	1832892.085	1018200.889	439041.4961	1618833.298	5013521.411	937315.5034	2410392.869	1280805.825	4663968.639	10437189.85	10018743.65	3378101.541	7804986.8	2443131.795	5465121.221	4014050.571	695386.9323	3517101.232	670024.3013	11119302.16
NEG00351			310.562	181.0712607	229707201.9	187966614	113307031.7	15796959.69	551693312.5	1180335908	60248833.73	105059423.1	135712390.7	603362818.4	664627909.1	412876770	42586336.97	51998253.14	54910002.02	366968828.8	730521562.3	185938364.5	316015092.9	326358193.6	178814723.7	210169996.3	1676325093	73210138.65	138693319.1	1352915715	168352050.3	471139055.1	741761015.5	246739418.5	38262876.62	12692672.92	125878792.7	205695861.4	115256321.4	126497948.6	63162153.07	82934345.08	170450381.2	540162843.5	87520746.13	28756093.67	74063213.15	21937243.65	234069776.2
NEG00352			89.3589	148.0398347	5819954.887	4020086.193	23704206.86	5836272.171	16399603.63	21334144.37	8625930.051	17795058.24	5485239.583	14744054.99	15830417.24	21112106.86	6583134.236	5823725.986	2862765.225	10374827.99	15656293.71	22327816.09	17099901.08	37808360.69	4232424.262	10304640.62	28211691.35	6144390.899	22019613.45	12086093.94	17148446.13	18820012.48	10421875.79	18580122.42	4342024.098	2949896.593	6353639.049	17484185.97	9235114.096	21937395.31	6561194.427	11939583.28	21052846.03	27405016.05	14874729.89	4397610.508	11617634.46	3246224.644	22702127.36
NEG00353			261.016	460.2696436	536301.8592	0	0	85754.09213	1269113.143	136797.5907	152658.509	32505.37138	197967.4052	104385.6368	0	42937.7159	41435.08307	46062.31066	292990.7191	134217.1936	441425.337	130786.729	64506.97528	1165341.617	17757.78273	178588.5381	44663.34199	362302.673	448250.3171	1869107.156	353898.3811	415942.4775	15868.74548	661436.4207	178791.8445	9565.918126	188467.9448	349703.4668	579216.0604	167662.152	552287.9155	208876.2246	199807.2874	884505.8626	74999.92919	58558.66357	82414.84707	11050.02558	999913.0554
NEG00354			72.3348	444.2060707	92636.57059	2840364.836	0	327655.9035	1090705.06	83059.9381	3066889.664	1394149.126	1351511.776	128699.5211	32508023.22	7906644.288	5213860.334	2495629.292	796147.0259	4436742.02	23026928.93	8935061.824	14085458.07	222887.5847	2371324.045	675429.1124	560643.4068	1440559.541	7512585.408	4404221.727	288850.8771	35055348.83	2299503.241	11144337.58	23402.94329	533493.3781	4437823.038	5519274.811	50477968.54	4699825.099	34159.4012	5382070.406	12253947.3	0	1402314.765	1299915.785	129520.0719	978006.2297	17524028.65
NEG00355			204.946	299.0957564	3186649.583	324150.1086	3091523.225	1444061.038	2677395.617	91951.32486	1424855.683	908833.8534	2515710.747	6729080.417	3904920.032	8344296.902	5480532.828	2793166.21	530229.3353	847520.3867	12760703.15	5988892.96	8467356.167	11319902.58	977491.0558	8332167.595	38605789.46	3696869.556	1946991.45	5077482.642	8433773.298	281325.9535	4180403.765	1059341.485	800955.4896	471881.6994	2318396.112	3525405.161	2976101.967	831315.8234	781773.6099	2528189.61	5750662.607	2701799.406	37687795.55	434824.233	1865891.084	305429.179	20081431.41
NEG00356			35.22	441.1582401	10213063.55	4305126.703	49983807.08	4072611.519	19100970.35	56427708.16	15640466.29	5302071.491	3661157.951	33332727.28	22002260.76	32506553.35	8555681.093	8798867.211	10960613.19	7749098.313	53984880.53	32413425.55	20537021.15	49349321.99	10028829.79	28304222.54	63047513.26	16200084.75	54599727.05	32091943.67	14620673.33	4609945.391	5425658.197	34157898.85	6648669.896	4796137.486	31024867.28	33398367.2	30888440.31	11774072.62	11328491.05	11613246.75	22632964.93	64636517.22	14959502.82	7402585.604	18617608.74	6390632.01	19451260.39
NEG00357			73.92175	112.9873671	214358259.8	28623093.74	69858509.92	10911064.92	16059434.78	34571671.76	96916125.52	22328572.26	55653733.1	22462120.43	71043386.51	121570846.2	30403067.16	1691822.412	199121819.2	35580979.48	150329918.4	62668871.62	224020786.9	229286851.2	203036118.7	23005457.87	175878036.1	8235519.63	68353584.5	32421528.52	21596559.08	33251585.72	20408671.3	54808331.96	13252462.83	24085571.75	160906154	27584676.37	20887402.43	40110252.84	39914109.15	13742249.03	102996307.8	45101652.07	14403759.5	29257065.07	25413594.84	154880310.5	29423473.79
NEG00358			248.511	519.2225929	0	0	202765.7593	0	171025.3975	699813.7424	0	20104.09818	0	38637.67375	0	289029.923	69333.68296	30501.76992	94746.06654	40533.91917	980852.9806	129385.5131	0	719968.9278	0	148401.3074	346855.6223	74799.88495	1180926.189	0	0	445912.1229	0	724044.4238	0	0	233639.5997	417551.6768	0	65151.71565	30391.13302	78834.71282	77010.60091	1555125.223	175325.9908	29377.42078	833110.8411	14204.26266	308368.545
NEG00359			48.491	401.163507	13978445.71	3895452.743	17792443.56	684222.0663	10374020.84	37542564.42	3659510.582	6182463.284	2181727.008	9887733.331	20227584.01	33620113.77	3980521.675	3397176.209	1125749.512	10827920.54	28990498.61	6284897.826	17754386.72	52717904.28	4048607.854	8750272.218	35741288.86	9572009.874	21184458.46	15105774.69	11472762.5	32421618.31	2963566.296	23977342.44	3475571.555	2485351.561	6407244.785	29509326.84	21000531.29	7996776.218	3942826.32	8558246.909	17300754.04	36200851.58	11762100.5	3299583.706	21453185.5	3693609.635	29427299.86
NEG00360			463.8995	190.0353968	812470.9377	238671.1044	1599380.284	209512.2762	502450.79	2639380.485	728154.657	194327.0652	398756.8106	1329629.946	4802047.125	6721670.637	657720.9555	0	821978.871	713298.6727	5204787.092	2926382.935	5863685.777	9683589.303	1087968.352	1581107.873	8303879.102	133422.3268	6122512.813	642056.1276	1259952.764	5654072.545	328709.6142	3622306.633	262906.9982	240837.0333	1288430.965	897319.6884	1145485.669	486697.9601	152848.91	164001.2355	1989028.564	7018925.666	1000148.816	374779.0511	2674855.132	249403.8122	3685094.073
NEG00361			49.87645	417.194779	1816162.385	0	3206329.056	211597.8825	1051034.969	600426.9484	426695.097	748965.3116	136656.4302	2450970.4	2663584.095	3242841.442	786284.5589	253463.7209	0	3119998.677	552524.3834	4998917.998	1155455.283	5118474.783	340847.6965	862626.7507	7068789.851	670941.6957	2477697.645	2816759.718	1392040.264	1044450.813	937264.0217	1731186.456	0	32425.60476	4562573.389	2608170.625	3104235.485	1279556.199	608063.8524	2944470.598	2920124.076	1244191.244	20807934.7	231916.0719	7683440.368	63675.35878	1768093.643
NEG00362			71.1635	236.1288678	581120.4472	897343.5649	2690509.372	486093.4072	5470550.224	9711678.076	428519.5078	313674.9347	288964.324	1247762.866	8478302.691	4156731.561	372495.724	1955841.19	236049.4939	2121570.336	105900171.3	16106235.88	4382502.736	7502929.5	558482.4206	150496.5717	828915.6879	1235029.995	4839033.753	15147892.31	130724289.5	6189397.06	267670.6025	1486878.575	469543.3481	404984.9305	291724.5947	5060353.329	4589041.201	4741400.525	267571.4924	646580.5605	2005835.213	15831238.03	299804.6513	333134.3592	1158829.517	608404.964	5305918.019
NEG00363			315.2395	367.1049218	545380.971	429494.4337	624201.7133	826022.642	958210.0294	835261.6751	952973.0748	9195040.395	531723.4528	530494.7363	1174786.055	465439.6566	2221497.171	849541.4968	670155.9543	923874.9712	390851.3401	727341.0894	826995.9555	3171849.879	344169.8047	721517.004	319394.9566	1105970.174	546747.2878	869059.1465	991729.1148	5403049.897	240911.2152	914026.7085	1594258.922	333801.7795	163254.9999	928631.9842	739739.2413	1097827.277	1045362.182	655105.1506	836101.8637	837209.5698	918464.354	784757.1953	765390.147	3731929.534	1401675.965
NEG00364			251.023	411.201835	558677.0955	271221.0067	3046284.231	641850.3741	4328871.079	2067916.592	570597.8701	268465.9101	303391.8771	1415434.109	566960.9801	3012537.922	525802.8582	671314.4542	372014.6879	5682698.875	2168306.477	1821605.25	1772768.318	5179461.603	779148.2177	1071298.545	2464388.464	573921.306	5316693.406	2663770.171	1699733.904	1777541.857	1904745.373	3413629.198	73707.25753	350827.8834	802927.4508	1727528.154	3273809.192	1987566.962	23279693.29	1050975.24	1523466.36	8130848.567	3431601.74	144425.1059	2167538.677	445309.499	7846882.449
NEG00365			48.19125	431.1380465	2298405.368	0	1820982.184	626855.8507	5457641.564	12747701.51	2554853.201	0	243977.753	3560394.667	5353748.473	14312980.43	1909308.965	935975.5304	744355.709	2240911.471	1115166.497	6669442.937	7188926.604	9407653.591	552477.6206	0	6940746.378	1420910.198	10405271.98	2838582.201	546357.4263	1634426.17	991073.8096	8779160.772	1115544.44	0	4183119.185	10171853.16	15598771.65	4905865.554	2284040.511	3939339.422	1816957.514	8324485.916	2091767.896	867117.4991	3876704.88	1829093.894	7633352.014
NEG00366			115.795	185.0815522	4355594.023	1741250.126	135661.4018	1119956.333	8327971.376	4774546.975	2614275.761	1806195.817	1713634.668	5097940.176	4778009.32	1110553.431	5593039.944	1858320.9	878748.9629	3195382.036	5241303.036	5002264.053	22040635.76	3384196.896	2084467.939	3397780.968	3465410.66	1883901.492	2015638.514	8903473.671	4741944.588	5808997.777	2016381.427	4919173.823	2308934.864	1405869.962	4088039.831	3006796.638	5935265.626	4662020.189	4653178.276	1248210.278	16336765.87	3360199.037	50746704.63	2368946.739	28168446.67	2334559.649	4128175.928
NEG00367			354.504	132.0659449	373250.5429	40605.25	1145759.306	200787.6095	2646238.823	2678173.624	303866.2167	0	42301.60939	2998219.875	2390371.762	1592476.155	769543.8066	0	386674.9953	1057486.057	3156905.287	4279837.906	1644006.2	3431859.508	219115.2141	840909.9878	3606490.083	488395.0131	1532047.446	5410487.439	879014.1153	2787612.97	370889.1309	2905710.768	49568.38146	0	532297.6218	1419054.262	2053556.563	2486269.529	0	1132282.552	1670640.439	4916716.753	985959.6053	53132.8346	1171220.365	0	2781762.175
NEG00368			146.0385	281.0889453	21162037.36	9503678.472	50380797.5	11219494.6	21503228	42861782.35	18176877.55	14286693.89	19977993.81	62331467	56832604.69	51866882.54	18925809.45	12549359.92	25281577.56	25921663.28	30866842.23	17838548.44	28112919.59	41927810.03	20930759.61	26430590	121618624.6	15693244.69	43502991.1	20682865.28	19075163.51	16639357.83	13117658.17	43076261.66	15506989.07	13663193.4	6912313.13	40056035.97	63199732.57	43681031.85	13649892.66	31451799.19	37508491.75	65951480.85	13114043.46	20173381.8	41782032.67	19778909.46	98784177.32
NEG00369			447.839	171.0060333	1958274.778	138778.0977	7476819.679	726998.909	5462833.475	6413616.275	890133.9436	0	287718.3611	3585983.494	17001031.94	13824459.95	1352564.589	74190.94206	523384.2655	2206383.246	3570741.876	1221396.41	3801955.371	32097628.25	363446.0365	469384.891	13697712.77	194302.5363	2990832.74	1681855.141	835717.4613	9275359.062	1518111.169	7739750.843	111925.0234	84580.86472	674241.6196	11243405.32	18074023.21	10356731.68	424272.8268	3035177.016	12018065.35	33815651.57	4521696.156	40792.93983	3399138.249	0	4271914.391
NEG00370			210.61	281.1505523	399418.0597	507605.8869	1275382.846	445167.0867	549763.243	2250262.806	378260.244	2906555.99	519368.6555	347354.1063	1974930.616	327045.3376	783941.463	586756.5127	941594.7485	1822756.189	2873245.611	1032988.679	6356490.18	1021533.843	549379.6487	1414031.112	435879.0657	770506.975	396571.5361	261477.9719	836088.0207	1821800.805	725132.4724	1044509.234	416862.462	584204.2012	181719.7409	4084224.804	2994504.685	1069725.242	492851.825	1364036.06	1612944.599	5195882.058	934659.9472	616219.8906	1016238.2	559315.3965	3852587.146
NEG00371			380.968	339.0932018	240915.1787	177202.0863	1270851.377	314535.7891	2967714.501	3051311.803	266940.5314	219680.457	171690.297	2642984.41	3797629.235	1563728.979	377409.3447	495907.301	473305.251	1473639.479	2291233.453	4016090.333	1547691.575	2297496.779	306088.8087	418613.4067	5578751.682	755087.5323	2113805.595	2521143.043	1248169.431	1253278.492	800640.7104	3366339.197	45252.13454	180047.0018	716446.1021	814043.7305	2357328.412	1377199.387	270921.4291	1672595.831	2431124.191	2972996.877	635242.5084	433643.5382	511596.9164	203949.6631	4007235.167
NEG00372			556.168	159.1134217	1505599.074	1139721.724	1716468.252	1259268.025	1143693.047	913823.2989	1380711.742	1273158.122	649849.6444	2154414.161	3518011.403	3093183.612	2580436.895	1219674.251	1194930.019	1317026.643	1947640.401	1491658.719	1683921.223	11532576	1388173.498	3836218.421	6254638.331	791882.7418	1347378.023	1455805.894	2621386.103	1530376.724	1228435.791	3521292.988	1463036.451	1213874.987	1182909.335	1539590.152	2670151.953	5241433.51	1129465.135	1245490.797	950672.2542	13480295.93	1131231.325	1167671.197	6212673.91	1247739.426	6646607.985
NEG00373			360.2945	247.9996638	0	6572.785243	888768.8941	129807.865	513040.2694	445173.5356	63039.73187	0	9192.290655	1918454.474	1902554.398	380262.9015	258791.2183	0	29496.70703	81549.69754	11839019.74	657723.0505	360991.7518	2761734.01	56969.79961	81557.4721	6135249.487	11012.75561	3890078.379	661357.8734	417799.2809	6587065.737	14210.09921	3458502.838	0	19065.12642	74085.39604	692549.1944	1932242.307	1529497.664	118692.5031	394470.592	565577.0587	1108657.793	173342.2867	0	1557191.311	7281.6811	1720578.574
NEG00374			183.172	318.137883	5030821.566	398259.8579	320503.0975	448601.4028	5888175.381	589615.3399	1098552.82	1253465.601	1808636.2	4516485.443	3834058.113	2007198.327	7649893.286	270275.3961	577072.3716	2084397.758	6356938.68	8502751.993	577147.2446	1058335.107	1510613.915	12853645.48	10043677.67	5670608.646	257869.767	41784831.34	8843931.315	15485810.13	2965715.406	1738881.243	770330.5309	1178896.77	1770775.406	894804.1875	7351364.679	3635405.578	745699.681	1836134.955	16457893.89	1340985.035	1204066.605	261521.7319	920688.6272	0	6050975.748
NEG00375			257.1585	345.1554885	1140037.805	752836.1946	3258206.116	398342.0329	81865890.88	179910319.1	1532995.935	976498.0174	2966288.607	6448252.765	1420155.79	74684823.48	26496455.04	6275223.757	1173689.07	8359114.685	21199974.74	3932903.678	22144648.59	17648223.26	378976.2273	5614918.759	38872303.48	2848326.709	9198481.113	6937413.993	5463120.984	6187460.854	72826245.65	166324016.2	1494979.889	535453.2229	15720263	13878720.31	10006732.46	17991065.84	34246139.91	4902741.101	5865894.062	32262466.64	7083277.167	2366460.267	17216610.53	7429273.483	75859746.37
NEG00376			190.154	202.1080245	5549654.425	15133733.97	11180254.04	34493353.86	13740788.38	43593514.12	66221586.31	10881529.36	21203648.14	121199010.3	21889260.36	39362173.54	70728029.99	17367981.98	20613751.61	23360789.11	167821740.8	176938998.5	48841372.33	163171612.9	16294771.96	91524971.35	136094416.6	81553750.84	45255116.08	250747166.4	56492034.56	157029309.4	37393623.59	95229747.9	14410369.21	3796383.504	38335165.31	35405625.89	63853201.89	10298699.66	17818429.92	7599570.073	55748706.64	256841576.4	46667693.36	9231353.291	48595532.08	13861669.93	109869035.8
NEG00377			367.0955	449.2020969	24681.82587	0	26619.37716	9694.827872	1906825.483	301076.7858	0	0	53154.52144	736747.0121	2863600.939	104622.8545	106154.7206	0	138811.8618	289979.7192	1984852.094	2071436.084	83478.43443	133122.0849	9006.192473	636503.6255	2616737.32	47847.60174	28692.22468	3970888.72	980629.0372	10108917.82	93580.1895	267423.7011	0	0	197846.7724	1754681.946	570424.3122	623566.1698	0	242849.8109	991534.6285	449708.5513	105877.6016	0	114349.1828	0	1462995.653
NEG00378			279.454	425.1102284	11419.89691	0	0	0	4799614.356	0	152632.1995	0	9500.911809	164835.3569	0	22466.12248	35537.97411	0	0	35607.18324	5111274.537	61230.43601	1281038.448	70757.43112	0	15970.198	0	0	6189151.271	1418784.818	0	21671976.26	516954.1847	5001811.894	0	0	1079344.466	1695095.613	0	5463569.129	803733.0932	0	0	642064.8516	1097040.756	0	2631549.685	8883.986611	2448988.142
NEG00379			92.7259	447.2051823	2626550.921	2867398.396	12558438.2	651329.5439	3639929.169	23380810.44	2278153.283	4522209.628	1918976.028	12196591.79	17340360.61	16374195.3	1843104.138	1678053.267	2197976.671	2560381.96	31989550.04	9781447.378	43349491.89	19397062.32	1507788.136	11374502.01	29292438.76	3610185.235	15588710.87	6572924.703	31171674.59	15208554.84	12040413.34	10393852.32	2290879.256	790544.0756	16422517.02	8477580.887	6380584.517	15822643.34	3504935.044	5824731.794	6232068.668	20450177.19	10404678.84	1927241.43	7624000.397	4067923.666	45986580.35
NEG00380			3.315575	327.1812113	0	2413637.369	0	0	0	2034721.33	0	0	0	2208216.577	1385772.751	0	1765667.948	0	0	0	2118274.184	0	0	0	0	0	0	0	0	1850318.454	1421911.96	0	0	1136178.055	0	0	1920804.964	1115531.674	2199687.451	1944369.661	0	0	0	0	0	0	0	2325255.258	1831871.996
NEG00381			396.6345	203.1033925	669177.068	0	1521241.008	0	4791136.713	2642279.965	277885.5405	115439.8623	0	4923893.441	3741570.858	3292869.67	904702.4207	0	1151679.367	2487841.257	4055267.126	3299472.974	5400666.247	4406208.132	193800.7646	739227.9645	5530935.582	0	1777597.941	6569648.099	1148939.354	5202399.618	904283.4721	4307620.753	0	0	724554.5138	2226210.74	5900007.975	4636561.285	614769.82	851172.5106	4201091.472	5621789.067	1006760.562	0	1213619.712	0	10382344.32
NEG00382			301.631	309.1124419	0	0	1838545.625	0	976037.6351	4130191.363	899693.9927	0	0	1485860.291	1902393.231	4710308.563	764578.0638	0	147493.0158	556846.0503	5487306.891	1380734.178	6942444.032	7698869.041	118224.6006	403760.6702	12894667.62	223148.5433	3756321.398	2880167.206	1628309.815	0	527343.8482	8591317.262	0	0	526312.9831	3664668.769	2271432.004	870749.6965	0	266773.0896	1429312.314	11525527.86	760834.306	55184.95377	2240302.836	0	5169988.179
NEG00383			32.537	427.1794841	10355912.45	8315561.271	40290884.69	7253680.576	19307466.95	99073204.86	21714533.01	10522315.36	5692336.398	42516107.94	44648737.79	69139934.3	18496852.95	14282392.32	10498637.44	13905569.06	48486541.97	23688905.37	12723978.6	45081911.52	18603046.5	60022155.16	71458908.65	12884097.02	57020855.75	44142769.6	40427427.2	0	9920938.597	25154376.66	12268695.43	6936048.456	52280014.29	44453839.6	84053183.25	38454738.4	18250238.66	20770656.39	34382002.41	85891550.02	43390787.36	28024292.14	72642967.04	23396975.73	45559632.62
NEG00384			306.477	341.0719654	1225649.162	511102.755	3964661.335	347960.149	6035294.683	928539.3549	1420754.485	605978.4291	692196.7313	6403356.66	7132028.972	3342603.255	1941686.632	1507422.378	1715113.068	1170975.362	16640383.04	10639151.02	3965054.635	4825871.192	1770043.138	1388202.241	3699019.743	1856800.383	4538385.147	5196558.34	4216198.34	14505315.22	1927583.441	4475939.69	920317.1082	462193.4259	1526555.895	9809124.214	6147115.526	7323262.021	2416918.716	6553995.146	6532046.702	3313597.635	1630877.396	1909888.428	4731135.279	444486.3317	6125184.346
NEG00385			201.426	133.0500293	28699306.79	313230530.1	55302379.79	14770618.37	81947490.23	63962543.97	28732078.64	19694515.58	39287688.84	170837403.9	102369856.2	54383597.62	56458023.54	72643858.15	218438538.4	115682937.7	170439054.2	540206451.6	110756455.1	159774880	19356820.01	27125856.76	262620666.3	26922403.42	71523990.07	623317828.4	91618074.84	341846778.3	26178795.14	71603079.6	13930913.43	4395763.901	11482236.44	41907172.62	236889724.6	132566788.6	26028766.04	133490244.2	374109712	1133666577	50092458.56	9982686.748	16317889.84	11408461.36	185029406.4
NEG00386			52.7748	114.0189449	197485668.2	99536198.45	321349031.5	191361285	482118803	347143828.6	241909710.8	143199094.8	142209597.8	742087438.7	516212418	598280445.1	251277392.1	155599373.7	235463180	292434410.3	444808316.8	442216524.8	356072487.8	601946387.4	194895595.5	388958941.5	706117941.8	237421911.2	478859862.1	603311996	343479341.5	253575183.7	238055141	516730036.5	143079997.5	92027979.02	222808843.5	289100997.2	368654423.4	498288464.8	67280691.83	447957034.6	419100446.6	818441937.3	362986355.4	186669426.6	200354133.6	106298572.4	600167964.7
NEG00387			240.671	317.0681604	409114.9096	82870.12321	2179498.243	374404.7279	2720994.616	760893.3804	1588300.054	19905.32673	352221.895	800545.9471	305987.0835	1516513.093	2238042.157	115055.2342	390836.0208	3204063.575	1728547.308	2823060.246	2298101.423	4381740.192	1038659.038	2403795.901	376955.734	913682.4733	675809.3032	290126.8014	1843188.768	0	1900978.133	240879.5836	78883.36372	64707.89641	2000097.119	454973.7385	1599719.276	3202219.058	1802599.715	1831056.122	1924384.616	3206588.08	1325100.125	506584.2562	1687605.582	240787.3071	955565.5248
NEG00388			181.232	127.0255174	11055129.74	9112476.926	5506218.186	8994596.463	14986228.4	6651212.345	10963296.83	11707097.07	10351534.84	2970621.916	2120940.826	11162317.42	11155519.1	14339332.92	6556841.413	18254386.03	8112066.789	11614601.83	10793165.26	8806666.361	9390514.08	13391522.41	8005257.799	11586729.4	3337128.077	7213307.685	9956935.512	4012227.839	10171241.78	10972048.85	11055996.3	30694459.01	8094746.991	7692039.138	4467888.573	94702546.95	10286417.49	3300661.532	9810284.247	21272829.4	11109132.05	24369712.02	5675896.657	8197415.753	133351562.9
NEG00389			349.84	453.1758036	149181.3031	82809.05351	745321.7008	73245.60865	256941.5734	571366.7343	205695.3358	85669.25031	78441.85639	2240574.233	665058.8352	1509265.189	180448.0072	74770.53587	190837.8767	195658.9266	1132071.954	696269.8681	3151760.199	1457465.432	132909.1588	413777.4724	1638459.015	103861.5613	340333.8311	3974371.131	161826.9726	2560379.349	208444.8643	2716729.059	19921.46083	48143.08704	279667.6774	1701202.801	968009.0271	811173.4262	118159.2991	1416463.367	1228348.688	1347513.515	491582.5065	324701.4742	796884.0498	31610.07464	3701885.79
NEG00390			120.0215	393.1122885	0	0	0	59280.00374	360729.3346	0	0	0	0	0	0	77377.47536	0	0	0	0	36081970.94	0	0	0	0	68753.78357	0	0	0	0	26191098	0	0	114018.2626	0	0	45143.89103	1883514.063	79401.32298	194823.4662	33410.43652	191423.8907	0	0	590439.9531	49489.2283	149572.6309	0	156030.4401
NEG00391			47.3463	429.1949047	11151813.27	5023623.671	80511549.76	5766353.978	17916422.84	137458594.2	10270988.14	8489154.781	7052065.063	54189729.02	76372486.51	125050005.9	16841635.43	5875495.416	7993997.794	7714544.945	119113784.1	65700362.86	43718129.69	120511950.8	15816152.3	37684219.84	121690303.8	17987359.96	168679701.1	33614318.83	27882115.66	89328833.31	7074838.528	132750662.9	6906253.033	8155640.609	35454913.86	93326418.86	91757748.6	47358743.94	18277729.43	40398643.32	61576121.89	145993106.9	60631750.77	13463599.01	169956762.4	15169330.2	133366716.9
NEG00392			189.857	471.2415017	751999.7786	0	503254.4197	285310.2532	0	6007735.274	3042827.982	122021.3155	2194655.414	1381023.206	213050.0181	11301838.31	827649.7668	1113966.164	0	1566671.482	10322962.87	247748.6283	3835812.394	3805803.34	124312.9014	20119351.75	9019275.063	1824891.211	4522843.68	1607591.769	80658.76792	36112384.91	3336285.683	3021025.16	18162789.75	156763.8772	1866375.684	209105.3172	295486.4591	55865.95102	3919864.662	155590.4527	6567634.107	3021811.51	6694308.143	1975738.228	2393260.565	6334622.25	2939006.959
NEG00393			418.603	377.085398	111507.6039	931667.2043	248341.9971	37972.19714	214365.3226	169844.7659	108710.2554	149022.5672	75019.42607	576417.9527	751885.2796	366720.0452	152156.9671	52892.4744	374130.9018	516623.8885	496522.2625	653462.4332	533207.0501	385448.582	144177.3477	252935.753	621345.3829	148788.2822	286904.9868	1053974.411	389892.9939	700018.4902	136741.9724	199356.0982	127379.1875	12276.41062	163824.6599	1086291.868	253664.4407	507423.4087	83156.32041	203729.4603	835841.2727	781285.1149	1950997.861	43952.22044	514324.5763	24635.30145	710481.0763
NEG00394			45.0611	443.174066	3164182.752	7333559.642	64196448.03	4791264.833	35075275.96	71376056.67	17465510.02	7458257.811	4254314.483	29571718.26	93678661.23	94340053.93	8054891.598	4285419.088	8448553.253	15579189.95	29054597.31	63503483.1	72926622.13	83919278.06	7406295.209	45488240.99	75921212.17	18589805.98	57387586.02	95305891.89	42584380.97	40640528.51	14527195.8	41134069.16	8859097.677	3876102.818	32349202.95	57327905.76	81822112.95	59663687.4	7576207.12	30866235.87	40288184.3	92612221.78	65785897.63	11683892.52	58844890.12	12286891.41	175971424.7
NEG00395			210.641	329.1604063	206551.4362	626488.1821	9164799.455	147258.5951	4326302.309	2060449.286	218620.5712	690520.3702	1051840.108	930324.7253	3432666.174	48914483.35	877360.4265	46453069.21	22809927.67	1599887.456	21477586.65	2885799.556	9521273.19	16736383.06	244661.4379	1613252.454	11131248.54	648552.2458	1359942.939	15205060.98	1209739.811	5373063.907	1212478.915	15214614.29	235129.3726	98218.56756	9683830.423	3773301.029	1497597.563	6532278.335	3882116.155	1888620.098	4675362.38	18434456.26	5635027.923	296899.5743	42725335.52	7699074.756	7740032.695
NEG00396			326.929	273.0532716	127131.2756	9848.898101	212928.3338	0	342900.0002	859844.0018	42751.27708	15176.72095	0	847589.4733	596093.7273	696827.141	109655.0998	10734.86763	55361.65406	367986.4087	1194571.463	634622.8598	768803.4965	1231433.024	19539.10746	146630.5435	1101425.351	12898.10138	623489.7516	14118469.98	294336.9387	335519.7696	167943.2119	692521.7112	12962.08282	17132.84398	173490.2919	403314.0525	426922.071	419350.7283	604964.5715	300557.0608	899312.1979	1002631.022	210767.3003	18525.50055	738360.9533	16200.32311	1354685.791
NEG00397			59.3275	290.1066494	1343772.096	951896.662	8568835.886	193942.4139	7837185.993	2900284.214	195219.2517	184714.8326	289517.1237	5457803.413	5144755.45	8429930.161	2095760.737	548221.2197	578420.7275	2494941.757	0	15623147.2	5515529.381	7382967.44	1300902.049	1636110.567	688449.7448	1085289.512	14642339.88	5473119.903	4695621.78	7946694.777	918092.5388	14121044.46	178997.2306	177671.7981	439830.9972	1173139.411	11177585.46	3272611.793	1751317	7635063.687	2126540.906	11531024.06	2020433.69	361296.8348	171199.8755	1555162.565	7713683.228
NEG00398			74.77065	357.1012609	13031587.73	11269618.01	73231898.96	10992303.8	22205476.69	65870465.05	20069478.77	10168730.05	7137199.69	154021288.6	70395295.96	169132380.4	14134159.07	6559855.669	11309785.81	10198464.86	69875576.52	27712969.35	322370613.3	93450338.33	13842350.48	33527700.55	226485791.8	9686637.467	36659940.67	234519128.2	13875841.34	166173814.4	24279564.59	139649106.1	5155680.041	10401480.53	15768636.44	209799363.4	88554516.81	74821708.7	13404651.99	90360274.21	68706009.17	141477278.5	55334135.43	26104625.76	86379075.28	10592747.93	438504270.2
NEG00399			69.99	431.093641	0	0	0	0	529308.3422	89353.94827	489369.031	25007.67083	0	1041234.637	1117159.16	0	0	20843.78706	0	801036.7448	347638.9705	105154.329	1500411.397	0	0	0	0	0	177197.4782	0	48221.9802	0	97442.65616	0	0	0	62656.7896	348086.3815	0	916927.5404	0	459958.0524	80027.54781	320851.9275	140705.2777	32062.36621	0	0	1066942.563
NEG00400			278.207	203.0365893	4324421.954	2304705.017	5994941.893	1656174.854	9752084.399	5516919.399	2821454.065	1815948.972	2618166.772	7729310.596	10375243.18	10372811.33	2021721.954	2858381.612	2522062.259	3085741.806	18305897.95	8481769.87	14428888.67	7550767.024	1377580.09	2892153.58	10524583.1	3138737.113	4886860.403	14475161.98	2146779.615	13797832.39	1808154.316	11937039.92	2754290.529	1929343.2	2885780.99	4080490.168	10062385.02	13038519.5	1879452.803	2316900.106	7249556.751	11839317.85	3039042.44	2380031.766	8674730.9	2529060.435	18656711.24
NEG00401			63.2345	229.0286093	519454.8389	3118740.15	43113949.68	4931138.4	5306026.149	28608601.11	6661006.682	1056473.103	2030909.303	27392060.87	7613203.136	51210113.01	5521056.459	2224455.409	8489773.942	6807107.296	16053879.74	30450864.17	104598375.4	69396180.37	2488861.016	5103926.038	25135559.67	5456997.837	18929395.6	147657360.8	9271060.33	23470930.75	8997099.064	23384550.91	955297.3318	1886807.885	8011717.046	23422374.55	32372834.8	23794351.2	1600181.529	17887660.75	46169121.72	17563912.86	9928157.86	6130082.63	26582871.95	2067806.976	34761077.17
NEG00402			363.796	290.0877904	5399329.886	2479611.662	16541383.73	2849322.852	13878732.46	19354077.3	7005611.281	3988095.945	3471013.487	28969415.35	26235175.58	26848453.51	5663538.485	3070346.206	6060805.133	10253782.92	20876020.6	24197681.47	19980324.11	22966358.63	4797249.718	11615099.31	42915511.86	5548053.106	22049935.45	27218481.9	10025110.52	21572661.32	5287200.656	17845383.36	3242857.211	1867092.73	7268594.788	19654958.84	21527817.96	14180362.67	5287387.243	9641553.724	17308676.42	46004717.85	9589838.926	4244695.309	7517673.964	3749127.738	34842907.53
NEG00403			55.1807	431.2101939	1659442.165	1003990.436	7413906.407	880584.6745	3562044.558	16211308.2	1670562.341	1333588.775	1894260.246	14509782.69	7897792.007	24199421.57	937101.6879	1379744.077	769004.1971	1688031.043	9649501.306	8919743.723	7543472.038	14231798.96	2684186.766	8560067.706	42966381.37	2919524.758	11474618.52	11295686.47	6129254.255	12331116.77	1589326.041	4553892.249	2208940.52	908778.9775	4631707.381	13876168.66	9750009.351	2748069.444	1266658.448	2962977.525	7857424.555	12705108.44	16312990.79	1510542.191	11716824.92	3391489.233	23323343.05
NEG00404			247.521	321.1552379	0	102577.1714	32607.47513	0	692308.1685	532118.3158	22883.05663	0	82906.34471	416020.5648	814420.3121	1362687.42	83962.9447	46035.64004	18838.97	139394.5693	896309.0726	1801171.455	205554.1197	767666.1053	0	91896.69951	5419934.767	20285.01298	3252255.605	508035.9791	121737.4355	814695.03	1991850.121	825069.9071	0	0	1642706.121	4820982.707	253357.2836	563576.9905	173845.0198	136837.6486	531568.0709	687302.1872	264604.1427	13259.10055	626655.7963	181117.5174	973068.3296
NEG00405			253.626	529.2657908	443183.2105	192311.9561	289014.6106	0	1264653.236	6070736.684	222637.7151	73013.35215	162534.6717	548082.1482	81366.66235	2671950.68	255418.339	14334.99843	86966.81013	227194.9151	649086.9839	1355421.481	832198.5829	1382876.271	170520.154	1166201.925	2744391.696	89460.08041	405781.3918	1964640.045	211715.6296	2014769.429	86331.6503	1684442.078	307303.6935	0	422005.0814	2744872.119	356607.9694	1165193.564	475403.0607	564266.2946	1049507.721	5014713.312	797989.1087	170077.3302	2006769.584	250774.9003	5527520.432
NEG00406			207.2145	176.0384006	2629818.517	1115197.12	1340047.953	282669.453	4453948.833	6585317.289	465359.6594	1921061.965	2242230.187	1416957.533	943646.2214	4379400.845	2522801.32	1432161.635	1102161.392	2150357.943	9020093.807	0	5122254.673	15128663.29	2572440.717	5775470.496	1176360.623	1792603.097	1622844.698	1179945.107	3590975.55	7657727.755	1862707.226	4919930.91	1367549.076	483308.5834	2825796.168	2949724.283	848704.1096	5384239.91	2687476.761	4972614.47	4676095.247	3565818.606	3621995.595	2024255.78	4389415.759	1197231.66	6596163.891
NEG00407			309.113	351.1404597	21405.70285	63130.33945	233584.257	60725.00681	1177919.967	622731.5371	110470.0167	0	28144.41651	470835.1512	735512.4023	1224374.68	50069.35241	163234.6223	0	212041.7447	568580.1604	317273.3431	735139.5462	383666.2967	78810.10656	304181.77	6335288.974	100021.9799	136233.9722	87590.50871	234598.5599	299568.6027	1144235.063	245360.4949	0	0	162589.5509	221413.1178	216677.9312	296490.0541	18094.46153	21956.37121	747476.2499	1456496.464	51712.53454	0	74630.84129	0	1345859.063
NEG00408			329.216	403.1164345	0	12607.05632	390384.3831	0	0	72308.36652	21038.25267	0	10280.38675	107604.9179	184356.9349	426001.8193	12641.30566	13529.03566	0	102670.1554	421744.4694	549957.0145	255444.2702	315835.7126	11670.85262	17676.8721	0	0	461521.1158	0	58400.71025	42728.70203	13347.81214	66991.55478	0	0	64708.36291	206761.3162	185846.8329	281256.3602	24628.27411	100731.2252	78136.16707	0	23451.08612	0	236144.1831	0	401156.1153
NEG00409			299.854	541.2642785	4505904.148	3783042.833	25216253.36	2588455.053	8584694.176	28615360.96	7293925.192	3396725.181	2642861.203	31192715.7	33141569.3	26424595.98	4994658.944	2915835.99	4998586.298	8235923.894	23991038.58	39402788.4	25361865.97	28641283.17	3393550.583	22357350.07	38844275.14	9263674.62	33670738.09	27274351.05	16171854.39	33492071.5	6254533.497	18367552.49	2276229.965	1208410.663	9568060.292	17618745.75	23802053.09	11564232.6	2050275.191	11413524.47	11313744.02	19659935.94	22469988.36	4133044.756	15092313.56	3234216.191	49031620.97
NEG00410			72.82805	337.2017252	75486.75924	51015.64697	0	0	44895.08776	0	0	0	0	0	0	0	0	0	0	0	0	0	0	216073.6337	35675.23222	0	101106.8167	0	0	170861571.5	5129405.253	0	0	0	0	0	0	92006.67658	126855.9512	55599.19683	0	38059.77256	201681.3117	0	0	0	73568.89864	0	88915.77075
NEG00411			109.259	259.0472704	3586140.644	843579.2254	535441.527	80755.50111	704302.9903	5510280.57	104406.3793	0	51746.78351	346404.686	371475.7874	0	12444615.77	195681.6827	6721127.621	0	9874304.453	3590072.777	1165297.058	12777377.5	291324.6015	302900.4183	1487692	21619.8295	1962529.905	3035970.418	202109.3041	37649180.77	3783473.086	934968.936	57765.1531	61506.20978	146179.723	18159207.17	312010.7823	11884504.82	8922114.588	230258.6201	1819116.526	8733241.102	1175550.318	165294.4072	6081651.367	80080.84191	2042494.043
NEG00412			332.766	213.1127924	1754680.059	1890463.37	4385944.082	939143.6963	5556938.548	6427260.812	2372143.967	1647527.787	709157.8874	15353522.85	13478929.63	9628658.304	3941925.365	2040200.801	470132.5386	2126706.379	4702643.473	1928203.192	8760032.852	4949996.159	2194374.963	1774943.412	15657758.71	1865982.874	24482996.37	11282352.26	8438932.181	3663605.866	1603332.6	18370996.98	867968.6241	675134.1577	4328602.054	5235458.598	31859213.95	10046336.36	1847872.361	2825506.968	5618905.506	4489677.871	2513088.835	1721085.053	14289001.89	2823937.701	13487108.32
NEG00413			319.636	259.0128547	1747434.268	1782140.285	4604110.842	717205.2372	4306498.421	5439602.664	1783575.02	3594686.46	1929378.412	13856603.36	7420985.055	7990886.485	2188105.236	1094772.049	2557560.815	2976097.914	9532273.223	10225408.29	8897677.913	10668502.67	1555845.398	2569859.97	10542874	2313037.532	6524977.708	8623253.123	2434743.416	45434455.75	2242331.756	7875296.391	1407127.86	645380.2261	1676398.714	7624798.668	6380560.944	4805648.926	1856135.203	6110344.225	6859093.45	11391893.95	4311776.11	889465.4344	3094956.736	1345631.54	13154279.06
NEG00414			49.39525	387.1847275	8763492.408	3531753.736	27198593.07	1102393.728	13959901.99	121722382.6	4332353.845	4425053.002	5512277.111	20384159.24	15272846.64	81531244.25	5958714.521	6600607.88	1163581.116	3936951.645	41259316.58	17778745.45	16898015.77	44509758.39	7014228.422	27539167.66	83883335.99	13837305.02	29793658.59	28813449.72	33486261.93	44109147.92	2129139.319	148808819.8	4770355.946	5355739.24	25220467.79	48455262.45	85035132.53	29627644.72	7647538.476	33002826.5	51517751	48719474.28	43190375.47	14576455.35	101739534.3	12707545.27	234415231.8
NEG00415			241.598	171.0658099	1693841.577	999805.0013	2705158.159	1041847.543	5171286.74	2232802.032	875154.4798	1156198.188	1404926.61	6112776.377	6564321.884	3892536.132	1364217.325	149264.6283	2498251.523	1717232.019	3828375.709	4901748.88	3188222.906	7594871.752	1043864.146	1015301.584	2520411.021	1724860.908	1879120.111	6016152.187	2063599.511	5277189.17	1835433.375	2747158.797	734029.1408	1096660.43	1934684.24	2189810.821	8743503.866	8215492.767	1185402.148	4613858.288	6073810.857	7955094.464	1271317.94	710849.094	4005805.069	1181179.781	7842426.019
NEG00416			56.4779	442.1903715	2706154.694	8432526.58	25735793.1	1963392.877	5482002.543	23539721.37	5462744.37	2370456.219	2961540.033	61570367.06	40120329.55	21139387.96	10198296.13	5162086.31	7317302.263	12929597.47	20304404.34	16765258.48	19461589.56	32209138.04	5911639.876	3956701.721	39825556.71	13343432.04	9978959.489	10840015.68	5865797.509	40895375.16	5124872.925	40824246.43	1885104.989	2814612.911	10113788.07	9700003.444	49594863.64	12861867.27	4317028.07	23758858.74	10255763.4	60000665.19	8943951.045	5166028.131	19458691.24	2572021.54	32130713.94
NEG00417			5.61135	225.1492885	0	868180.8251	723384.5562	0	0	675439.7865	0	0	0	415573.3165	445215.3876	435513.5842	0	0	0	0	0	458752.5688	0	0	0	659708.1145	702703.2393	0	516523.6672	0	452531.806	358322.351	0	380097.0593	0	0	555449.0405	0	0	0	0	693649.3264	0	0	0	592268.7696	525904.0207	0	410281.0239
NEG00418			58.6764	162.0555193	4663759.709	0	1303061.89	8740980.681	2125574.375	0	0	0	0	24877568.82	4981787.956	13019855.01	1837008.224	0	530161.33	98079223.39	0	735579.9162	7710860.368	29566127.15	0	2342414.967	0	0	0	681261.6488	0	2092085.286	2573237.889	4857339.632	0	0	1737789.278	31903124.93	5772662.658	28017966.8	0	7267648.051	986236.2707	48330748.03	918442.1513	813495.8987	19686110.52	0	0
NEG00419			264.552	447.2229424	50547.78254	103735.0355	1181608.072	32902.97624	227061.6354	848280.5192	269321.1207	46190.98456	235172.2501	1304290.004	809569.5512	909811.7194	763511.117	221752.1502	276182.234	1990107.519	702830.3004	597687.2334	1558046.838	771151.3557	697653.2488	414567.9723	2024246.057	475688.6713	475897.8479	2654736.526	432549.9419	1199787.147	164677.4128	1608077.975	11486.19924	16960.66205	536060.2165	872349.9113	359267.5461	375930.1011	211600.3338	528684.7815	2096178.936	858540.9814	848072.2815	152806.9828	790864.2742	54714.26844	3132337.834
NEG00420			405.9375	419.0938859	68555.99313	32452.88112	624035.1211	49522.53253	250577.8193	599176.5635	130934.5076	33772.92068	69342.37913	1245564.754	844709.6409	825319.8458	169987.6531	44259.24162	293137.9608	380322.634	902373.2696	652077.4061	942535.0519	1611731.124	149399.1385	374500.5268	1555173.913	96884.59674	783152.05	591931.6041	142861.2391	1041939.833	130645.4644	1994321.408	11656.77069	0	197906.6038	785650.581	652874.6469	311198.9215	78146.64367	405318.8487	620732.052	1292681.424	319526.5514	96039.72508	569966.1125	41222.17103	795427.0786
NEG00421			363.878	169.0502295	250939.0234	308084.4736	675061.2809	296915.3342	1546614.55	2831433.619	470970.3051	145311.5688	144236.3115	1061939.101	1589868.207	1271528.366	751139.6999	243097.114	607157.6392	265716.2833	621317.2269	928108.0243	1072517.288	2277874.613	183026.7606	351056.3278	3729222.184	232224.2131	2671573.676	1035608.544	1278698.448	861098.1041	275471.9886	1162872.157	100737.2521	145572.857	1150482.431	3647670.886	1333757.178	638785.5433	312133.2567	504245.8669	931030.6414	1696727.469	477872.6687	305343.3764	0	443646.0956	1721927.911
NEG00422			59.7956	377.1964849	2192934.748	806516.3014	12431228.23	477316.7186	1861234.855	17891019.08	2185936.523	1387158.259	659399.2651	16419958.59	14336086.99	17071989.47	1756175.777	2039642.377	3167863.865	3844940.061	15662615.48	9708034.598	7354388.218	9325570.549	3038905.524	6371463.09	20829668.65	3652432.494	21826438.5	3501191.786	2751003.172	18350646.91	1196894.055	12529827	1401054.86	1242454.262	5306290.151	18769025.2	15170673.45	4247427.749	1549821.77	4267409.285	5721967.532	20182776.56	15313887.16	2263009.61	22020253.09	1306740.33	16699220.22
NEG00423			55.8322	316.1224061	1580411.317	596377.0065	2542795.661	26559.54014	6311920.634	5811515.999	52037.39951	749481.9343	395017.8178	3123710.819	2088359.977	10016420.37	892006.2993	443445.7282	449301.9824	861476.9505	2419911.219	32200975.59	3718395.439	2955667.504	971855.6762	1722017.033	7496393.753	1676468.918	16373735.23	21698132.11	19617334.63	18624854.76	0	17077143.27	0	258465.2848	1194930.438	8296772.413	10597932.11	2375157.342	822194.4925	848556.3309	7139476.524	8046055.822	149533.679	445525.2188	0	1036249.729	4452352.732
NEG00424			41.71475	172.9909181	58364399.11	27182706.71	535981950	30389639.85	52162114.15	138536361.8	172986392.3	15281318.96	228066381.2	59511980.23	133277404.7	1269182301	131399840	7987714.468	36554218.55	95559185.99	683932088.2	770492902.6	984664149	52865968.57	315630030.1	107061916.6	241626102	599662135.4	79862197.17	7183583.582	593876129	81107273.3	33203351	137224671.6	41146258.39	42144500.61	67270224.51	84951327.21	1730323302	135510247.7	98487457.46	166066260.1	184484225.7	360179817.6	69380747.95	317665303.9	64431937.53	36225620.95	198304713.8
NEG00425			38.9599	413.1996938	9380729.502	9352959.947	492803243.3	8142933.777	11582964.55	433394507.1	3959881.303	13784336.23	13585331.84	114267577	37360633.41	308040671.3	24448608.19	16005827.03	2688587.531	8431572.032	215516504.9	77471002.93	8047493.149	55945373.38	29009499.92	139523571.4	116103754.7	11065205.15	50569754.95	45988191.05	59780266.95	13240892.92	5592832.946	328943914.4	16859051.71	51098405.28	128245155.3	41556391.05	141997861.5	13206022.44	48682217	111422362.2	58830649.58	63992061.93	65241431.62	94488856.73	127868843.4	73785023.11	263657840.4
NEG00426			123.0745	372.0424897	0	0	494011.1395	0	1829453.017	0	0	0	0	139786216.1	0	0	0	24640.56373	0	0	0	0	0	0	0	0	14543975	0	0	1158206.193	1018423.501	258287.4055	836991.1681	0	2582914.916	0	652881.1654	392752.2932	24447242.9	14721756.38	469858.6575	55679365.34	32778387.76	0	0	66270.27196	0	0	77828995.06
NEG00427			80.0655	275.0229822	146844.9917	3905564.878	634114.2142	94757.2999	997144.8741	8655895.955	3118097.672	469161.0348	2129139.563	7855943.158	0	16502729.49	5289175.582	945272.9521	94296.13517	9881134.469	3898381.961	65707.94555	9076759.244	34504690.59	0	611815.1664	18986898.47	79950.09768	607664.0222	0	598894.8072	4123163.445	12133818.59	4601580.289	137325.5815	36915.35133	4589301.223	29324404.6	304561.0696	984909.4372	1670974.767	2272490.97	23065510.35	14223013.97	15861336.79	2413560.815	11612160.31	242392.0055	20330912.23
NEG00428			253.5305	528.2631092	1319332.527	873325.1013	1074481.627	131707.4302	4423264.589	21060294.01	910872.5569	410438.6525	693212.7644	3176235.501	691743.5313	8767324.564	950627.6393	108871.039	283265.7935	861955.3999	2033126.5	5139881.028	2651001.708	3788899.096	729685.5171	4620270.685	8728731.079	356726.2689	2359391.563	6161644.202	1181499.016	7265070.731	426677.4214	5444301.55	1475911.953	84741.26629	1720087.728	9766251.222	3065202.33	3464622.052	1466160.477	2078116.16	3246524.462	17421948.44	1998324.953	583281.7894	4676304.195	1096940.47	20376430.48
NEG00429			54.4918	318.1378122	1859351.869	654518.5012	7815099.578	689864.8354	5668898.179	7847997.713	1096043.894	248175.8447	322616.5063	5639334.43	5636146.441	14805571.81	2227999.093	769112.0467	421378.2016	2338186.115	1522431.017	13948084.09	10138817.07	6387978.846	1668342.246	369322.3522	3723843.283	1094540.254	14382067.19	7483734.124	9447697.89	7450509.634	1769228.678	11712009.28	41943.78768	121444.9307	4012766.347	7534305.309	19761654.46	7047966.222	5330646.46	5087519.626	12254996.25	18895177.22	3093625.403	1489411.411	5387771.253	2185944.085	8279190.68
NEG00430			72.4198	306.137742	645166.6023	1594156.613	6374582.968	491157.9229	1958831.458	2465461.1	2140634.661	1051011.168	273297.3711	13746049.9	13444786.81	9722375.449	4900431.967	2531094.132	1122725.308	2326286.121	2299312.557	27463927.5	9350631.547	5634116.334	2566025.346	7349321.029	6592347.843	1565318.018	11185797.69	1340167.967	1258965.618	14670332.72	1558617.584	39988586.52	338329.2613	384773.2254	2837869.403	1928464.941	19721047.58	3202024.611	1092693.938	1900586.937	3265346.993	4464656.816	191218.2222	459535.9722	1841999.448	703972.7006	3197116.41
NEG00431			73.4334	550.1646432	0	6509787.645	0	0	4673832.709	0	0	0	1212018.043	0	12070042.73	0	0	760406.9702	0	0	0	0	0	0	0	0	0	6292181.541	0	0	891878.3236	30333087.32	8226135.867	0	0	0	0	0	0	0	0	0	0	0	0	0	0	0	0
NEG00432			333.7555	241.1079677	2973601.084	224799.3377	1879559.671	738459.7343	3724006.769	55262801.37	1711794.836	390437.8928	254882.7043	1730571.046	4077162.924	8901934.277	825470.3167	245936.1527	390182.9799	2047936.896	4857044.114	6476512.133	5280988.927	6110221.564	1079579.533	1017898.502	4180207.464	679598.2607	7841434.054	5642603.013	11232588.9	4512593.123	837561.2298	2184901.62	197495.4667	103047.2899	2520671.884	8097579.943	6310799.04	2898671.761	541075.5305	2319094.376	3546652.285	2283318.147	953601.9325	692156.3468	2420778.946	1769857.382	5911726.846
NEG00433			363.936	393.084096	0	7147.161633	22936.62911	0	55283.28004	0	139912.9701	8152.959179	0	536473.885	1116428.576	162587.7087	141472.5818	0	0	60399.63362	2166783.768	43991.45526	953952.7731	699006.9007	0	11585.67917	1125297.596	0	54969.90968	242133.4796	26589.72403	11760992.08	590167.204	1699556.448	0	0	1083764.376	543492.1974	673846.7575	1708724.68	19867.75636	66997.5036	50076.91421	192861.8731	725198.4382	37316.98872	1289952.708	0	871463.4075
NEG00434			148.9015	250.1082272	880068.0428	61843029.68	1642988.069	106805.2467	113185746.4	113755.9482	847189.8017	85200080.29	69738971.8	51850082.28	630787.2003	15726676.96	110354.1498	10281556.3	115899394.1	142853868.8	73339328.56	91662.24686	6205987.434	637734.0756	298373.4475	3089789.664	673082.5664	223807073.4	1004547.311	3445548.327	6118782.854	119779395.3	102860807.3	13752996.71	36588.68915	57016.2603	837824.0946	4120586.053	856020.2932	873181.3303	5304463.663	978771.0859	564628.4541	1174127.137	2647105.118	313438.7645	25645908.04	324114.0015	13648937.62
NEG00435			270.7315	425.181605	481834.3891	268025.0485	176650.4155	405681.9479	1230123.713	882286.2502	388801.5888	347585.8732	166641.1019	3782155.705	266707.3306	1097926.57	458357.3486	152510.386	501805.5024	2033297.119	3207954.094	1573584.367	13372789.54	5915622.467	474792.756	916624.6278	3464004.517	727834.4753	2970060.318	1834131.232	1296602.778	0	967667.2884	3280710.581	114533.4043	174912.1652	449788.9669	5119303.715	1200718.808	1676484.407	0	2814586.067	2443773.836	3247607.125	1827742.532	710081.8715	1554650.878	382117.3786	7140290.892
NEG00436			322.121	219.031357	1603158.972	875718.8141	2489288.202	545018.456	4492765.904	2338856.286	2132976.633	363028.6428	602075.495	3699423.274	4584079.196	5094904.025	2106916.862	416626.2092	1353102.167	1886070.113	4050306.85	2863362.379	2672424.872	4009610.11	844553.7067	2805107.111	4582920.103	1043362.806	2910000.249	2233104.942	2118496.675	1659014.525	1475613.352	4295104.677	240512.5678	561859.6511	1802533.604	2518632.056	3636264.343	3434906.323	2137730.263	3404150.071	1536646.652	1563974.007	2706711.323	769996.7056	4079364.856	480655.1423	2965951.881
NEG00437			72.2899	151.0507959	215858271.2	171653857.5	263694481.9	209998288.1	264807890.1	291199993.3	264094466	78175691.29	112570633.6	554036596	560844673.6	464557438.7	231402584.6	83754262.7	249514434	390173484.3	352486649.9	314601756.2	597804215.2	771644028.8	150397519.4	304782091.1	109735954.9	259210780	392842099.5	45219719.03	135763205.3	284552958	293244089	290079981.9	188206296.6	127883792.4	294400769.7	223004176.3	375969014.3	254706140.3	231842340.5	125134116	215584875.7	238304255	256437133.8	320026012.4	355039820.6	93479538.14	345433202.3
NEG00438			58.19185	209.0815442	1729130.489	103464.3968	3688540.16	0	4624987.618	4000883.56	578804.0461	0	362549.5953	5294553.494	3326274.362	5936829.835	1615420.973	1196227.237	813304.0389	1253770.961	9491616.62	2786739.763	4264898.986	5205503.722	73188.88775	2132685.34	8402423.318	244866.031	4785879.371	6001020.679	3404349.575	13476072.05	601603.8692	1688290.458	0	104922.7255	1786646.154	2713200.081	4842551.509	3067298.884	1692519.723	4069644.662	3199890.612	7814956.25	7335994.654	693706.3285	3140468.473	199350.8178	4453156.492
NEG00439			94.5246	389.0911105	54812536.52	21263683.38	135038757.5	25322320.8	122469161.3	247558953.3	90415821.25	27386762.51	31149157.6	247532329	279796445	746830666.3	69532617.17	39121832.79	56599643.94	97495173.24	351500994.4	316781112.6	556123640.1	824410391.1	51578832.22	64521335.32	908432146.9	70989100.93	375346169	267026110.7	232257620.4	341592052.1	49630622.05	337645788.7	23679318.58	7230122.788	82290887.15	228601917.1	359210695.2	232778787.2	45019385.07	102293864.3	153559661.3	459421493.9	100431048.4	53932700.83	193491843.1	38339559.89	442649590.7
NEG00440			193.639	395.2072706	1265106.177	1068846.007	1191023.094	1080482.037	3785152.608	2532115.192	1262846.578	350205.0196	228279.0499	1007184.628	735650.0003	449493.8495	1115037.666	551702.9182	469335.7521	3070150.215	3042536.978	2302210.925	2906141.798	6678730.089	942044.5559	2061453.475	5053834.153	1202883.007	3504980.015	1902536.009	2556469.223	4962429.859	2664431.583	3401436.136	1825495.061	913262.9599	2930073.814	1850918.585	3096093.929	1592631.468	26921058.38	1440660.64	3547447.544	5209008.423	5344120.617	1682808.093	4431783.715	1779526.122	22205284.13
NEG00441			87.99065	263.1285923	2057081.586	4508420.841	1749632.966	1356204.3	14877398.14	5397606.052	1465171.66	5255346.043	1234421.651	5199147.087	5042376.284	6026304.428	2100106.871	1233934.574	842123.2408	2989393.236	4023163.464	3892145.982	3913478.227	7191470.153	925954.4191	2232770.897	10531083.01	4104555.096	5642381.819	5233977.44	2906059.411	9782752.05	2159105.139	7235239.785	963620.7979	635130.0687	8340679.862	7948233.013	12067196.02	9849400.964	8086634.666	4687991.54	3528950.354	7432471.671	2401169.582	650192.6012	13312188.66	270037.9009	40606802.43
NEG00442			58.1824	413.1637726	234724.4227	31120.78671	599699.2186	115449.5403	454610.7966	1528442.925	496761.9994	322247.486	102061.7634	1943018.66	2115870.7	1128778.693	485605.7848	818895.0246	480669.6647	1145554.478	1951958.757	1811368.964	730143.5913	973092.0705	395130.5355	1036187.616	2381256.427	1218530.23	309311.7049	989768.9574	0	816417.9412	100194.2487	1584197.24	448164.7848	164778.0304	630943.6092	269551.2981	867698.9754	667770.934	674775.7836	340366.9895	1565647.969	733539.1783	1042203.96	253646.3613	723923.1001	23149.59182	1156693.749
NEG00443			214.0575	327.1089415	397663.7506	0	2409965.273	0	2694112.641	1671246.842	432326.6845	0	239160.8337	1431948.425	0	5141127.75	0	0	0	708952.0518	78625.92522	318289.4757	2058033.293	1790986.917	709395.0659	0	17304320.13	903134.2327	2620624.616	1062686.08	1753175.344	1430573.429	555190.5594	11682623.66	0	0	924700.6915	9787858.515	2502020.946	960790.8636	1276995.157	1426752.574	1613150.445	3217146.049	2005349.799	624745.0376	2289035.613	502013.9795	7657752.13
NEG00444			286.656	188.0923375	447380.3239	174346.9192	13485463.44	260155.7565	10046305.56	2104082.167	609306.9775	356404.1437	349832.2397	3492336.401	1760413.162	2256680.896	609845.7543	245051.7623	585931.5354	1108182.469	3219985.904	2531406.2	58646275.13	3190178.856	342418.6979	673120.7085	2859859.114	600665.8972	1776712.048	2736389.917	1176470.504	3237769.949	1061934.505	3147222.471	198890.3225	105510.4389	6386932.532	2122102.177	1966847.464	12057638.27	1049767.359	1738695.832	2918414.628	151924195	36765736.23	392177.4507	25452030.67	248748.6102	27423500.09
NEG00445			345.362	507.2069982	0	0	1293236.426	0	193271.8967	0	20698.1418	0	0	0	456329.1556	7023168.522	0	8665.362757	675337.7511	43781.72645	1135361.54	530738.7169	0	2083701.097	0	301228.9469	1760014.693	32600.38498	1335011.105	134152.0558	60302.86268	307125.9364	28629.7212	445436.5166	0	0	168277.3593	1003525.088	213902.3589	625086.7449	0	80795.08666	262951.1335	2322789.773	191346.3054	0	468982.6448	0	408599.5024
NEG00446			43.3813	258.0074995	11111926.49	20034272.22	35527094.42	3901873.601	18748443.08	1476734133	5987756.156	2282362.729	4343946.564	24736689.76	49451998.19	165405662.2	14247909.98	2356622.497	5816094.218	10136661.96	606733562.5	60616069.55	2300782242	34297022.14	21757184.25	20777548.3	88958567.54	7342984.017	45032920.46	14925536.3	26607629.85	1402195571	46284398.88	72589924.68	4785428.484	6012508.511	13514066.71	803243635.6	62817446.81	35088822.67	10147963.44	74627595.2	293313349.3	104590767.8	431667854.1	13728422.11	191203632.4	53547785.59	106645714.4
NEG00447			227.123	187.0415882	1021503.636	1599315.409	2565321.411	1114005.607	3546705.52	4825565.264	1035461.007	1176592.802	558736.9545	3670355.142	4890853.979	14668063.49	1002640.069	1834201.514	368547.3085	2057828.755	3164267.835	1900797.719	4850525.777	11970781.31	2941739.262	982905.1627	5986039.589	392977.7118	2723709.949	12884084.68	940103.5606	26222764.27	593428.4789	1345967.555	3651250.1	610526.8064	633437.1259	4940109.45	3796030.095	0	1289386.848	669691.3543	1486488.435	11427699.79	222513258.3	1141748.677	2560120.369	3158732.104	13124877.32
NEG00448			240.277	387.073543	1952584.945	820800.4109	0	973215.4414	4215323.688	1942091.579	12681020.97	79517.25539	936076.6676	12367082.22	10580415.44	3035891.982	9795956.705	911842.6336	2772710.871	10033793.01	4797964.102	6670075.62	8670536.36	7591482.915	4818333.926	6660666.976	0	6352519.257	6523601.697	0	6332142.935	2548063.364	12414529.73	711840.7472	554752.3718	22236.85267	7136306.677	4001963.139	0	6766888.011	2477255.969	8470483.531	4837457.922	8469094.602	1411656.017	4422010.315	1595581.185	1347588.755	4329799.24
NEG00449			326.546	276.0530946	652401.6609	253373.1465	5904718.19	317411.7706	7238325.305	12610032.52	1338120.266	325590.1966	221972.4667	15695295.81	10914147.25	13610781.74	1664042.044	189266.3692	807360.1671	4090538.348	19862511.32	9535224.178	14297671.98	19230100.37	567249.7096	2836857.497	21733548.42	571545.4969	9604749.628	14584102.86	4354895.562	9540115.427	1605384.046	14110250.19	105680.9492	76560.55738	1762522.222	6889730.341	8517105.891	7265002.039	3454398.19	4599812.921	11573797.48	18470033.72	3908136.025	380487.5285	9701064.995	272950.4457	23100473.2
NEG00450			139.5385	572.2532069	97319.71202	4400610.57	14227863.06	1995628.218	5243511.43	0	3108317.096	1203967.96	3241293.254	4301776.17	1638917.343	256839.5683	0	166160.2893	2445520.319	3359392.523	6669588.164	26788678.83	12839451.79	5887616.879	533693.9334	9860330.43	1876074.834	3056921.336	4846591.266	8183819.026	1104441.011	28976925.64	1965690.974	66418651.05	0	539427.5861	0	5334061.188	3830295.043	4382750.772	1637753.944	0	3243118.67	6218799.346	9352409.839	8762340.33	3137907.293	1600272.052	6049242.367
NEG00451			214.023	439.1601962	1537257.294	883168.5355	400357.9281	827467.6358	4374967.782	5608881.217	2221657.1	166264.4855	484366.7078	15045223.89	3145473.392	10111658.55	2792457.833	459978.0565	1887883.205	2416910.124	23659728.41	9633200.115	27730712.48	13309409.9	1884365.674	4085420.802	13179304.03	1826275.396	2894985.297	13041202.8	6463694.029	12562210.69	3131676.038	21887998.83	302676.0191	74221.39296	2616543.692	17150552.18	3777890.762	9240837.269	919426.9344	12476509.82	13088888.22	6888654.606	5837226.876	1631525.683	1528631.009	505288.4626	30299076.55
NEG00452			24.6903	287.0229352	953438.2544	4084668.125	30867083.66	4357311.698	1258489.401	10211215.61	781276476.6	201038958.7	635144283.5	14058611.34	245125400.8	88109.3323	10732676.72	68759159.31	34691214.11	38943956.23	365505796.6	1603969.008	380391605.7	121787502.4	727688425.8	130461440.3	290757503.9	6803112.998	105491547.3	2747335.004	3270940.617	4088114.466	406740398.3	335633929.2	10943093.54	61181138.14	620188464	545732211.5	0	208023645.8	332559503.7	4010631.453	9861646.738	25832318.04	407535406.6	205949069.3	72590822.66	0	743801686.6
NEG00453			148.4305	312.1272358	0	0	26160370.87	0	1239595.131	0	0	0	301843.0595	0	549717.6917	0	0	0	0	0	0	0	0	49676643.47	0	0	71561615.08	553434.2832	8015544.832	526698.559	0	2674572.728	0	0	293413.7854	0	7225316.423	0	547255.2207	1502118.304	0	0	0	1769382.315	0	0	10069227.91	0	340459.02
NEG00454			60.6782	202.050593	2790876.165	1435223.109	38023944.18	2736528.467	46046571.26	11101610.37	8887026.923	1168773.008	2052837.881	23554766.22	55107365.09	12194917.64	3076469.467	2035769.204	6607738.175	9414737.774	33824077.38	9253950.027	24682264.33	37956735.89	3028258.741	10862776.31	4341262.388	2662831.148	31089980.89	11374723.1	17287931.94	25191227.04	14612322.11	29930139.25	1575350.416	858413.1024	13157530.66	3783326.416	47123531.4	26609456.92	14927986.46	18998301.63	11917981.39	90159384.58	8223066.433	2289200.423	5624987.331	7874745.543	52731316.23
NEG00455			308.42	254.1144072	175502.5523	245587.0218	524198.4014	184374.9112	734128.0082	3062810.034	113522.0832	213613.279	251684.6612	1046374.869	1438442.71	946864.0023	384450.4201	849749.0889	127844.6596	342628.9497	1895435.642	5347921.664	935514.8038	1183040.926	212794.9399	140701.8601	1889943.306	180109.4884	1107482.14	887253.322	1346656.768	1790470.41	384598.8131	523531.9634	158241.7004	151289.8519	137099.5644	746795.936	413072.1185	857826.9908	206849.5685	227636.8081	286427.0224	3809446.189	157677.1483	205202.5088	2146638.164	169071.7744	2107073.088
NEG00456			333.717	255.0869964	1788559.129	1300891.378	971620.4957	428706.0825	6638551.84	2152770.312	807665.3437	1073626.439	1699848.229	1037808.13	7645115.918	3964556.799	1542159.554	931187.8026	1559631.723	318043.9208	6276393.246	2625391.034	564300.631	944457.1865	782559.704	6372423.541	4638818.468	2005865.82	1008056.405	12554982.03	6022638.339	28789357.64	1769001.311	1956906.08	447679.2714	1243139.904	2033017.915	4780213.002	2120253.413	4559735.299	696581.1348	1679012.656	3235001.487	1378127.12	3002360.701	260356.9417	3268044.753	226931.2118	3385837.148
NEG00457			194.618	337.092863	411662.4655	2411582.794	391550.4528	751691.966	773033.3219	177362.1915	2105394.534	2910452.194	4835987.648	22587801.07	0	848794.821	558132.6155	1587308.716	59848010.76	0	887128.1534	4931015.064	16125598.16	197298.86	743277.9116	1182167.685	0	4033675.145	0	1466745.538	1192367.858	3067912.47	278209.8408	0	472341.5365	234579.5483	618503.6271	4259936.022	11280555.06	9052004.307	7235041.167	6575400.999	15686161.15	1973744.113	498874.2803	779631.804	0	820692.2884	8040860.556
NEG00458			4.34251	309.1704174	0	0	0	0	0	0	0	0	0	2459579.119	2553463.598	2543031.586	2130191.633	0	0	0	2480484.743	2027821.394	2223998.649	2001732.695	0	0	2504097.395	0	2161087.943	2560660.841	1824696.34	1878394.59	0	0	0	0	2747696.706	1378906.792	2866548.252	2097364.883	2076655.817	0	0	2225502.237	0	0	2258595.193	1801595.833	1577432.657
NEG00459			300.1615	153.0022377	815545.0802	615933.2802	3715646.066	536243.935	6965673.589	1574850.652	1437526.368	451790.2806	971632.0608	4165455.429	11690143.61	5115000.104	2952341.57	755887.1949	3479329.048	2154994.993	30728162.45	16116469.67	4907461.817	6474754.709	1584317.251	1500224.15	12162968.42	2144882.006	2540086.979	9171077.648	2747864.2	26501156.09	4543994.077	3727073.743	338587.9857	646628.0588	1802337.519	13016221.52	9677779.565	8408627.957	2259722.535	5555202.409	7234352.054	7865732.423	952424.075	1662178.492	5279458.832	347455.7429	12733674.82
NEG00460			186.84	303.1381103	133631.8888	0	149773.0905	42521.44782	849351.2562	1537151.475	93407.3333	124482.3558	75235.99315	1889479.264	379841.8879	1247725.671	520482.0923	0	86742.81347	352732.7752	5413245.822	0	2654238.947	2566117.845	56819.65973	333218.6911	0	646896.7627	2094756.457	1965188.132	86993.05978	7037859.326	463729.4263	3853927.536	91945.3324	217231.9961	583692.3896	906273.5292	1358745.633	225824.1016	478419.6858	748763.5391	1927652.163	2733479.447	536550.2382	158983.4993	1313577.714	188955.0268	608236.547
NEG00461			192.485	441.2124826	1409699.509	452802.3792	2938020.588	1589337.737	2095528.813	5614192.952	543972.6967	1154130.639	429419.2019	1292748.367	2469827.113	3686594.618	1897003.901	797183.1164	459427.4941	1708517.879	1451750.059	5707917.041	8854855.402	3988066.386	949642.1439	3072206.284	4496919.463	1053048.906	1872866.605	9084860.652	1934965.439	2229919.776	3686939.371	4677783.842	282997.1579	463940.8811	1996178.452	1754362.94	4817560.863	2474190.717	553325.7809	829109.2053	7519539.64	4566372.095	9492407.788	939673.0861	2724601.839	1789887.471	4079816.654
NEG00462			105.442	195.0295025	7345178.234	0	4172300.095	761319.7624	0	1688324.24	1496847.996	2231683.477	1856543.703	7717924.94	6735502.437	6224997.459	2860319.104	3356110.893	2477268.216	7066486.398	0	9797905.43	35486469.77	85854415.45	1591542.628	2349500.667	10923319.94	558906.6775	0	2494521.225	3798555.063	65574873.65	1899555.795	0	913459.9905	214948.7558	12998913.98	0	436199.243	0	1447649.374	2775097.51	3835941.963	30079314.15	5560867.137	759546.3876	5762703.102	4930059.598	5335330.376
NEG00463			190.163	376.2129357	0	0	121038.8768	313847.0549	31434.72706	40003.38774	1240550.457	44194.46568	326578.749	1552329.051	0	464276.4062	108593.57	88530.32562	535871.2623	1063727.436	4767626.712	0	0	963715.8554	384902.4626	61151.07869	7911027.103	666042.1523	554733.7986	218289.0518	85571.7151	837233.4699	166328.9803	1498887.921	0	34204.8446	807892.7708	1111981.545	152828.8693	685413.1198	0	430667.3979	1007606.606	1995067.424	160821.3544	490259.4993	818847.3779	0	244108.6865
NEG00464			30.1336	242.0123599	269194482.5	219028713.9	662779315	1561194.654	585087988.3	3516092881	272089436.1	65600659.25	158097166.8	655236531.3	1042717451	742513983.7	203093594.3	172821188.2	376454275.6	227278856.4	1699033823	503576490.4	1741139091	630946536.2	396189177.6	434376705.6	1159592542	235004565.2	639583262.5	907334916.6	482118451.7	371887390.2	161804405.5	380152869.4	109498169.7	114433335.4	286523137.8	3722611726	557363497.1	618529709	328726436.2	321142088.9	975808790.3	820639835.1	892996922.4	192428001.1	1259420269	333753026.1	429495622.4
NEG00465			225.4425	186.1130678	1464729.225	1961508.335	2407348.558	1973695.547	3934548.314	2456405.741	2856051	3047190.051	2888248.578	2159667.372	1062914.494	27661861.75	1266704.561	1838187.436	809973.0986	1527053.928	5870652.101	1700218.003	6849729.779	2843784.829	2932072.662	2954694.346	2901425.004	1493472.645	3312702.611	2045719.397	606924.3593	14798738.45	5813471.267	1548941.738	1064310.915	4246583.006	2813288.519	5580558.753	2237794.706	3326807.813	3512210.36	4374745.162	4448829.733	3286523.082	2068094.191	5248106.892	13240881.5	7575730.194	5209632.784
NEG00466			273.7745	246.0437604	134285.1428	25426.41645	739760.5137	26497.92097	186812.7722	366520.5449	76360.65948	56332.54301	48560.1552	187853.0827	935587.6678	283411.9627	12228.99204	86031.0379	32824.8725	47731.14374	245675.0718	194083.8642	246694.6645	309672.4571	43270.12377	53671.88316	195253.9993	97958.90466	490996.0459	905458.7093	855515.9824	761068.1219	35994.73074	99269.70029	20821.72342	11363.09638	0	388201.4561	753089.235	283131.9834	25992.42646	69180.99772	295342.2335	219552.3292	18217.84553	46463.4312	94009.50488	26378.21237	872647.2672
NEG00467			43.9118	327.065221	102277.5964	345168.3705	1009598.602	86553.66876	592538.4032	196294.0396	204405.9393	0	0	0	1005580.808	11016745.71	461559.6307	117949.4686	48052.7908	291931.6201	3381012.435	262247.3407	3221069.064	2582033.705	282750.8994	608854.9232	17686855.96	799254.5764	1995092.212	0	0	293477.3666	224441.3218	5327588.54	0	50520.36338	1112972.598	6098892.308	1827390.384	0	0	266163.1634	99986.69799	30087821.13	430836.8499	276501.7457	5578348.894	64354.27233	950918.1524
NEG00468			192.3765	377.0991813	62543.23887	125216.5918	320515.3688	201017.4487	15208803.25	126351.9518	565012.1086	32876.84216	410728.7014	7933733.521	0	1993423.745	0	0	428168.7422	358964.9228	3656725.743	1559432.888	3260486.514	7628685.716	304635.1639	0	4538830.743	219255.8416	0	1279372.348	1534194.33	50656196.69	1429090.231	6420507.788	1729427.649	532280.7309	789210.4011	574529.1047	7129165.597	59733.39506	1913892.579	0	17693923.38	637716.395	324288.5357	468535.9562	214967.0209	29695.08992	118546.7102
NEG00469			215.136	369.0761164	162213.3615	1838868.846	539900.9184	265896.8428	2823661.525	845763.262	980565.322	511282.0031	83486.88086	12768508.77	69466.93459	6721818.017	2767826.595	372003.5988	93385.68792	1061695.534	40262106.42	1349132.985	2860119.761	989427.123	511570.1246	210279.8815	779197.5712	3188853.647	890563.8247	129248.4517	759128.8173	216978.5425	3955918.625	1326724.3	0	79299.68339	758784.7197	2065725.832	430661.9071	1142993.884	161205.8162	479712.4917	841903.392	165067.2331	802527.5191	195357.9479	556722.1589	369600.4901	716027.2749
NEG00470			200.407	165.0605943	1030590.462	9905447.534	3386725.23	940550.6111	2870543.047	16153373.28	9041119.109	7874414.364	8335515.773	20342940.79	1380205.658	12413484.07	15759695.62	6506761.788	11274354.8	10746559.82	33208087.87	10894144.45	12557866.46	66009797.07	7694364.833	22841362.39	0	11968187.91	2387073.416	30921487.91	9944721.721	25698942.59	2859849.832	11386254.89	79446693.47	695786.4757	7418706.447	6306390.058	15247906.81	13507665.4	7650811.869	5156167.665	17247754.37	19239041	2489467.854	16102245.62	6890123.855	14949039.05	19308714.04
NEG00471			238.163	549.1952989	662974.7104	960719.0223	832811.4103	459677.7905	598880.9828	7149218.485	505250.3515	99586.27738	2090464.165	1422607.265	44112.02894	6875778.044	542091.4628	1598759.353	604013.7803	4129815.284	6966544.637	755751.0321	10944043.65	4413729.091	1746866.883	2307564.127	2103231.156	1137683.082	3005042.681	187851.0941	1596406.935	12592536.3	674899.732	7759818.096	1648195.579	186649.4263	1456454.068	8009799.565	2751775.635	1054611.864	2242374.116	2491118.356	4444817.201	2636003.816	882148.8473	1152585.41	3354766.679	5789279.181	5623527.018
NEG00472			84.6845	139.0395008	51608667.42	4218374.895	50776602.01	4894515.057	92576976.04	22466854.45	20637941.51	24869498.12	11430317.98	88674431.43	32321441.21	32497918.23	57798993.23	8136693.294	6571241.683	3278225.818	18461249.04	14624323.13	20415203.69	17973020.4	72098831.63	2456909.5	5160724.705	24841781.78	101477661.7	78707345.5	7335531.115	21722010.46	9653222.023	20468947.45	4111710.757	2221437.191	2520716.362	10933416.63	106013783.2	339842828.6	200291535.4	26747085.36	23646063.77	17774230.48	37096937.31	5764920.838	94212016.32	3723292.434	198932891
NEG00473			240.314	287.0578036	224405.5822	26333.25241	994327.6594	78025.84132	1361957.64	158889.2089	723409.4809	35012.4076	63914.77563	302282.6588	60237.75168	282702.0537	594268.907	54453.76256	170165.7522	33266.4208	443989.7261	1049821.279	160638.6267	283526.8781	289045.0556	198002.7331	302211.6077	1088205.357	61326.10818	3048264.62	473741.8621	637281.7756	352802.6529	49342.15373	21938.28945	0	795320.9633	901768.0555	375408.5158	312030.7893	711818.1315	586088.5884	237979.3801	1185571.182	9133836.557	186845.1985	244903.976	36081.7972	340470.4819
NEG00474			208.362	163.0606767	7562811.599	2717818.871	5416398.793	2740977.302	4004168.286	7759651.7	9926539.469	6077626.412	5655150.921	7926767.966	10184742.85	5399686.904	6568968.92	12916511.24	6351093.297	19894612.68	10593592.02	13547487.37	6536273.611	6120988.56	7672233.424	6095523.388	14147651.55	6356959.179	7985297.484	17724932.79	24124524.94	5571818.167	6515638.08	6759335.836	7012898.325	3170155.618	2188284.332	2253449.592	4767655.47	4943003.872	16501176.59	3598814.328	9982132.465	9473143.348	7088943.355	6731838.897	1424057.597	2873266.041	5513066.44
NEG00475			369.397	361.1138204	131203.6868	19383.05396	434217.472	9336.88117	505812.6377	435981.8063	119494.8129	0	163956.3434	722504.6597	658624.7116	512140.1044	86620.29047	91906.05893	71174.97819	389767.3142	263291.6595	361630.7906	386069.229	401463.6156	122649.0938	78369.55208	2388743.331	115108.0728	254957.2281	1231757.725	391113.4899	1018778.018	118493.4895	1198646.67	34379.88259	71708.74724	113540.0135	562664.2048	1004113.737	2225422.91	435821.3852	308590.9833	575157.8314	1024631.536	273326.1853	39448.68501	35556.75978	64878.29636	1720436.522
NEG00476			345.409	271.0822304	140143.4691	31999.16869	415970.7089	76197.06526	1460300.086	397038.4324	0	20842.80446	97822.61921	293182.4662	707663.0972	989062.8991	219000.5681	38975.66497	266478.5841	427698.7112	1369728.66	555777.0201	466717.1377	409239.0135	61209.69849	923417.6175	1000683.768	176970.4555	683741.2249	2090795.672	271956.2837	6524609.219	210413.6059	1013700.064	10979.05086	69966.78643	335843.3067	1244300.552	632918.805	995472.9158	121715.7962	519434.092	531276.4983	1095484.658	948549.9162	43109.99992	1173070.551	12321.59406	1189051.821
NEG00477			231.228	445.2077566	275113.3748	393416.8409	3794458.855	564828.1406	3151696.327	8380929.492	703973.3603	431678.4402	676463.6234	7462565.802	6386622.706	4949480.521	1790497.581	575452.4332	1239783.757	3362361.03	3944953.068	7528541.168	5266572.275	8800057.252	1485575.404	1696280.046	16060170.15	887519.6112	10265451.16	8507287.607	2370177.71	3301120.366	661457.2833	11561610.7	204040.7349	318361.5547	3939624.001	4892320.59	1762296.383	5567264.427	995504.2855	2525510.973	7467513.818	4662495.926	1633935.838	1207270.225	4662455.439	714311.2879	13004220.88
NEG00478			93.18775	456.2960793	0	0	0	0	0	0	0	0	0	0	0	0	0	0	0	0	0	0	0	0	0	0	0	0	0	55894264.55	6631914.708	0	0	0	0	0	0	0	0	0	0	0	0	0	0	0	0	0	0
NEG00479			259.421	330.0284804	896099.6755	20093.00648	890526.5483	733864.9316	4107909.233	665551.0687	665094.2433	345033.6692	164609.3257	158274.5249	146470.1226	5930156.755	2034863.912	393539.991	396719.0444	4900063.6	8204125.645	9974289.512	1188964.486	147240441.9	233654.2167	18560963.09	11877423.48	1953025.831	242893.4762	830600.2482	438387.9954	713048.5015	4434772.684	11986731.57	146487.6153	150051.3005	2830495.245	5349903.298	173907.5797	1296923.295	238657.1844	4409087.815	978173.7897	9599149.694	2896715.098	311832.9961	20958193.69	0	6449423.647
NEG00480			266.298	429.082678	4016748.469	89461.498	0	1162128.36	4042136.502	2713025.404	28177.88476	241626.7805	177874.9323	226143.5085	1424677.626	2677477.653	233906.9217	98825.22842	13854.21855	285468.5274	1761527.501	4624077.523	82699.10351	6161803.102	0	22382.90271	2242911.531	1414366.822	1430239.683	0	544232.8382	2096307.063	4121480.737	469397.9058	42699.59994	33595.61875	2483468.299	11774799.12	3162087.169	17314392.11	2813507.307	6267059.383	2577620.108	1978682.432	4988085.468	523184.9467	3008179.004	14641.35526	15829918.96
NEG00481			71.1718	659.4129189	0	0	0	0	0	0	0	0	16890327.69	0	0	0	0	528667.322	0	0	0	71814.26856	0	47534245.48	0	0	0	357854.4346	0	0	0	0	0	0	0	0	0	0	0	0	0	0	0	0	0	0	0	0	0
NEG00482			272.573	225.0548911	420233.0572	580447.7225	471771.5152	534044.4766	664178.1593	724701.4986	387534.6872	571058.4579	555256.5099	756855.2737	991836.4093	1100910.71	305493.3552	826830.7956	519052.7223	453713.3135	882485.4166	11877692.1	676535.433	1227994.563	324759.8062	247876.1896	1718023.314	408447.2539	989248.5094	1140820.324	366895.4587	396925.7957	441289.991	702411.8185	565427.5629	694422.6282	388443.1827	452932.5285	779648.7858	501653.0295	401929.0813	448934.4141	497816.7044	1452344.878	357097.4702	490987.2997	721219.5755	469953.2037	1060597.651
NEG00483			92.74245	586.3598221	0	0	0	0	0	0	0	0	0	0	0	0	0	0	0	0	0	0	0	0	0	0	0	0	0	441095145.6	50036708.61	0	0	0	0	0	0	0	0	0	0	0	0	0	0	0	0	0	0
NEG00484			268.451	327.072086	613335.0986	103166.8626	379934.0594	107697.1181	1635677.058	1047943.895	160534.7657	296099.9943	159958.0217	1877114.53	3441211.731	1022994.153	298845.556	188200.1865	236581.0883	541884.0105	1582720.193	1357582.467	1334365.845	5112745.464	258482.9604	526144.9269	3209024.981	148157.2057	2201305.813	3318400.25	350294.7251	1652936.611	434568.1321	1818939.425	37158.88132	0	630406.0179	6632157.165	922808.1288	1016392.495	287034.9793	917730.5415	1474546.63	1074192.343	590873.9939	203372.8974	399665.3697	0	3619595.797
NEG00485			214.041	459.0924376	0	0	0	0	218976.7099	0	0	0	0	0	0	3482960.416	467161.0363	798997.7944	0	0	0	165987031.8	0	0	194224.7811	0	0	103723.9941	0	0	324515.8678	0	0	0	0	0	0	0	0	376983.6276	0	0	0	468816.3186	44370.25288	0	0	0	673736.3926
NEG00486			362.74	375.1296617	349628.7268	61576.94475	1194828.499	46675.63199	950174.3039	2338575.875	445995.3245	97631.09619	94689.83834	3484764.452	2710688.75	2342484.027	424560.9155	38834.30383	160302.9082	532996.3599	649922.6854	3243083.542	1549027.281	1019270.708	300605.8747	245537.6984	2885918.856	259632.4126	1815009.402	4183658.026	1215134.426	1065576.665	111819.5169	3069051.791	76152.19404	7844.263832	1096771.783	2558507.712	3170301.82	1790329.697	144376.9888	971051.9618	2187885.737	3005878.324	861188.7852	266320.2263	302773.4061	158244.1537	5949568.915
NEG00487			307.112	343.1004713	399296.0013	130602.9603	315453.4281	260906.671	132404.4599	191234.7966	358304.9284	324171.5486	296234.2255	76482.8672	171884.8631	219116.8458	175522.8545	264610.6743	343040.6414	264857.8088	462378.255	72859.40688	237000.1823	744573.1047	295376.192	169390.7466	339484.792	393385.5804	229297.0482	70798.94633	221779.2399	481597.0432	182899.2905	361646.0213	372834.0499	168768.8957	283176.5872	805777.4165	154492.7998	172374.6101	194692.3745	211089.508	248615.8575	43960.31168	257282.3956	167910.2349	516582.54	153596.8274	256822.7305
NEG00488			45.7669	160.0399189	2120738.048	3067353.518	4461542.603	4821274.202	1144495.459	5833307.208	3259634.993	2859761.29	3761760.094	3419612.196	4168177.57	2465386.253	3401461.894	2501724.11	2640945.659	11502526.32	4222733.642	716757.7312	13511525.52	5326121.039	5371515.643	10403036.28	1473505.073	1064149.714	3838153.789	1381702.511	2084628.362	7654861.463	5014815.971	8918687.183	1305532.267	2046806.674	1982749.179	3023474.522	3286501.27	4255155.766	3923145.054	3162079.716	5571634.602	9491883.087	19043052.37	3043454.831	4478779.88	10189327.79	1210467.07
NEG00489			152.762	138.9700565	2939498.815	3962734.109	1948093.44	3118192.791	3770125.502	2571222.777	3603944.447	2171563.896	3214769.482	2841886.731	802231.5091	2467450.904	3688796.378	3124076.763	2958203.979	3466097.701	8886438.388	5312534.294	7827737.918	439577.0202	3564978.379	5449982.306	2677870.651	6262530.31	3033234.897	3338224.874	4517050.7	29468424.05	2035007.543	4013953.566	3495360.775	3203910.968	3536388.637	9052789.953	1721891.167	5601084.11	4847341.689	4294700.437	3496587.807	4050013.598	4859847.314	3976759.32	2385768.676	10333024.6	3949182.79
NEG00490			32.562	383.1528031	340000259.6	159477915.2	1620924068	36625539.34	384934854.7	2863635356	120226950	271839354.2	140754323.9	1098589523	1505213514	2037710263	443773539.8	178692470.4	42952531.49	120818844.2	2598925204	354976191.7	191837353.5	1334266425	432410013.3	936612448.9	1945595650	249556027	895654712.8	1004956995	598836434.9	182323919.2	48998741.58	1468493385	373976612.3	457438904.6	770535778.3	888101138.5	832962733.3	485701237.2	679763789.2	879501581.5	903758781.3	3001620126	645914263.9	465630006.8	934300273.5	384689509	1800469506
NEG00491			210.1885	245.0858693	2591583.386	1710021.291	922286.1501	1500205.293	4177374.342	6170418.747	1914637.49	1753044.21	1137295.516	3089265.79	6857604.939	2693320.263	18479039.25	3890789.614	1814439.098	7984455.876	24949145.04	19471778.4	28780309.74	4462539.636	1860598.589	17127019.81	5007416.419	5335274.646	3314243.961	15455857.2	5649939.623	37865367.2	17217976.21	37975861.76	4683937.744	1682932.212	703644.9088	1278735.534	7257626.722	1612502.63	1407758.502	6986687.672	18506731.89	4060358.4	16364527.86	10248334.76	2026972.094	1752822.366	6733538.76
NEG00492			140.836	232.975736	7362489.14	2390133.703	10363221.33	2495414.19	34838596.16	3387665.6	11789589.78	1782701.482	2495038.904	35357081.59	1359691.184	9869532.55	5958093.924	18049805.25	7905930.326	10625702.16	24622764.7	3076359.184	19554057.53	22905304.3	4951307.996	4412506.777	34589291.59	5365869.715	5865132.85	66515891.61	16542226.63	35570360.56	12814131.05	7141662.515	4160996.387	0	9028066.415	16294772.44	2428575.17	32381909.57	6673002.474	11020469.46	7323404.792	31771430.07	4739091.056	27056730.91	7443825.622	3053010.692	21078064.83
NEG00493			174.602	226.9961831	2178372.296	1322270.146	11484509.15	9603302.34	25227708.02	12910111.17	59143172.5	2276725.156	2987131.104	28327269.38	92657386.6	6190724.402	4431975.389	1862190.687	5738643.437	28072243.42	46713094.24	16650387.43	38950983.44	14678640.61	2789519.598	5010195.741	4868534.459	3622675.737	13936500.3	11542905.76	5624979.023	54122039.62	80239786.75	9261791.001	1355568.07	8388446.64	67391771.66	285230963.8	52659546.1	200857674.2	804004.6366	307646335.2	24312309.85	21896042.24	30357733.99	6396249.167	8546223.928	935255.4036	81026860.27
NEG00494			94.18265	185.0008519	355224.7329	336786.9792	2917289.566	346832.5214	280012.7091	1415838.383	813196.6476	521429.2783	101408.5338	2969573.208	3166020.888	7760700.43	4420611.378	206586.8422	968684.7204	2078759.141	3433230.084	3052658.956	2164723.637	4019405.65	70893.86736	156315.9208	37066334.09	0	2277012.547	803830.395	5755806.013	2542238.145	294982.2116	7885725.124	477299.1732	0	5939009.58	4429177.237	203578.7673	12791995.52	0	1688366.491	1415367.51	3421770.767	2390019.616	401602.6023	472071411.2	0	5281367.743
NEG00495			52.3885	164.0347908	32875050.91	24626588.52	83212539.29	53558497.99	94046272.13	311078911.9	20299466.24	16457549.54	34306630.34	230717713.7	254253715.5	396034446.3	31411934.14	12720833.51	44218572.34	732564630.3	207506679.4	76396888.73	258990848.3	204712432.5	34787589	73696415.02	132471917.4	33592798.81	193958587.5	52006983.24	81935831.77	253484320.5	32576490.98	296812190.7	15734962.51	17778008.14	54968902.12	207725963.8	291823095.1	229967362.2	31934840.72	172403641.5	129081216.7	323321786.8	14320747.73	90978278.18	345453081	35683793.13	290683495.7
NEG00496			25.63285	352.0856258	39420513.75	60324118.55	391992888.4	113194208.3	1873425993	6296496.978	9817470.739	0	810442.0274	89620859.5	20154058.15	150767193.1	0	294888.4277	0	6683463.848	0	28197128.82	7886989.657	122300068.5	3226231.956	2319296.896	13687386.01	4189115.658	698631741.9	48211072.19	33516367.58	0	22036813.9	350979294.4	15156598.74	574870.8844	64461506.62	20942856.19	392865127.3	457293455.6	978995425.4	28992809.15	6796060.815	699829505.9	38537950.85	17991203.83	118149638.2	10691933.27	145465099.8
NEG00497			26.5384	251.0124175	5349569.43	1165416.911	18337520.78	2099387.979	386277795.8	0	34907569.73	885877.8596	2210025.687	85211612.85	13454405.43	33928775.02	33240505.11	820699.166	16924145.24	0	40985394.44	159387824.2	5897596.541	125386662.5	16859748.73	1050362.377	60753606.82	16000595.59	11395364.23	18777229.66	4057134.988	75298132.02	161195054.9	17916526.16	46080362.26	11158787.49	55255055.01	13634629.4	53897897.58	221188587.9	393493552.9	130447482.1	48450969.61	60147092.38	774804573.8	24489613.69	27177379.89	326991.8471	3945345.3
NEG00498			30.31545	246.9916232	34369953.2	54806777.99	143344198.7	50345433.79	121730517.6	92860100.94	42710870.12	27889290.32	24987948.23	257352316.6	196285541.2	272829479.1	169497120.7	90740620.03	16919829.91	98500001.48	176933051.6	288015395.5	101935658.9	547057819.9	62683714.15	52958060.04	288849802.3	21982022.34	151634065.5	283030089.1	131241375.4	511473864.2	137776290	179014303.1	27664718.13	191804.681	211061162.4	385820899	132909780.1	192636163.6	61301837.94	79742728.59	146078574.9	260290604.6	172709390.7	37708798.06	267998120.3	48794473.95	96626464.43
NEG00499			33.69855	148.0397891	11695188.02	40009821.78	28456010.64	3324809.006	5023159.808	58408291.49	13410188.05	3546793.35	12838241.98	16438382.63	44019261.41	137520550.5	14993658.17	15708435.04	8710213.839	35622278.37	111065324.2	16578715.91	127559562.1	43954278.25	29052371.51	25371454.39	38112004.99	23219983.41	65626639.61	20938679.27	20880511.83	4017062.058	29721148.66	66559252.8	9992665.573	8427767.706	18681056.02	179804389.3	38622717.03	20971830.85	95836070.53	8008382.45	125223195.7	8035999.468	3373849.913	11563097.9	120108884.2	35373190.33	131629581.7
NEG00500			324.897	231.0983849	905613.9216	435983.8009	1107796.86	550590.2838	2053585.68	4376573.618	561401.021	441706.1754	629109.4395	5298770.906	1869664.437	2992188.556	1083001.501	509773.6426	1968410.312	1269496.669	2767534.342	324280.5764	3581266.702	3267463.38	520141.4267	1123733.354	4935833.342	1136826.887	3449953.313	4943365.418	1590188.683	3266655.316	963800.3905	3316958.725	364042.9346	200408.4666	1326993.267	2278976.077	6440583.519	2325926.255	1300919.308	3190893.234	5338052.3	3193801.005	2319185.14	407972.8478	2598693.889	922350.9483	4715383.443
NEG00501			379.1305	292.0857086	45334.48928	35928.44208	360746.1201	42308.84268	225678.0931	344393.068	62099.37325	0	43478.12224	593142.9101	474339.697	702369.8574	103540.4082	30897.01373	74868.65781	235429.0942	360294.4032	175575.0932	485954.6101	439567.4093	58679.10029	141163.5842	390413.7343	113950.5674	407415.1313	475355.7493	89168.35553	414404.0403	114888.2088	529160.1737	28197.66162	19242.59564	173852.6149	452054.9849	509227.4386	575019.0848	56730.1355	250004.8183	245994.0349	628065.5891	138388.4436	49600.51735	248551.9097	42551.44902	655440.9918
NEG00502			25.8092	230.0125502	22682571.71	28338294.85	26230670.49	18460672.03	25602401.81	330465402.1	18610710.49	10330745.14	12352295.86	47104944.18	37381766.7	31206154.87	9452881.918	17251325.09	14436313.44	23645096.56	119552867.6	23284806.5	115041775.6	95641866.07	22717449.67	56995474.38	50652783.25	8788510.697	46595964.96	27306656.09	13289932.47	70964410743	28578945.81	30720264613	32301018.49	8714541.36	38358856.93	290417468.1	33087568.77	36141346.64	32293064.82	14338007765	122146396.2	83707595.55	405450654.4	19828087.99	118165431.9	37924375.11	20834249.26
NEG00503			332.545	411.1089569	480192.3374	230131.0197	1990714.422	429910.7491	1417324.126	2427470.705	437039.0474	309866.4509	485516.4715	3844855.039	2187461.332	1690368.824	770956.6641	386608.4794	784825.666	842169.1673	2760211.371	1226220.71	2104472.01	3389298.181	672401.9477	837255.4232	3944487.868	1054407.581	2983828.652	3020372.333	1127476.528	2120900.101	440661.8908	5475149.155	228317.0378	215114.9709	836555.4947	1562435.254	4497839.146	3267309.284	612999.9332	1680594.447	2187054.425	4117832.076	831737.4307	424298.7104	2495634.393	418694.3733	5368047.479
NEG00504			429.186	402.0900259	7841.086706	0	248659.7135	0	110684.7615	126920.3498	0	0	0	378119.0761	64848.85896	272326.1156	7344.370017	7404.371109	8428.850567	13742.61459	295968.4753	204781.1922	454007.4136	283726.3716	0	13183.07092	395365.9266	0	249080.507	416029.921	41345.05785	136385.4675	0	146543.5368	0	0	0	215509.9307	178240.5056	48833.68552	0	48973.84231	50557.05768	463944.0423	66307.42052	0	63690.87278	0	498029.3631
NEG00505			294.5735	194.0678447	402433.1867	364249.5267	469536.4959	85808.8172	1176165.625	2262501.049	434090.3611	0	185589.8273	2618822.86	2254929.504	2708796.361	483463.8337	133386.4374	1085157.858	1084668.217	3027049.757	2193804.942	3048250.105	3143167.908	0	787201.6003	1953818.58	542563.6724	2611038.783	1789899.473	313566.7905	3074076.189	264401.4371	2664641.388	125678.8435	66809.74634	561086.5782	2708749.904	577144.6782	2276670.062	210559.4346	1580304.913	2154001.745	5367481.137	760370.54	369380.1905	1457712.353	109436.0573	2864086.125
NEG00506			338.453	364.0125889	54827.43597	8661.151037	122034.4803	45124.81059	448059.6415	1097821.36	10515.13123	0	23072.49251	215182.6039	335913.7595	711774.476	68426.96871	0	61929.95236	172029.2042	914152.6278	386577.9998	849401.0454	383975.4815	17360.28012	317296.8741	457586.3565	10244.99961	734291.341	251962.7912	358972.2982	1633249.407	168336.999	898913.8894	9198.838801	7134.37842	111585.5158	1487124.666	447423.9644	48785.30985	0	548940.6645	601842.2319	663214.5518	436613.2999	10243.22605	155494.1125	47664.50471	778133.6109
NEG00507			48.8945	276.0180417	4510065.801	2760877.453	9969917.383	2156222.992	8684065.148	7096524.203	5991578.334	784444.6779	1270660.532	12645951.5	7402197.18	39170564.29	1650552.583	3730424.978	4730992.347	6556165.489	22679316.15	22534697.98	16773648.06	4761746.707	4271856.641	4656605.572	19879086.13	2642438.605	14601878.52	69430349.89	9852310.555	34130857.23	9982900.974	20145225.92	2072006.254	618896.6056	6854077.758	15675933.04	16500288.95	4280116.073	2671305.836	5978832.493	3605082.692	3434309.493	9262983.381	2863456.145	13506513.27	1370317.189	15950922.61
NEG00508			363.6445	363.1297316	64016.32066	32036.85451	326583.2026	27426.52991	305246.688	1002994.768	293314.0674	9241.59048	18618.15792	936836.7595	974110.8649	807303.202	198240.4508	43044.73721	104648.4732	313281.0139	313385.9963	457649.1273	499339.4478	565978.0167	94072.29575	277688.433	1281082.689	128717.6737	600871.2374	848393.2951	181664.6922	242833.0553	64725.77498	934291.4025	0	0	481370.3158	864947.3973	632256.9539	2211654.38	246975.7214	223638.3291	702010.9535	932543.1218	265039.7904	108363.7374	0	49308.22215	1354994.567
NEG00509			331.853	276.0908001	484900.9186	217878.9017	3655981.608	305116.84	5029458.161	6693856.947	773800.8874	360060.918	159779.1249	2649737.503	3936356.924	3543305.657	456301.2835	170175.1828	308577.2622	897805.9053	4374364.98	2069470.626	4075659.868	3426029.188	489929.8474	1195806.374	5869330.507	342444.1867	5579359.287	4674049.836	1673875.19	2565118.593	867649.4796	4296332.786	263708.4375	133945.9991	1029053.533	5675555.764	9542953.302	2933572.159	832212.7645	1412391.477	2563150.93	5161606.585	1618220.008	310539.3847	1967061.85	476416.7841	5915128.487
NEG00510			206.644	382.0906814	0	857064.1635	32322.95209	0	0	1671088.938	3152496.103	175273.8648	5362248.589	0	0	2609036.924	7431697.67	5400660.61	1257343.652	7032948.226	10943058.83	85030.57381	1310511.207	4541245.547	14209534.63	9090409.91	0	907111.6687	2047223.082	0	2169127.55	1288955.866	6463572.308	5155432.811	486179.5359	333130.4486	8953724.605	577083.3518	0	1568043.819	794330.6896	0	318380.0024	0	888386.0062	2795878.352	727667.5105	388727.0646	0
NEG00511			369.801	340.0674643	81842.22534	536201.6858	1292255.462	77758.18106	746428.6453	6022848.021	988468.4496	150846.4741	780876.512	650627.9877	3132525.814	4045741.288	301365.688	318566.4817	2177489.629	3495045.232	7352648.871	5546497.698	5994515.221	1441123.63	841481.4976	2659125.54	2688574.638	1062915.871	6150918.861	984554.7549	2009189.835	9194109.748	1469540.302	5927865.745	305841.9211	120502.7557	824070.8151	6194640.918	3063462.53	832130.0651	33919.67525	1983802.628	4767689.595	2585906.645	849642.8294	587487.8511	24312.69403	1321018.573	7496568.393
NEG00512			182.869	299.1861165	1600433.242	80930.94724	765355.7383	927809.1804	1698333.853	2637648.346	633653.5682	0	254489.9524	969800.9724	976396.8122	1641537.064	1158747.331	203903.823	181078.6882	516628.608	3346934.045	3926189.019	1290770.468	4255329.835	948015.5781	1562319.96	4721277.463	934843.1032	2108575.904	2991252.739	1064965.238	3357563.297	554879.8706	2059906.938	42316.84133	694323.2057	1529386.763	963873.0687	4829106.906	915711.4757	818693.9422	1782018.63	2152191.431	1769838.179	1147189.286	636270.9686	1300521.185	235382.3338	2791755.603
NEG00513			200.443	317.1241493	19998012.94	3185261.092	53929023.59	435164.9753	20338422.6	51208618.75	7417297.501	1423987.002	4514632.68	64084805.77	989580.5627	49528037.4	4714324.845	2810883.547	4719352.13	9886686.582	16549500.17	141450405.6	80692916.91	45810148.49	23219306.1	3750739.768	27908026.96	6161291.897	43675778.32	7047022.08	79399485.52	41832827	39583170.79	75050223.44	1598343.428	1749930.969	21682031.35	52692383.89	65971419.03	23856887.89	3493204.631	30813080.92	32861211.01	52614834.49	23976035.1	7647353.064	13545707.7	16738771.5	54106049.15
NEG00514			330.583	193.0714165	1885665.576	673113.7894	4649881.708	1217039.682	2136424.395	2679288.689	1595946.404	2460274.523	1878996.38	30335397.41	11975548.94	2847333.987	1677444.005	865351.0008	3365418.992	5786397.487	10961400.65	5664662.043	12306868.93	9060961.698	1584689.839	1083306.973	12310067.3	844191.6755	7293534.181	6221520.074	1235495.755	10256218.6	2040643.882	8201525.31	367885.849	505154.2849	9230587.244	4360506.933	49215598.29	18088175.59	3396881.12	14881791.62	763328.7865	10178569.81	3694001.648	424595.5331	11715573.88	149200.0568	18403150.56
NEG00515			383.922	212.0923961	341908.8284	329320.3296	473563.1682	612216.0006	1334012.659	501678.1074	426048.7019	250225.6777	227597.9329	670968.7415	724270.9496	770222.8354	496087.278	257859.0282	477065.8561	378684.887	652207.7607	1145288.077	777769.2588	576118.6174	487066.0677	849760.8694	554823.5651	474720.6581	817029.6737	2286251.579	863802.2896	862804.9686	316425.3973	1157428.591	329302.2265	353518.3646	509105.911	990835.4745	796786.436	1002852.359	351367.8807	325209.5439	819514.3696	1387732.456	451263.389	339262.1552	803861.4359	296531.5401	1111384.349
NEG00516			42.76795	373.1137813	0	75883.56451	117940.8082	93014.37975	434004.9088	366396.7185	1073749.295	171048.3919	47906.93168	269066.9641	3560705.705	1079666.864	4186753.077	99589.26633	666803.782	3648335.488	1174198.545	5787501.313	1448669.263	0	283963.532	2759843.095	523564.9473	250980.0114	1230848.537	10917109.6	459313.4397	5508450.38	544097.1732	332419.3887	0	0	1458466.339	7792931.767	1413213.659	5409042.086	160914.8212	2799365.527	1988453.4	16620247	11216438.2	602215.6417	1322228.226	15773824	8963616.901
NEG00517			56.3073	437.2177843	2853877.475	523443.9544	15743419.84	804935.3903	4829165.137	18876901.92	3282160.036	1838359.59	1310391.812	5313651.841	10492636.6	9920407.062	2973932.967	4183909.187	4766359.723	4357663.907	20821300.02	13393002.67	11843244.89	8732409.86	3963944.694	7406786.647	16468284.4	8965151.48	19256399.29	2604928.232	2841094.179	17772894.98	2229965.937	24244708.86	3255836.667	1819121.116	6734924.381	9534752.907	2779733.141	2312744.124	2805567.217	4414428.118	4631193.182	12296925.46	11211720.28	3148003.389	11279349.18	2156224.576	9352971.086
NEG00518			101.287	351.0542677	106417.5209	208265.0673	903321.5556	108949.9434	0	593901.5209	1622246.912	79366.85778	298858.1114	489561.5207	2931420.677	473051.5468	605947.711	253333.8275	763376.2779	1279836.523	5312601.172	585431.3515	2887205.097	2227660.557	607968.8683	512030.1287	7783592.179	603037.8133	438939.4526	91135.37635	1120139.302	24827638.59	576260.9201	1214120.827	116233.4758	273129.2907	547444.2228	1330889.548	3560031.677	319778.3926	114420.3259	5784989.783	1980774.166	3244232.901	1228321.325	1022296.335	409230.6975	0	1831638.842
NEG00519			175.0575	167.0014334	3852167.196	2882186.008	62760217.24	4859843.815	21999434.03	3862075.522	3547284.341	10628164.62	6504708.24	13896879.65	10348780.32	18362201.28	5377878.102	14460725.59	3704561.008	3622268.052	20680025.04	34390172.71	11444035.02	28577620.25	6748234.745	9066023.601	48960581.69	2800508.19	16428468.27	172084544	12716055.04	17441055.4	27433732.63	21882720.85	2503425.471	0	43553268.17	68319444.65	25716722.76	36672702.86	3567841.923	12197409.56	28314004.93	40489418.01	2932674.148	8869030.084	21802197.27	1055656.54	57457143.07
NEG00520			352.7065	359.098205	1224053.534	434874.627	937430.3711	393452.0614	1425555.316	2023956.772	784080.5097	870292.0459	740207.4971	4533786.876	3877082.394	2113944.411	712468.7914	726128.9885	789903.3303	1039452.193	2405227.138	4650194.614	1641500.76	3860651.549	716406.8501	747990.4606	3094097.572	456273.2132	1466094.112	2040880.336	989504.7125	1102667.659	904037.525	3175999.255	269426.9577	375070.946	801582.3815	906130.2931	1231188.509	1554789.11	883181.496	649760.9057	2599841.515	3088184.638	816082.8094	544022.9752	366393.7273	409880.8505	1318930.316
NEG00521			101.224	353.0724583	53701.99329	15722974.6	349975.5732	17006.93106	8420635.885	312607.1486	2380723.441	0	8407690.209	2339518.016	1356790.492	0	150299.3966	3006726.622	104124.9833	253869.6171	8942181.947	2042377.412	0	3330629.229	3718286.59	13899964.53	9124972.74	139053.8635	202919.6225	1226598.989	3209324.113	1119883.115	0	324929.6009	131527.2442	1591360.061	8583402.15	8792265.043	604588.8512	1113068.85	8913373.81	319000.6031	210762.8355	12932284.04	181431.1852	93436.37467	663051.1336	6303875.756	2669968.844
NEG00522			467.385	235.0084579	226656.5272	393623.5854	228671.2459	464727.0419	427959.2341	166553.0998	329910.945	388318.7451	440378.3847	194099.5779	467383.7099	328971.0676	673267.7888	465335.2884	446531.7222	324254.0006	341506.6707	162394.9583	357985.6148	883789.5198	363850.4444	509225.8329	223511.9164	416549.6249	220056.0004	130379.8783	252083.7071	85931.87634	390798.4432	166481.0479	502097.0895	668062.3218	355983.9876	259683.5	205328.5321	413061.2791	480564.4762	478751.1279	409618.9341	1874900.844	566104.4941	436052.0253	226761.4861	331392.4798	394309.9811
NEG00523			100.65	180.0332052	31283904.94	42483326.81	71244260.41	17639358.63	77055472.7	91320696.97	39840543.9	14230210.42	24890067.26	149992778.5	381137516.1	373429498.7	41401990.14	32573880.75	49574930.75	84361929.47	171852764.3	183725829.3	127285140.2	261281589.1	51174246.89	86604878.98	497599393	39083955.36	204548217.1	374831286.6	136342075	242788142.5	31523912.39	158903021.1	23149431.75	13339689.27	61530988.55	97779853.5	368246339.3	67305765.39	41523849.13	67909692.79	104319912.3	254428640.4	61922995.14	42080882.83	104387262.9	48092173.52	128317653.2
NEG00524			276.116	445.0769451	2321531.06	0	0	344340.9	1808974.871	2034854.809	0	91069.7178	76331.76911	169661.8474	265591.2497	737122.5956	312450.9617	39238.001	0	1200607.96	590450.6345	7873642.898	49124.19599	7112330.014	0	0	234171.1599	720655.9014	824310.6313	784023.0324	289133.2206	590063.3198	1652336.785	312987.0741	0	99987.4047	223127.1343	2543724.563	5238176.697	5451020.295	539522.8403	2417906.721	305818.4759	994479.2017	1756896.671	78335.50907	337922.3749	0	4261779.097
NEG00525			278.516	383.1919487	13012.23058	134557.225	0	10256.78522	210672.2908	58033.80789	10637.32337	0	10564.0465	0	747302.6252	40988.11251	15659.54299	0	107176.5455	0	87112.65146	27473.11806	0	103490.3741	0	20738.58443	112697.4052	200091.7187	336427.8613	104234.0444	227590.8781	618113.8654	237218.3576	0	0	0	847862.7878	524156.5132	39013.51248	0	0	39865.60735	0	64418.19711	647216.9361	0	57503.07203	48414.29444	0
NEG00526			328.076	452.0334801	0	0	0	0	4626674.606	0	0	0	0	0	40559953.75	0	0	0	0	0	0	0	0	0	0	0	0	0	0	0	0	0	0	0	0	0	0	0	0	0	0	0	0	0	0	0	0	0	0
NEG00527			156.029	222.1133406	9128502.023	2885565.078	24489341.68	694566.5547	22177968.87	30114793.87	3580655.992	1706364.512	3386015.937	32557959	5082072.587	52664979.02	2377408.253	1851328.176	3639791.107	11862338	19664997.12	128296494.9	33750369.22	37139635.43	27633288.61	3222734.434	16697494.96	11842385.79	38040072.08	36411992.56	52668850.46	15849019.61	13184060.04	64420405.12	2327555.724	1699853.482	18119533.55	30327786.01	32714289.54	16065904.05	10563434.26	22281012.53	23127317.11	49332628.2	21056749	12480529.39	17982594.27	48212020.82	61025407.01
NEG00528			55.142	302.0700239	627282.5179	0	8940238.917	287104.8527	1592124.304	1344895.285	453366.2431	457284.8731	494343.9729	5644098.672	3118233.958	5855224.703	0	411798.8968	315174.1173	1921795.175	841565.6188	5005339.283	3059695.147	541588.765	1061542.569	782957.434	201468.6169	940294.9994	614084.5838	3062516.826	733912.879	2614013.487	2335103.051	4413874.553	132516.6706	334283.6641	308315.2352	2657368.122	4813456.453	2410001.63	237156.0395	4056768.631	4349886.847	20392671.29	2705717.655	478206.5568	2251323.897	108167.5452	4630863.549
NEG00529			126.741	298.0752287	1935576.138	3628935.863	1401161.221	298101.2487	2874076.249	12901479.51	701308.9845	1047349.402	2818769.712	2548711.419	7529736.843	107316926.6	8425555.758	3386612.732	2114711.71	29382308.88	69078666.93	11310790.47	126256743.4	6396725.838	3850122.619	511921.0671	27897295.37	3083641.535	3050643.32	2446777.658	1537565.542	561828440.4	9774273.108	70494324.61	415738.9091	27772.10293	4819110.719	21061919.18	5055847.155	1076583.834	716685.6831	2078446.705	3854924.412	1900925.426	920086.5043	526964.1987	5733930.735	1925786.628	15017571.65
NEG00530			48.4866	198.0404253	2271324.116	2211464.075	9107664.515	1902469.301	4639661.48	12397788.16	2880351.244	1507245.962	1730780.196	9240660.639	9825939.333	9259593.188	5335250.911	1439610.548	3474115.23	6370132.757	9839589.656	7653649.75	14097052.98	10204362.48	2546349.713	3285211.177	11658430.84	2641266.225	8061141.917	5837691.229	4716455.141	10505776.34	3099939.587	16215778.87	2303573.904	1252544.788	2930696.398	9476950.571	7713726.556	6294793.79	2412697.885	4758747.466	6110372.157	11747764.32	3922069.77	3185868.013	7740138.038	1506568.259	11112684.25
NEG00531			344.2225	267.1096889	7360180.732	6619549.65	49128417.83	5753880.474	18705859.33	37473908.59	7981947.118	10641214.45	5728117.162	52334362.11	31141386.79	31152025.79	5953547.914	7702683.073	3554430.427	9373450.912	13457121.2	12923065.4	30889968.4	34007973.21	5675496.987	14134914.87	67905407.56	23846111.43	28255871.9	66419519.89	22487863.77	17448964.92	3767882.051	37153651.09	3681544.935	3471044.835	8005311.891	19763558.82	48767435.96	28015002.97	7922764.128	29452149.38	56577652.16	33734426.16	9959732.768	7281563.062	23793680.91	12038826.58	41168006.16
NEG00532			191.395	312.0795436	94297.97741	0	725444.396	0	0	791528.5777	0	1087991.439	112224.5044	0	2104156.243	0	11253517.58	0	7440330.553	4489308.332	77021749.82	174310.8421	27739802.54	140434.5708	385491.3092	68994.3775	0	35537.19139	147418.2457	248692.2123	0	1930656.604	40547.00672	1464620.58	23630.68042	21753.15705	0	221452.4222	873655.3905	0	52522.69063	1687329.365	677891.7705	0	279937.3194	29094.54895	132805.8369	34778.30105	0
NEG00533			44.94295	444.1773765	4620783.923	210914.1781	12457433.41	1047137.172	7522350.287	12506244.35	3883489.033	1416315.026	1025427.858	4476588.49	19228076.47	16524305.74	2080282.495	560200.9284	1862073.875	2717456.983	5561668.403	12345962.55	13243918.17	18235175.34	1668991.752	9424764.446	11882802.15	3576818.308	10149036.93	16399635.79	9752971.693	6169504.837	2755044.247	6965669.045	2070670.379	860689.0842	6802652.34	10787521.64	17320652.31	12854687.37	1665199.926	6389934.601	8505216.867	17025405.02	12392712.16	2360574.757	12330219.36	2266176.806	35254668.13
NEG00534			90.058	205.1229695	0	1246206.723	4380581.891	0	0	603791.8329	0	57050976.85	1740835.932	3999431.527	2334230.181	3934682.116	2110076.096	4072638.942	0	0	17338623.7	1559538.15	0	7712430.529	4057752.977	1906776.011	1246041.534	1680829.28	5787964.87	4591107.328	1002108.656	0	3191507.194	30560170.44	0	0	2474905.503	3552392.42	19044121.15	7681225.854	8138296.396	27301402.28	5632516.163	2878862.071	18100855.17	2259453.408	39555160.03	0	24680771.81
NEG00535			178.667	220.0975447	6841733.624	1129127.435	15166551.4	568490.4011	12608506.11	19820818.72	1777642.088	1012120.138	875619.5883	18193436.48	5398225.644	17271849.06	811354.7449	1055426.623	783969.5716	9374715.638	4874916.765	19471578.28	32220412.12	13472468.06	5277279.631	1778180.917	17033623.27	3844348.43	30614196.09	18445786.04	14940372.45	7634655.947	7353906.308	18744589.22	1065738.216	543676.738	10122553.12	21128242.39	19851837.62	13102853.21	5884536.669	11125866.85	6624635.528	71786780.7	12309020.29	2161642.713	11135116.49	3809798.098	33355531.58
NEG00536			180.008	231.0771808	899069.4462	0	4730359.016	2296140.273	16522787.37	6554519.993	1166622.468	948723.6778	964503.3029	12735822.83	1566156.313	6342631.965	1219853.259	92719.14202	742678.1367	2493241.733	5216146.813	5747610.877	5091823.865	32711344.22	1218745.869	2496279.996	4867111.329	1804637.156	3652873.211	6496242.147	2545899.972	1100212.239	2255887.514	3567364.992	194295.9668	1083666.368	92573.93338	1123534.143	11461233.08	21669883.59	257047.3525	4673065.897	5281064.179	18857030.83	3289089.56	1508207.902	4598044.008	57465.23569	18734119.89
NEG00537			193.652	281.0544861	23831044.62	123825.7092	8760914.4	971359.6565	1392807.757	5520983.391	1573111.176	1083032.393	0	2797154.995	3292016.636	5843966.689	4327434.885	515833.4895	1586842.693	6353246.217	13107426.19	5588456.026	4776605.701	4268735.893	3010621.751	7011477.333	5204527.911	29679807.47	7949911.442	2890692.748	1651689.869	1655131.574	3244408.634	7994167.546	260454.6819	1620240.749	31980634.4	6349188.872	9272140.028	7303846.457	1862103.626	5122330.493	7257925.299	12267097.21	693247.5821	1663177.96	8089388.725	107797.4063	4091583.033
NEG00538			306.869	359.1265468	280864.7641	33208.8608	2834491.289	1433661.218	1686888.988	1935097.259	1327478.573	95477.66505	8278.610432	6704855.818	11397995.78	3828997.072	420292.638	958989.7613	199518.5144	739479.0615	2154280.429	2533771.983	2854325.623	4096056.047	159136.5975	974173.7284	37227377.49	450356.1408	11493654.46	11074108.65	908796.5951	3577912.284	469568.9307	2196929.879	89320.6368	24203.77726	982752.2567	2346688.603	2154267.689	2099535.041	183335.3338	533524.8561	3932450.411	3814245.478	524026.2242	107273.3068	926609.3692	0	7468719.464
NEG00539			134.101	197.030936	9094478818	11905577356	8870386363	9793556478	8976248831	9623565311	11015063912	8565237890	9859865613	7889314019	8335520666	4136781886	10861288196	11674959026	10880997604	10199805304	6901718326	8979075013	9031455848	5274136553	10391965845	11317939635	5321948291	11153752851	8124990576	3083695579	7566138817	6907596574	11400050800	6449454421	12612870628	9958433142	10697776070	7767025360	9248204167	7448990164	11580320920	10332449335	9135155167	6934843913	10738888455	12676620037	6303801688	9515595338	5068054737
NEG00540			117.318	267.1081838	28807908.69	287756807	72603962.1	2228597.402	2883629.192	5576075.052	523827.7512	472723.4265	59644627.45	16568191.37	4700833.567	20171210.08	5662105.051	76545753.21	7668741.334	15533964.39	111912516.9	1283248935	72558157.37	15488592.44	735941.1962	695686.577	5962896.491	1005343.842	1650581.645	530061483.7	2009143.079	409122838.9	2203704.459	7866433.725	53784366.18	1293111.787	8074120.833	3222639.586	262821731.4	3114362.734	556172.5878	72763862.85	209717602.3	627391961.3	2525440.418	6089748.099	740959.8642	699862.0486	6721753.088
NEG00541			152.4145	367.2238252	3646869.769	426175.5874	917500.386	30534.29756	2471172.377	2626275.871	902557.6265	550015.2331	2925594.42	8627632.562	14774036.42	8182482.44	4617458.304	933758.5342	10481004.11	2767123.693	3416851.875	16028730.83	941368.5234	4102856.413	2032292.217	21025065.93	22501666	6323640.497	657177.6749	37608724.41	13636440.87	10953791.51	458006.6655	1557354.778	2596370.503	470630.2934	1865414.406	55539199.44	10748067.65	10897633.94	218851.3348	2855564.596	5489149.955	12766396.91	4477364.292	839367.3425	4209580.251	435405.495	64155327.44
NEG00542			321.032	279.0526579	8461627.243	1456276.276	252493720.5	2668160.675	190117773.3	284528574.9	40337512.99	2159451.533	3261694.224	388029810.6	343947279.5	433817944.1	41441738.92	2515455.288	17064207.71	94147034.78	387205995.7	387004308.2	414247150.4	415618535.1	8055400.303	72071187.2	470590107.3	12402887.88	304300244.6	375264194	88368441.85	189300770.3	31449377.69	230295824.9	1321154.744	361018.0701	39845644.44	341605677	266788069.9	256194914.9	43747051.7	149595539.8	275023362.1	518036457	104389097.9	5767971.981	243034832.7	4092372.908	547427311.1
NEG00543			342.762	136.0325929	1973382.508	545295.0322	11191133.28	2353540.179	8323249.131	14509422.92	3172056.476	1267145.235	2011115.643	14857461.18	12040067.24	17517794.98	3913028.959	668231.4827	3593982.819	6784101.203	15615633.49	13359165.54	28685415.57	15096319.06	2948883.393	4667657.372	53837865.17	2241608.396	12994840.32	20139997.38	7079847.8	16257544.65	4352157.369	29806556.07	558345.3165	200476.7976	5817545.133	11967065.02	10280667.75	11896890.68	3686290.515	7041053.898	9604278.68	18811246.86	6076930.246	1732062.377	11408833.08	1032893.19	22098125.75
NEG00544			178.7825	237.1242469	25467398.96	16077628.24	26279601.04	11711307.3	18159724.27	13390808.31	15578430.55	23933150.77	12223051.1	31108184	24744408.7	59707216.11	31970223.73	16374373.38	31609101.2	9227233.159	164314618.5	92533129.95	26174593.97	87045015.09	24136800.75	39266984	76920331.12	54652571.96	30314790.78	79287839.31	34432180.26	46832805.63	33229794.79	94775974.69	6126361.232	14622268.06	24457083.22	32071729.75	41238328.55	25697782.47	12302577.54	14613484.59	38479276.31	87388284.29	10908321.49	47770521.21	20603647.62	8843940.648	68913051.67
NEG00545			270.2775	451.1732446	0	0	316567.9373	0	74577.11196	274210.2874	79975.63765	9785.346037	0	351089.4295	81451.67741	75606.09859	45171.24212	0	40817.46432	51963.79996	91207.36613	106061.6734	555349.2913	43023.7083	11886.9671	142547.0084	0	34835.42439	309698.3996	0	160297.6153	0	19383.8867	0	0	0	19031.41931	27598.44031	227014.2356	164458.091	0	97027.65719	162224.5048	350689.6518	0	20044.44508	84629.92907	0	0
NEG00546			334.9825	309.0631606	22039.37505	13422.78336	5840772.987	0	5843777.218	6549688.399	163214.1566	0	41126.77573	49534159.67	17551186.44	8471615.986	636198.0264	7970.600679	181297.5408	1647445.65	26068140.08	20321451.48	13047278.73	8729276.974	190786.777	838991.9734	42077891.53	44381.27458	6171536.222	19176033.81	1246453.681	21638538.56	767436.5997	21942734.89	268584.7099	0	666603.1522	6669528.572	79261427.14	34122527.7	633594.7418	22846063.73	44732342.51	18568357.85	3406029.023	76269.08161	7024559.028	0	49517056.99
NEG00547			326.741	277.0733264	1352263.195	366710.7755	2809900.934	471002.7768	4351752.699	1475169.932	1383190.53	448290.0229	550007.0871	4277204.327	3436753.788	5540937.378	1940226.376	391054.9472	989322.5062	1860999.494	5107137.16	5476180.973	3422927.022	5824379.036	1224715.613	2791596.955	4936253.161	1339331.751	2358683.864	7111188.222	5112817.202	5657038.849	1464403.344	8778112.688	387277.3655	144419.939	2972504.991	18229961.13	1598307.765	2019802.23	1685767.674	2069698.637	3742653.792	1070024.431	3036561.219	519173.3338	4830663.831	660212.2092	6558650.08
NEG00548			342.4675	513.2335229	22555.02964	30581.2043	280799.3212	0	54359.85871	308393.1144	95215.94927	0	14098.46616	851535.94	448375.6153	243537.5609	265007.1702	0	125402.1686	132680.5104	608872.8117	258442.5058	352641.0009	714387.2162	0	149681.1419	4408198.053	50101.9526	152182.5876	1134824.962	0	1428377.002	23090.95442	425131.263	8302.913851	0	92488.43947	500929.3759	685068.7266	281294.3036	0	247203.5323	357859.0452	715131.5105	198894.616	16834.27143	99035.06345	0	952503.7548
NEG00549			274.548	338.0877332	952855.5883	570266.4524	876474.5001	564467.3324	4184739.267	7904898.451	1774735.593	308573.8958	701701.3708	3990420.147	2746368.751	11865983	1030999.726	710844.6984	1639341.894	2143009.402	14168060	3686281.122	10084395.66	12087544.02	1362844.669	1921653.949	22731339.42	1541438.936	10086700.16	354429.3297	2357239.631	6004895.586	622841.4763	9249134.603	513388.1284	133408.0756	1522283.281	7050979.281	5307491.413	5841879.575	1873363.263	3420496.859	5340813.558	8833978.184	153677.1766	807980.8438	8887698.892	338603.2581	11971045.18
NEG00550			549.242	323.1456082	390661.9309	152723.4232	1245065.439	117235.4942	686334.1058	1280001.343	243284.3717	238813.7311	124851.8341	2437006.64	3433998.784	2297852.212	200716.8704	58120.25864	294431.0641	449648.0806	2283109.384	1957782.536	2931212.629	4300476.762	318931.672	627746.1056	3413908.104	218242.9812	2227828.696	2486298.771	483181.7541	2286372.824	210137.4189	694254.631	180507.697	82197.24281	531226.8183	889842.0975	1281798.776	603932.5684	195248.8248	546276.7404	728806.5169	5039480.885	783470.8679	280529.3878	1689070.102	218353.6654	3220816.911
NEG00551			185.6295	353.160549	346758.5635	0	173352.627	0	78368.49235	253105.8223	0	60199.03888	0	0	67335.90197	324695.886	39593.69838	0	0	0	593434.1336	0	88154.15299	284603.8745	0	136099.7572	64435.41586	0	0	143445739.3	0	0	334492.5805	72917.69165	0	0	47246.87301	122163.4551	322127.4372	0	0	159447.6588	356465.4025	361051.2238	552011.3512	0	97570.57431	0	437262.8995
NEG00552			59.8338	434.2191416	83599927.15	32377392.76	44781.10168	0	209865.3578	51631.9433	0	27639.33207	0	140479.141	0	0	43315.41097	22322.17131	0	116697.7124	0	59925.62401	0	0	0	0	90802.29698	0	0	1062344.955	220510.0049	0	0	0	0	0	0	0	204357.0973	0	80331.57197	0	0	0	0	0	0	0	0
NEG00553			114.9725	210.088042	15743630.51	6376105.388	0	2008225.059	70419540.44	14042360.45	9858204.301	11891457.18	10515944.58	0	33275409.81	11639609.01	17227744.09	4814639.332	4445912.299	2041430.262	41877153.46	0	6298243.6	8686005.999	15586701.18	35450095.16	34413618.11	11290505.35	0	11286620.97	0	4976396.574	31365609.78	14098583.43	341998.62	9181316.204	5471336.813	13567171.51	6833237.675	19722406.51	41033722.41	7092573.713	27301411.8	10697281.13	28657486	5912152.63	2985592.441	2026361.391	22969028.74
NEG00554			55.6354	304.1221002	1126325.165	2962126.933	16540514.74	512852.6187	2928632.705	2981026.523	2495984.839	583739.819	649855.3207	15810335.47	35862650.65	20244935	13553270.96	2849655.093	1384079.159	2480201.073	3124795.53	36679083.44	14876203.17	6032729.924	3899716.887	1545698.91	10151830.99	1995571.948	34924485.01	3971524.148	3119224.774	18465190.64	3181223.259	32407325.33	797478.2248	874457.1561	2722217.511	4048290.835	32303800.34	6782808.213	2293408.395	4982768.822	5533829.155	18956092.56	1262444.637	516780.4059	4960445.169	856543.709	16347539.6
NEG00555			3.22033	99.01931872	3131548.248	2471067.155	2759358.648	2781975.851	2294773.616	3307366.364	2821698.533	2740455.216	2494730.272	3016877.132	2669878.594	2968243.677	3074152.114	2900042.145	2790491.027	2918867.524	2788761.283	2975124.529	2858968.887	5650578.839	2920156.911	2971267.475	3719585.834	2887283.062	2898264.011	2680321.702	2505660.319	4520860.885	2697892.113	2892071.578	3030805.553	2995112.648	2946116.807	3527449.773	2790843.383	3410085.87	2979296.384	2844726.97	2783380.752	4407439.499	4412218.244	2670842.497	4688088.324	2818476.113	2886325.623
NEG00556			3.224325	94.9798886	64332980.08	60702362.82	68014616.96	65649654.31	69775664.66	61944765.66	63973735.78	55421405.7	69249404.62	76124648.04	59190660.26	78019809.37	68645808.73	61113359.78	72222863.73	55506039.71	67329131.47	64784271.02	68928891.84	71988940.74	66052090.5	62768135.26	74942597.79	56117329.44	60157849.12	66111321.4	65319253.05	67046987.22	70977678.79	65465079.1	61457874.92	71231310.82	81392365.53	53631780.23	75327533.99	70910090.93	82107508.49	68070587.21	71918412.04	65123393.36	68718179.88	60585656.22	69756895.26	57327600.39	54951560.07
NEG00557			3.22576	76.96924639	0	0	3678146.106	3298160.729	3716229.625	3363470.514	4037968.39	0	0	0	3742902.033	4608344.475	3535589.951	4537318.166	3082465.554	2986584.465	3426469.837	3859262.175	4384037.635	4754337.532	4558402.737	0	4570957.994	3449981.314	3378372.767	4099837.195	2436928.656	4197265.142	3735939.955	4050023.199	2343131.333	0	3742659.703	2693861.855	4721006.612	3831445.314	4253338.221	4483821.816	4930188.162	4066865.853	2138206.381	2429577.006	4058852.969	3362921.387	3318764.749
NEG00558			3.2285	101.0600637	6698746.837	6916715.2	7038957.199	0	6967037.689	6708989.322	6561881.511	6737013.386	6714499.176	6431703.634	6823161.999	6905923.321	6689964.114	6854322.155	6852630.113	6761408.158	7259592.854	6705094.202	6689074.944	6790133.883	6420573.38	6605056.069	8528772.706	6623346.118	8008142.624	6028911.051	7065065.59	7899506.545	7092717.697	6611019.176	6857425.553	6660238.885	7076659.009	6388682.673	7458768.352	8275288.599	6727527.741	6875767.704	8472246.374	6877090.395	6735018.247	6663375.705	6304712.82	6905311.45	6310783.148
NEG00559			3.229645	210.1496193	0	1807186.52	0	0	917347.8775	0	1100854.269	0	0	1434658.361	928011.2141	0	0	1756735.525	1250377.23	0	0	1510244.74	1353912.345	0	1022560.299	0	0	0	0	1449606.495	1502432.358	1250361.529	0	1121425.48	0	0	1868609.123	1017775.489	1182526.743	0	1070029.864	0	1166982.236	1587272.782	0	1287356.635	0	0	1100232.608
NEG00560		Phosphate	3.23009	95.97948271	1172797.48	2881136.724	0	2017385.68	2149451.422	2309657.352	2308558.701	2307161.31	1666234.76	2784485.382	2134278.282	4200405.545	1953531.385	2645641.064	3621197.373	2175397.098	3871061.399	2595549.162	2439566.733	2555048.93	2221243.251	1666861.516	2698948.71	2354462.018	3451392.438	2311853.578	2594016.359	2238982.252	2388136.16	1538243.228	1783017.918	2720488.524	2947526.233	1803150.732	2866735.516	2667196.783	1905103.345	2039703.941	2804309.16	1451515.698	1642754.352	2212484.586	3733583.837	2512675.309	2462359.31
NEG00561			3.231835	179.0377435	1028430.818	1264490.399	0	0	0	1764527.897	0	0	0	0	0	0	0	1594118.964	0	0	0	1796064.249	0	0	0	1474913.996	0	0	0	1475453.652	1454614.666	0	0	1273748.286	0	0	2482687.727	1886128.683	0	0	0	0	0	0	1650658.021	0	1555223.692	2314951.662	0
NEG00562		Methyl viologen	3.239355	258.1708541	0	0	0	0	375952.8979	375402.638	0	0	0	478165.0873	559603.6159	273904.1057	0	0	0	470642.4655	0	580025.7019	0	0	0	0	0	0	385756.7035	0	0	296842.605	0	268407.3232	0	0	0	523891.6151	0	0	402026.6715	0	0	316062.531	472681.2951	0	491635.4785	0	264136.9363
NEG00563			3.23948	206.1546645	0	0	778949.5413	967339.5821	0	657781.5374	1127074.861	0	831774.8777	946839.8408	811480.8072	904736.9629	870439.2694	1014357.225	884823.4346	856997.5173	1009424.681	890258.9325	597371.5113	773037.5664	817225.8928	0	0	998650.0259	743041.9386	1006978.727	902177.2137	993230.4811	1081986.035	832436.6232	0	0	999824.3481	659465.5919	0	0	975166.309	1027746.06	0	0	866863.9189	0	906415.0682	0	583524.2158
NEG00564			3.24126	119.0162962	19176271.12	0	22289658.75	15885763.72	21794799.09	17996568.93	21459491.77	0	20955007.77	20403313.77	20738868.31	21470821.94	19760166.1	0	0	16643646.42	21745258.33	19232879.76	19896799.09	15785571.41	15569098.54	0	21709471.68	15080589.51	16307143.85	20516715.79	19428755.18	19350279.86	21731720.57	19313382.08	0	0	23056588.72	15004051.13	22498079.96	20013957.6	23313845.98	21566445.36	21315349.11	18410660.75	19764929.31	15654220.02	21068407.82	0	15501648.19
NEG00565			3.24126	140.0459807	992655.1404	679195.7109	653120.9772	822473.0682	332094.7324	747851.1045	786709.9713	550172.3981	457381.6296	928384.7466	1010514.599	772495.2	757410.7147	938799.0048	581475.6314	998736.2673	462479.0691	569224.2688	1016818.061	904693.3208	975278.3601	782831.2562	924729.804	588807.933	1055602.67	910540.2654	1199502.038	937959.793	627016.7413	672673.6091	887854.8218	622155.3411	619546.2087	1094225.353	1008996.796	1284110.57	1009763.401	365592.809	582367.6608	931877.433	773248.7208	417633.5435	932820.4967	470041.4001	891553.265
NEG00566			3.24238	172.9575056	11526336.53	9122242.733	9238158.449	8229773.416	11028737.66	9373054.875	12298499.94	7929877.858	11471465.84	12061734.43	8986715.439	11270040.11	10247538.65	9788088.081	10656629.99	8420624.742	11777252.86	10881503.59	9988462.149	7862863.237	9198842.744	10493397.08	10615459.92	7745310.053	7918960.422	10522764.39	8450108.68	9519253.18	12154941.83	6319051.239	9441294.902	9508329.287	10016271.2	7278987.339	12479554.79	10658134.56	11674691.4	7952625.223	12942932.4	10066128.2	11063906.02	10921131.07	10120440.68	9544586.296	7368699.172
NEG00567		2,8-bis-Trifluoromethyl-4-quinoline carboxylic acid	3.24269	310.1737057	0	0	380602.4051	0	361911.8331	393555.6361	0	0	0	443470.8904	427819.1627	0	0	390649.57	363670.03	427346.8032	0	367058.8218	359293.2501	375461.3823	405465.0489	0	0	358884.7251	403489.5107	0	341803.4123	394733.3057	458243.1908	344099.3779	0	0	514952.0595	0	0	479186.8332	329083.6534	475634.731	511206.6304	0	373004.7788	0	421146.1591	321419.5273	246309.5118
NEG00568			3.24522	182.0314656	476281.132	827511.3015	477743.701	334132.2495	341721.3287	371969.7276	526726.2874	520377.2161	529050.8043	635699.0557	544869.4615	327934.1137	615871.4823	431147.0742	401378.3297	684131.2445	194598.3966	405737.5634	432134.4532	399185.7132	460978.1943	444848.3941	669182.7445	434314.8314	469620.6561	459866.6587	562822.6861	757791.8666	377044.653	277460.817	525612.8778	655052.6382	491434.2362	459431.3177	292310.2274	460686.9342	420811.3899	408936.7734	441771.2661	598282.8035	508177.3859	366535.4664	437639.3093	587036.4092	486143.875
NEG00569			3.247245	232.924258	1138393.917	3000769.354	1400816.504	2569840.303	2670533.385	2094087.997	0	1332163.085	0	2291707.527	1628863.918	2670630.872	1890456.161	2113369.455	2666724.374	2079223.136	2998947.14	2161242.274	1979332.015	1795577.776	0	0	2790229.403	1309107.086	1521057.893	2704031.968	2013598.777	0	2943312.696	0	1502983.66	3050745.711	2203984.798	2241800.327	3205139.917	2422619.485	2948462.114	0	0	0	2215699.928	2623812.379	2102896.122	1423024.042	1750627.329
NEG00570		Monobromobisphenol A	3.24878	308.1864716	0	0	0	0	273049.7097	0	0	0	0	338330.2217	0	174996.229	0	0	0	0	0	213900.6375	251207.082	0	0	0	0	0	0	0	343443.0805	0	0	356755.1479	0	0	0	215378.7433	0	191864.5742	301951.1601	0	0	0	0	0	336382.191	313065.2837	214914.3942
NEG00571			3.26474	231.9432076	0	262683.699	210547.8657	254498.2983	0	209420.4986	0	0	0	0	293908.718	0	0	307061.2432	0	0	425711.351	288750.9144	0	272818.3591	246201.7362	400590.1265	523882.9227	0	215605.6278	303488.5194	0	172054.9502	221692.0461	186818.3626	0	0	0	0	0	0	240729.9981	287579.8408	405797.0025	399423.3691	288930.7479	0	0	265312.2354	206363.2135
NEG00572			3.78577	125.0350375	1001916.012	862474.1256	950178.4381	726575.5907	593956.3843	897056.9995	700732.9631	972330.2252	822345.0703	755870.934	688093.2956	666278.9843	845010.4082	810113.7407	824888.1751	834240.2729	768557.5282	735041.9852	863328.1238	749330.1121	758851.7885	794756.0207	1100911.969	754449.6011	884989.6499	988136.8018	868258.2671	930961.4606	623141.0961	896173.6714	866690.1093	843070.2915	726881.439	1310528.57	1095502.644	797972.3189	831734.6545	743705.8674	722219.6138	1045454.125	902141.8904	659385.2032	849778.3407	738134.7181	965982.7127
NEG00573			3.885545	328.1844302	0	0	321533.7598	0	296334.7228	0	0	0	266231.2173	388134.2777	0	0	291856.8675	0	0	291093.3468	0	0	0	0	0	359875.6586	0	0	0	0	206042.5841	321319.3119	0	223868.5776	0	0	634147.9433	0	378119.5368	0	380406.5256	0	0	258353.3588	0	0	0	264024.3816	206746.7677
NEG00574		Chlorobenzilate	4.35046	326.1970066	0	0	319779.8911	0	0	0	335114.702	0	0	0	0	0	262764.4807	0	319427.0075	0	0	242788.035	329278.3641	0	337464.5189	189732.4812	0	239864.949	196873.6142	0	0	0	342973.969	119751.1046	0	0	207526.0467	0	377107.5398	163332.9072	415821.8947	168255.4434	0	172057.1092	0	0	0	0	0
NEG00575			4.38762	242.1759392	317612.9925	314033.4316	323012.8486	293946.5005	326931.3621	281982.5301	326872.8499	297714.1771	303496.2825	340705.688	243076.1964	307332.4246	291341.628	323917.1583	338281.6602	303498.3658	478162.6062	291964.8497	281308.8252	312176.8302	271596.4217	271153.9229	435136.5619	279210.8497	199520.7624	320554.612	249215.835	254622.1502	296211.1417	289526.1406	273302.4268	314105.5788	381630.4886	419025.8336	327253.371	299543.5539	334188.5838	282469.0506	372661.5141	305800.7768	288942.947	288157.1594	200269.8325	309178.9565	366629.5945
NEG00576			4.39366	235.1812351	0	264128.4064	0	284430.1013	0	0	0	0	0	0	262736.2089	0	0	0	0	0	339009.3787	0	0	0	356452.873	307962.8246	362120.4621	231335.528	0	0	309051.6704	274504.3273	396155.0555	285559.3733	0	0	310802.1412	0	0	286467.8814	269122.7448	0	309684.9131	377603.2979	0	0	0	0	228615.6184
NEG00577			4.4099	233.9239775	0	243421.355	0	373409.2505	0	0	0	0	232394.9062	369778.5606	0	395864.2479	0	0	240847.4286	0	0	203287.6687	144346.2169	190326.6563	212147.5865	0	0	345112.1639	0	0	0	0	0	0	0	422190.2289	539645.8102	89001.50261	0	373218.185	253799.6126	0	0	0	339740.7125	0	0	0	295226.8542
NEG00578			4.41044	176.9832181	3100952.671	3023586.558	1936708.593	2468202.734	2653251.687	2483926.802	2689308.11	0	0	3005716.343	2053148.899	2347220.702	2808796.979	0	3124379.136	3179476.416	2943500.584	3074394.922	3353872.895	3432641.097	2042096.172	0	2581687.191	2648013.683	2942708.57	3239164.041	3060344.891	3124466.476	2794271.207	1773144.111	0	0	3206344.14	3202163.434	2770727.666	3072017.644	3015198.103	2866369.545	3260592.567	3324845.636	3383455.446	2334435.43	2510455.622	0	2280553.731
NEG00579			4.41044	292.8912586	467150.1364	227386.0599	0	407617.2751	264067.2645	0	0	0	0	268488.4096	221837.3733	0	506403.2449	513917.9262	490169.4671	388161.4946	244690.162	529028.3646	0	394865.4693	0	429866.1254	549802.5761	281339.9508	345199.9801	0	0	0	387854.8716	361272.2362	0	457509.8861	687721.528	387009.254	634609.2987	0	336119.132	0	709425.8797	334037.5648	0	503497.356	0	570132.3232	0
NEG00580			4.412855	96.97672977	1317975.673	2493976.315	1630821.849	1589784.214	1888371.795	1270743.283	1705529.43	1305218.488	1591936.618	1771190.273	1588356.093	2676221.337	1356790.57	1889669.906	1186945.974	1590314.468	1935970.421	1641782.281	1321937.67	1841653.028	1424095.993	888773.4977	1491938.678	1309741.857	1295258.194	1439329.472	1605869.889	2358633.364	2337169.155	1864857.81	1641921.848	942809.0426	2002020.872	1200551.474	1039086.192	1753466.725	1053701.05	1487564.959	1871424.283	1696415.16	1494962.26	1687663.244	1374721.312	1456981.402	1361440.725
NEG00581			4.4142	196.9938367	1040879.99	2492330.01	1237566.919	1937619.246	2431624.456	2236081.535	2121978.006	1252679.966	0	2137751.339	1435462.245	2243886.833	2057743.746	2257449.821	2510721.464	1507237.889	2512735.203	2235201.255	1936179.221	1533579.662	2229120.738	1946954.139	2163246.731	1740632.19	1442041.878	0	0	1913400.765	2469465.993	2043536.366	0	0	3963575.503	1137851.88	2577241.881	2145309.792	1771964.803	2485104.887	2580941.189	1805302.682	2234663.653	1568674.554	2096383.2	2453394.842	1286148.855
NEG00582			4.41496	173.9570267	721821.9486	778032.7711	714758.7139	770226.037	593765.9772	774442.7169	957908.4751	709090.085	1407017.083	846047.1115	579181.029	928804.1311	1048817.998	804978.4377	852770.5533	686180.9148	698856.6701	761985.5803	895976.775	595721.7118	738556.8275	1011546.78	454556.6514	901147.0261	729616.0336	439677.1078	654046.5465	796260.2321	1220863.39	559772.1716	875387.457	995952.1069	732151.6675	625064.384	980483.3358	1006794.14	1063511.457	1024158.967	934353.0165	1315811.372	508606.9227	1092840.221	1006224.846	835698.7443	857357.0024
NEG00583			4.41624	314.9274048	358532.2534	782480.6719	283103.3131	456693.6099	427500.3783	391888.2042	473404.7613	461531.4215	470169.3823	465188.8655	487619.1109	441003.8311	554759.0463	611680.1985	628610.5549	474319.5362	392373.68	600579.798	599421.1888	464162.4404	355582.5831	481049.8363	370117.4177	637785.6074	444654.0981	447599.7622	615426.3821	454028.5376	516213.4232	651611.706	454717.3139	606920.5228	603580.2797	347204.0657	496421.3497	435531.592	553993.6147	524058.5187	702939.7232	407483.4938	479892.0075	429306.4047	416342.6823	409725.6177	393966.1521
NEG00584			4.42067	82.0403261	453615.4063	464435.7887	0	368663.9659	0	671691.6558	0	435222.5378	0	317247.2652	258917.2122	321491.8085	0	256981.4046	368198.9675	267247.8576	742680.01	387644.7356	608672.3919	0	0	466968.8226	511604.4184	468538.6611	262230.2569	662270.9317	431816.4124	372099.8407	0	0	0	0	332502.5524	289924.57	0	347257.9656	373999.755	0	144598.299	479104.2813	519234.8459	0	438071.0938	0	0
NEG00585			4.455465	92.02465805	778043.8477	865660.0886	843023.8094	745036.6734	745819.5851	846348.1936	792610.7474	1071774.199	1022094.797	884619.5455	869290.518	712132.6557	839748.6093	790095.7339	1134414.374	986498.6328	896852.0062	965571.6098	1063225.004	536004.5303	764160.1445	794674.5551	1264774.971	1428186.591	977795.0858	932923.3874	866003.4618	1125180.48	838148.4332	713863.5914	749145.3219	789905.9303	746258.1622	727747.8253	689179.9185	718762.7863	990936.7707	755350.9297	645217.9881	768090.3948	825970.9225	706002.3618	825950.634	738528.3524	1060155.177
NEG00586			4.971285	158.0817715	658668.5313	0	0	659004.7816	0	0	0	0	712548.8638	936922.1041	636242.0756	0	862462.651	0	0	932244.1696	335097.3673	0	0	0	600156.3358	713511.7431	0	0	746473.6718	749248.5374	531525.3304	0	523885.8046	0	0	0	666350.4555	808432.2751	0	941410.0001	0	0	821373.6379	960879.5114	0	0	0	0	0
NEG00587			5.060545	176.0185837	440000.4214	514664.9714	370720.935	406380.3346	453297.4825	372684.0287	470266.2539	430682.331	405484.9163	506075.5872	376960.5827	342927.916	567295.8663	479762.8753	558961.8501	418793.8483	567006.8799	455095.1108	562365.9212	421588.7085	451290.4813	491022.1387	568740.6797	503209.4888	493031.1824	509076.0255	472772.2995	261049.8531	547730.5035	460406.8729	305920.4777	430925.0358	809842.8847	454692.8072	972232.2466	313494.9889	550533.6485	455080.8229	451373.0149	573648.691	536256.4233	420193.4319	432074.0314	493172.3425	420403.517
NEG00588			5.48351	109.0512752	0	7044834.316	8104560.713	6927412.733	5976441.753	6987910.049	5006047.641	0	0	6703632.587	4297086.211	6345015.947	0	0	5779850.337	5325156.873	0	6572460.699	6214066.69	4202146.298	4142660.8	7355142.595	6365002.047	7082079.207	4666193.529	7345275.506	6511109.373	6665930.836	8282136.239	6594731.725	5064172.191	0	0	0	7230958.249	6814664.528	4620644.941	7562203.286	7153464.473	4035872.068	7387324.673	7183726.586	0	8848911.228	6733077.391
NEG00589			5.48351	156.9903826	5072046.686	3767780.786	3129238.409	2914517.445	3369638.888	5396442.278	3539405.197	4131275.953	3556085.039	3862270.466	4338577.87	3295004.065	4063527.999	4064080.722	3994346.795	7260521.518	3385183.966	5137455.324	2909534.739	3203301.256	5352011.006	3854139.335	2910449.125	3579760.389	6202989.323	4829380.121	3480282.042	4591331.32	3023943.153	3382955.82	4828917.016	3989061.568	4314899.444	3719177.324	2301435.811	5736144.182	3590819.673	3067769.74	3718456.687	4068303.186	3916577.192	3746365.913	6327353.608	3124350.793	3927624.564
NEG00590			5.49444	154.0365422	56234533.52	56863703.25	53943211.39	48169031.49	51735980.81	50207134.82	59905232.25	48595119.72	52455554.92	63641552.45	58828426.88	72469333.49	54963303.45	72142493.99	52205162.41	56710213.18	64837416.52	63499006.04	57895603.46	51122994.75	58428161.86	52317412.31	68340415.26	50167632.74	57180532.2	65984680.53	61556651.65	63160305.86	51156835.78	54167453.01	55942467.14	64958492.35	56359181.78	58448007.99	59434480.45	57221234.28	61644160.78	49852930.08	54862954.26	67703265.37	53302559.07	47429391.22	61553742.46	49057436.27	47558019.11
NEG00591			5.49568	141.0162852	46534640.61	45286078.74	57699865.16	39613690.1	41565032.99	46398422.83	48552859.72	49052359.31	55910631.23	57733643.04	53344493.64	49879517.28	45906147.5	45320161.04	51237965.5	65868167.63	55577800.77	58408862.04	70586186.6	54590116.21	41717555.62	49393654.1	56866321.38	56000234.82	67152409.54	65720611.6	52926743.13	66908515.37	53338705.13	41727041.36	41931767.41	39314727.02	43597671.64	67363791.41	51342538.71	49040039.13	47012941.99	42120506.91	56432267	65945859.24	61712667.23	38675384.58	36099766.84	42910655.45	37921665.46
NEG00592			5.56059	194.939469	350125.0309	527280.7073	430623.7317	312801.4526	475061.1564	482380.468	500477.5285	379286.2367	416448.4823	332272.3109	404360.7141	374586.7427	375511.5631	369417.3633	305094.9068	363330.4681	376699.53	365963.7523	381777.6362	619449.2605	406132.4842	354959.7515	438480.2318	544174.2448	451606.3694	491113.5543	312911.3203	233519.733	264414.8349	409969.5629	353436.2652	336001.5235	422164.0941	404145.5267	290480.8241	375472.9593	497039.7946	652636.0091	365811.0602	499563.7135	394730.335	484443.176	291693.1897	210809.8951	307354.0396
NEG00593			5.56478	184.9374591	321135.3137	380923.7765	369494.4886	382316.9024	381412.1515	311021.7646	382856.7036	382533.4684	435198.1833	387613.3338	425941.2317	362515.9507	360296.9475	400736.7581	690635.9854	536305.208	619794.5398	373469.3409	381062.6803	332794.2899	272707.2482	421380.0348	517291.7028	430841.8275	278182.8136	497511.8783	369533.5548	571927.1434	413427.7484	342719.6457	348754.4598	361254.0531	386533.2153	341886.0388	388317.3158	328692.2818	428986.2554	420453.7495	274260.0467	356179.7586	317192.5315	360371.7729	450938.3226	363709.7424	342874.6394
NEG00594			5.583095	73.02866412	0	26192418.38	0	0	0	21059701.16	0	18498816.89	0	0	0	0	23556717.07	0	0	0	23829893.41	0	0	0	0	0	24530640.66	0	0	17287947.38	0	23403155.81	0	24262009.84	0	21464699.75	0	0	17424828.42	24168003.26	0	23753589.15	17298919.41	0	0	0	0	0	22867526.54
NEG00595			5.585675	127.0255472	11468736.12	11504604.61	13552814.02	12774967.82	15703015.94	11879815.35	12660134.35	10523514.6	10991889.14	13479230.99	9985349.51	15144533.91	13676070.63	12398156.71	10697017.01	11522467.11	13495415.58	10330833.63	16097748.98	9107810.85	11872152.36	10804431.78	9706086.097	10663680.52	12855512.48	13670145.18	12592349.84	13023389.44	13258764.9	14159893.77	11191438.23	10617851.79	11442140.09	11258420.02	15861190.81	8941759.971	14569127.07	11277963.3	13973322.27	13928276.12	12279020.86	9850725.157	14365393.22	10083125.63	15366062.86
NEG00596			5.601735	201.0250595	4100295.33	1711399.349	1368784.049	1443724.978	1882827.26	1505041.254	2688806.722	1576118.139	1968171.953	1549851.153	1584720.337	1698672.87	1911031.874	2095120.193	2196010.438	1981357.772	1542310.943	1340464.372	1734463.761	1680660.393	908752.542	1450280.49	1532474.797	1582717.9	1152504.416	1154551.288	1282770.235	1433108.69	2119607.09	1690530.237	1818782.799	1250439.572	2673145.964	1485890.777	1849581.041	1250098.097	1626591.901	1749481.247	1672848.09	1442872.771	1562276.616	1639232.131	2616541.565	1702118.335	1100749.987
NEG00597		Cobaltous sulfate	5.605485	156.0007956	710857.6922	1818701.807	1106922.271	1299793.22	1555647.383	753884.9085	1455630.294	701729.4551	1194989.893	850417.9412	814152.6241	1216160.343	1133470.222	1187650.288	679558.6321	1693480.536	1255783.224	1175686.633	1207165.838	912795.6962	1519898.052	1106364.593	1561759.855	1170503.523	1199534.926	1319810.785	1536333.394	1327443.994	903645.3785	1136953.441	1139384.488	1169363.583	1005198.224	1079245.743	1227244.68	1238821.537	1391910.234	1370489.418	1525098.01	1406814.918	1470404.263	1537576.905	852538.3785	1528863.534	1253132.238
NEG00598			5.60712	132.0561601	440945.3397	293434.2436	405930.9627	336993.4531	272338.0236	205368.2902	327261.0482	540004.3554	474038.7299	230776.0227	405146.6192	197110.1202	549235.0473	452701.4549	441045.0928	276919.2229	480179.869	487145.4101	249307.1108	168731.6666	374941.6474	291890.8977	286580.0585	296704.2321	191819.3453	423213.3317	326525.1611	290491.0697	293722.1544	200714.0099	399626.4564	357511.6113	268408.346	131920.5998	228745.1808	370361.5621	304666.7717	318124.6072	489154.6702	180445.1348	161979.5025	617791.1729	187873.6063	319327.1301	435019.6897
NEG00599			5.61143	208.0134694	294028.1486	262707.4237	164035.8283	243923.6727	259425.8382	318707.7378	316711.5227	260675.1077	274922.0114	423969.2903	296105.7208	337982.4086	272232.1828	276123.6928	294987.3599	235426.0772	74917.89742	265008.074	268265.0695	282942.4253	305452.9712	250738.7315	249126.7102	284647.4023	284991.3302	247812.1693	274904.7809	263479.3162	278334.1035	325148.4924	304973.4282	309344.6653	228933.0557	339487.5065	364889.39	273708.3305	315662.321	266014.0267	303935.2428	297943.4376	125387.4466	279293.1904	263995.7254	324015.5771	283304.3778
NEG00600			5.617215	133.944147	920839.9426	1151105.048	1190285.974	924723.925	1641515.589	1176183.995	1324231.709	1326503.327	1218768.134	1206242.682	1043374.198	546969.2887	1431185.83	958547.2346	1183419.82	1383784.864	1673117.478	1037709.79	1152589.127	702216.6994	1047371.906	1428391.869	1049840.564	953774.9548	618369.0631	1353651.149	849204.7292	1225976.173	1909223.802	675461.4309	1131105.522	1164871.843	549582.5484	1488805.152	565976.2956	1177925.789	808106.5339	1752205.982	1139334.839	1406846.271	1298454.256	1476467.588	477342.0519	635372.3357	1341236.617
NEG00601		Selfotel	9.28095	224.1653007	323125.6403	225757.8705	152916.8199	108573.5748	172032.9062	187758.6945	215668.9443	241194.521	185080.2419	165343.7385	202302.2733	179059.1053	227795.4329	154367.6079	134264.5257	189564.2213	172639.7781	201614.833	162993.6435	224210.8902	357074.1121	219176.185	163688.9638	177424.8469	204201.0959	168786.0291	436168.8213	181558.6766	182134.7736	146993.1072	211521.7435	329976.3926	188288.4	206313.0311	150638.0158	150025.2106	155065.452	156499.8582	167921.0917	213418.6524	164023.8595	283478.8919	176027.9599	164183.3729	193956.1239
NEG00602			12.7803	128.9009714	223524.7635	188194.9283	216654.3368	232569.3957	245481.9333	238952.0674	189827.0251	203970.9492	225392.1071	209758.0005	224108.0464	238568.6017	212027.2129	161983.4233	401788.2176	247089.7894	228871.4256	223645.6522	220740.7285	242816.7259	231784.609	252927.9221	222187.9108	232887.3454	191160.3975	209195.8888	186750.0471	200063.9777	195178.6887	220743.8507	237318.9072	203942.9264	292707.5159	295042.0436	203369.8842	214300.0619	479087.9077	190487.7181	273977.9144	193149.2468	232369.8607	310846.0676	199178.7816	220382.5998	144869.9009
NEG00603			15.89005	118.0404065	440445.5543	528156.9849	873970.0133	610168.7397	599744.7243	542103.4136	433129.7361	653634.1885	692757.1901	325393.039	1470429.074	481477.9125	644396.6516	907238.4314	495618.1244	668036.0732	634766.3526	583733.1863	443728.6937	397100.6195	570588.75	607006.7872	649568.8917	597119.5156	780203.0328	555603.1324	641228.1958	8682377.057	1100848.178	553015.1951	790289.6055	560850.4826	572521.9452	630681.1687	597530.2642	972179.4954	939248.3513	395055.3299	570351.5849	812067.5782	910277.0023	1041477.056	401199.686	633111.3617	500270.842
NEG00604			16.58635	119.0162942	13470881.58	13573409.9	13941434.2	13029425.9	12872956	13530354.18	14553335.99	15325000.36	12718286.35	13898519.6	13915456.82	15211633.87	12904387.27	13519922.8	14279511.06	11911255.7	13622439.47	15347076.21	11743614.52	13008571.77	12257146.12	13729199.67	13013984.06	12266605.87	14185981.77	12748946.45	13719984.48	14060478.16	13495034.38	14413913.17	13191012.22	12770518.41	13670331.54	7653595.726	14500322.75	15086847.83	10929776.48	14268339.78	14468762.69	13902732.73	12378210.06	13069140.54	13794123.22	13474834.14	13636248.11
NEG00605			16.9251	125.0350354	2458332.527	966198.9857	2384381.002	5891280.006	1020022.509	2130534.927	1046532.079	3519161.236	910858.7227	1335478.388	1645464.39	6837207.539	950884.2324	1024755.85	1772526.683	1031311.896	961503.919	906898.918	21371826.99	155396014.4	856793.9794	1003695.702	1140918.21	848491.5862	74076144.64	1206924.194	1109500.794	1051791.878	742089.0238	755912.0156	995534.1343	958158.1067	790629.6934	763204.4435	810598.0675	4094023.465	10471325.65	1490649.359	856797.0679	658431.5211	1469677.306	866543.3036	9874636.247	861251.1491	9102439.911
NEG00606			17.159	210.1496531	1805561.612	1046669.461	1520709.55	1113655.064	2011146.07	1730048.053	1995642.533	1428739.692	1695795.361	1932607.762	903900.7622	1699212.955	1782628.786	1718901.499	1485988.399	1740492.644	1626935.21	1817219.336	1594110.213	1609546.547	1664257.895	1674430.92	1380003.444	839434.1393	1318009.643	1721794.954	1630046.758	1132078.436	1363299.797	1988274.23	1778236.523	1802527.84	1411330.815	814439.9617	1954824.806	1726472.807	3207521.521	1699883.231	2058962.739	1816789.121	1561857.239	1941931.256	1349062.746	1790386.062	1670198.005
NEG00607		Methyl viologen	17.26165	258.1708549	361647.3063	380423.5366	348226.6069	417408.0098	505683.6605	322751.3168	404013.8672	270971.61	392688.994	446120.6867	331215.7261	417966.9638	376239.0536	424818.6107	321473.7636	212741.3787	410425.0625	231013.9486	298611.2062	394175.3476	342647.5255	268607.1569	302513.4666	342112.9957	410510.0884	296418.1474	335649.0082	249890.5257	312350.7329	217802.9895	406066.8201	352855.9388	318441.8625	416332.339	314957.5821	320873.7914	320493.4088	312002.2869	334903.3647	246242.2217	414908.9971	387123.484	344907.9783	315852.0692	466676.3269
NEG00608			17.3552	96.97672554	886918.6644	816775.758	896897.319	1171866.469	937791.1851	1034607.379	949539.437	1684959.074	942523.6654	999387.2821	769133.8461	564870.2672	943941.489	1413345.183	795091.0864	867928.3295	966289.1796	944101.6176	802422.6073	854279.7587	616866.8434	934297.2932	868340.7873	860368.2414	2544850.876	797612.9772	1262053.505	603778.4923	790868.0466	734334.169	1215397.624	757799.5745	1259673.392	920354.8795	851548.1364	934506.4173	928706.4121	801847.2497	653353.8309	984930.606	976781.3779	988261.9957	1035885.42	975386.245	762823.3347
NEG00609			17.3597	179.037692	1287621.699	1234878.168	1795911.807	1518629.414	1637707.367	1753391.246	1581688.335	2335081.165	1662049.548	1618495.713	6442852.11	1653859.484	1964845.868	1444246.465	1874136.923	1518718.455	1679481.649	1142947.469	1648220.166	1557549.997	1490034.739	2068954.736	1354448.601	1562452.656	1397523.984	1459360.232	1807928.502	1511994.209	1751737.093	1504904.558	1604320.306	1517345.827	1523165.371	1021704.138	7965916.009	1669593.348	1616665.882	1407640.986	1569295.384	1551925.132	1895961.476	1738837.312	1245043.629	1567243.659	1482187.456
NEG00610			17.45245	206.1546612	1165429.983	1241446.545	699411.944	1166817.036	1156914.981	880026.3162	1210862.245	938062.4316	640105.963	1317492.647	658644.3427	1160578.224	1219581.927	1261063.665	1361771.701	1149345.953	1154914.711	1200718.342	692844.9391	727713.0219	684890.658	1106368.613	997841.1985	1145632.568	775907.8824	1180914.053	797615.3232	685793.8601	1198116.195	1282316.843	1030357.293	1096623.965	1259409.671	1394936.558	1011748.503	1072318.2	756654.9122	1175855.754	1112105.78	1188829.09	600724.305	1063011.065	706850.7478	997912.9173	963096.6437
NEG00611			17.461	127.0255366	13045149.12	12949101.05	12539705.83	11625474.44	11894535.62	10747156.64	11802677.66	9129946.5	11954775.81	11915131.6	13281904.11	13324602.87	11377965.71	12803226.52	10820545.45	11878505.32	11334289.75	11319737.67	11249224.9	9813026.366	11559524.52	11273005.81	12072776.72	10864468.93	8155430.528	12500945.15	13376008.09	7948381.135	11373885.93	12514229.16	11844630.41	12158647.21	10013717.75	12268743.66	12790249.08	11999899.72	12263674.4	9936202.86	12477379.52	11964302.45	10953220.01	9886828.243	13075534.36	10037069.68	12550483.83
NEG00612		Monobromobisphenol A	17.461	308.1864639	328420.6754	256719.7451	244854.6592	259477.864	241053.0458	240477.6522	258676.2114	129660.766	249611.9957	308891.2365	287133.6662	309229.9572	273037.7652	293110.8831	298043.9724	209367.5283	287117.2473	161955.2001	351758.5944	270027.9156	250683.9891	223806.1186	237081.1264	243171.5338	208546.5712	222071.2483	253375.7226	263022.7621	275109.6292	284586.811	281568.6996	272352.4533	276189.324	161929.0222	234774.5975	216930.6258	271632.4022	250944.3762	327643.6229	247349.9773	231242.4269	241587.4016	327287.1	161465.8909	328909.1967
NEG00613			17.4822	94.97989244	44145425.16	48485790.9	43431680.05	38421546.43	46589895.03	44190697.56	39296656.96	32899695.42	43347687.28	49551866.6	34620042.69	47790674.34	45420969.96	48834633.06	38335074.36	42877106.71	43033202.15	40962899.81	39916902.89	41153819.1	41737775.86	38646458.39	40594852.84	42641061.03	39346217.84	41710249.39	52403849.73	41137415.8	43403337.63	41430353.04	49537737.76	50267445.94	42271234.21	48818219.87	46524268.85	44794270.69	41444210.03	46453046.38	45014731.76	41041156.65	43411237.61	45360544.37	41101232.72	37963817.82	46765175.82
NEG00614			17.5308	182.0314656	620638.9737	358633.1829	549340.6001	369044.1315	434009.2109	648817.0424	507350.2963	537289.3836	444186.2498	471232.9734	610044.9537	443216.2554	506526.5798	457885.5169	534479.3589	604430.5779	359084.6913	543804.2325	438281.1808	513160.1949	593088.4769	474161.7162	398859.6763	473926.3136	515154.8793	441859.473	549535.8852	359577.5725	337390.8749	361842.1122	550695.3465	457333.6691	273380.1543	555666.6049	275617.5391	419549.7807	569081.102	363635.7794	512732.8026	274556.124	526017.5623	446794.7599	479254.4306	250384.0228	618003.2334
NEG00615			17.5418	196.9938467	1175163.008	1318183.843	1204318.897	802086.5852	1171315.357	1190339.216	1197604.55	1332340.996	1339949.115	1255251.082	1553146.565	1555336.549	1088446.222	1745336.174	1272696.044	1221359.616	1368087.879	1559953.576	1246810.094	1524716.533	1255519.372	1491519	1527738.292	819637.7097	1047612.474	1041377.262	1140378.514	1031901.031	1316345.248	1624186.887	1258394.279	1376818.527	1964451.257	725850.5253	1694231.772	1210183.586	1200023.101	1554524.651	1259978.43	1485119.331	1092594.785	945390.2943	1198730.686	1350216.05	1044933.873
NEG00616			17.5467	172.957473	5329216.125	6668945.456	6945668.849	7264064.521	7294964.741	6104140.489	5891375.941	1200005442	5454029.614	8753419.582	4279712.257	7142204.367	6988874.903	7058581.99	6295471.97	6209870.395	6393738.171	6532765.837	5667964.018	6335121.002	6668857.754	6036248.7	6404645.99	3640112.19	4790673.671	5478958.249	6342743.895	5746669.558	6681877.976	4704082.383	6314043.272	6130120.166	6187327.785	5305521.041	7430294.562	6815317.572	7646952.884	7518136.303	6701608.186	6096625.035	4076144.927	7011553.382	6837816.528	5689294.224	6179656.976
NEG00617			17.5483	76.96923168	2272566.471	2317929.393	2170661.466	2102266.909	1921171.776	2003190.881	2128319.437	1905825.325	1968980.938	2105614.438	2316533.483	2484921.329	1894302.103	2343830.074	2094918.855	2652554.154	2390270.839	2557166.114	1950043.715	2005896.461	1902670.578	2047915.443	2248719.905	1968568.211	2057401.847	1932697.527	1826924.106	2361060.479	1969725.814	2128883.404	2215567.349	2515354.898	2709991.819	1882412.587	2700631.359	2385528.673	2272550.932	2130500.497	2403520.917	2164026.945	1836584.683	2161495.872	1905290.148	2039723.098	2305790.377
NEG00618			17.55515	231.9431958	256093.655	261199.8707	385195.2737	406751.6374	474653.375	325303.2492	389679.7845	241436.4074	470973.6427	316696.8604	238470.2988	460133.1188	321040.3469	594970.2733	483719.4223	194381.3623	924601.9162	294716.2502	333752.2577	434655.6027	146298.3785	542118.0255	543290.5982	475969.7275	240390.6043	350820.6243	342438.4848	345162.3253	401828.289	304665.9162	40047.1889	380407.4159	431000.7332	337226.1502	384285.7422	306971.3193	300224.3269	356456.1444	329311.3183	538037.8412	778909.8807	467767.0692	190297.7149	318098.9938	483265.1062
NEG00619			17.5563	82.0403213	377862.352	310331.4926	1049770.543	863393.1273	637016.3402	593666.8722	764842.315	1077632.458	694208.722	527952.9293	495122.9789	590530.374	625230.1878	540538.5674	1303517.748	454471.1089	595704.5346	514058.9141	614788.7964	1011413.908	615575.6071	1087091.349	594422.9505	423666.1694	544081.7022	1117647.896	1025597.593	758195.5804	585314.6536	662207.2795	822950.5109	1312183.197	1161469.852	368771.5565	651364.5906	532031.4333	722121.4107	663094.7075	458314.6197	648005.1128	1152554.499	742396.2201	487702.2392	1319070.172	360618321.6
NEG00620			17.5596	99.01930478	5416439.292	4923367.079	4580128.548	4224328.883	5034332.08	3361028.394	4690671.308	3626791.014	4925184.642	4265984.555	4628675.271	4890375.126	4955316.286	4326888.472	4682796.03	4970394.215	5162433.783	3777242.603	5420905.166	3727537.826	5286315.384	4777423.774	5646561.768	4328151.043	4042491.231	3973579.371	5182967.174	5511079.249	5822976.279	4855480.384	5094763.111	4579182.621	4794199.903	4001135.46	3864573.042	3967464.401	4931339.27	4769618.087	4317796.343	3767644.885	5506356.29	5243325.959	5936961.238	4667617.622	3433921.34
NEG00621			17.56305	225.1492749	720588.3627	651897.724	417703.5627	682176.2751	573325.2513	545861.6672	700696.2759	550139.9875	617284.3889	564234.7749	976056.1918	448515.3162	617174.716	617480.8213	736910.0742	663259.3285	581111.1334	938858.5543	556977.0695	656278.5537	550490.7332	887342.8464	933572.952	600858.4955	703176.0476	461362.7163	811354.0905	473550.6208	517013.021	424677.1331	694850.964	592778.4965	944181.9959	589203.6082	569912.853	589874.8279	598307.8155	580475.3072	628698.5754	532595.3153	626831.1385	752586.9668	841695.7636	583869.9376	753627.4263
NEG00622			17.56335	242.1758546	407728.0808	224679.3396	319193.8503	364402.0328	359775.6611	302883.7873	359324.2254	208572.904	358456.6649	325235.4562	217480.7785	363116.9635	287844.3857	365466.0438	381547.5562	346390.4986	364259.4348	346102.8422	341179.8704	337639.4662	364285.8241	338309.7547	372491.7603	302433.2808	318873.7745	333280.4025	408075.8701	505240.1143	368756.1452	354572.7441	332861.0925	354880.5245	328366.0589	210524.8653	354360.9288	332059.5084	367541.0503	425138.6319	420583.5015	336734.2766	329926.2226	343702.329	522466.4737	330989.6352	417604.1785
NEG00623			17.56815	235.1812003	366619.5708	254029.2346	346566.6981	348969.0593	340551.3077	319237.887	428056.1437	354780.023	353264.8643	318677.6525	155189.366	371443.8383	366393.289	381183.0877	436566.1051	315422.8011	378965.136	351025.4056	310097.7935	367849.8721	178436.7296	228648.7665	233782.0905	455745.913	288759.8045	293129.6154	212251.4551	362931.4966	226581.8009	381204.1933	316555.9258	336693.9241	195707.7846	341368.9004	299852.6134	266235.6597	214935.0064	309284.0742	448929.4162	168613.4641	318657.9772	311262.3315	292477.932	290695.2142	253390.6699
NEG00624		Phosphate	17.56965	95.97947627	1434799.187	1418737.916	2204400.568	1460022.515	1621556.708	1415093.566	1812871.862	1530814.489	1010971.668	1846029.333	1271024.382	1206607.884	987312.9876	1148801.993	1594851.938	1384202.898	1286779.364	1275994.366	1274111.807	1566516.305	1796997.663	1270575.35	1326568.352	1453792.95	1213344.382	1470696.822	1658732.563	1385827.534	1527357.492	1281865.386	1344430.219	1037970.204	1661935.716	1505142.697	1446372.247	1250577.443	1202354.094	2006732.173	1388029.328	1226645.841	2038318.325	880834.9436	1500916.053	1199822.625	995731.4009
NEG00625			17.57055	91.02940577	2248006.194	2287952.883	3874464.759	2151026.722	3318924.747	3889482.66	2047954.91	2596577.203	2556189.721	2164747.86	2219720.358	1855332.912	3887269.013	2994809.924	2425911.652	4030892.94	3268728.199	3700845.684	1927021.527	1947288.435	1743064.901	2154869.027	2459096.001	2639310.601	1683764.236	2539306.966	1197718.959	2216255.053	2468954.994	3832239.784	2211326.858	2627762.078	2666537.405	3432606.062	1833411.221	2237167.671	2042618.53	2889785.332	3603303.037	1663010.812	3876517.962	3302013.31	2412045.963	4512013.603	2468955.47
NEG00626			17.5748	176.9831908	1782252.256	4912474.429	2015859.216	822600.8035	1685005.838	1906286.334	2253533.502	9910976.059	2145239.273	2072388.384	2138684.567	1951931.564	1980511.496	2096389.767	2119197.331	1098750.818	1649080.729	1795231.449	1383420.688	1874248.378	1729610.529	1802257.999	2096753.931	2250963.508	2212437.371	1970433.809	1533571.231	1867704.798	1738991.974	1143318.2	1766626.037	1722707.783	1916950.221	1430975.807	1740478.244	2113575.788	1689099.542	1768090.82	1507416.53	1923129.21	1460708.312	1888362.88	1463240.831	1706178.502	2001285.576
NEG00627			17.6048	83.02433909	3266871.563	4884701.213	4337552.061	3073258.466	2411677.736	2409132.196	4538403.496	3507027.977	3386810.578	4319313.828	3544475.579	2125108.758	4582805.302	4823784.186	3279636.331	3659186.564	3252552.462	2525580.59	2245716.777	4300262.417	3182248.081	3103636.71	1946898.567	3892282.016	2370148.962	4898869.497	1684316.652	4438922.007	2975411.365	3469867.34	2597652.876	3677211.97	3081759.168	2220425.714	4548444.189	2147501.816	3075044.161	2892310.339	2819276.621	2735009.993	2922729.315	4993285.56	3811478.021	3584158.074	2811143.331
NEG00628			17.6716	141.0162654	58136557.06	53872269.03	64969474.01	45780368.91	50670458.62	51775340.77	47996225.03	47938119.89	66257039.29	58445799.22	8409609.699	47680645.89	51254570.4	50539323.3	59159630.19	64091914.48	49649959.7	54110111.89	66371841.39	60241158.57	53863502.73	56168885.04	50021524.05	62453602.38	61556337.03	62396743.78	69504096.81	51051047.56	43540393.39	49875258.58	45125318.83	42132993.85	41862115.56	40372387.91	47246308.86	55177624.17	47743161.5	46387865.12	42841960.61	61527467.5	61580613.81	41873733.79	39020197.68	44438799.72	52631648.13
NEG00629			17.6716	156.9903696	6347155.173	4344415.379	3979189.262	3302229.876	4384259.119	3492317.593	4170724.33	3806094.423	4460389.547	4433649.836	2605958.751	3995391.805	4977220.51	4539630.65	4240995.597	8338579.696	2809207.386	4753126.595	6195084.089	3478408.813	5623883.412	4723529.077	5203039.797	1898537.979	6343512.691	5607936.814	2956729.736	3455516.425	3477348.704	24971968.62	5500138.796	4783465.663	3808373.847	4489563.79	3362838.131	6576982.994	3132964.694	3585832.848	4087444.039	4424497.29	4387650.517	3433010.417	8336048.333	3782840.299	6798666.458
NEG00630			17.85515	158.0817589	695230.051	720155.1266	760184.1811	552381.9602	620501.0137	673100.692	817109.0191	523583.3709	591843.5533	790726.4144	734934.2206	649304.5196	877684.4873	745196.8089	579912.643	1084271.981	558464.898	650238.6388	783878.1976	803606.7777	651121.1824	693981.9524	665585.0706	576875.5612	550546.1656	530221.358	526367.6557	717168.9436	555503.2474	676523.752	881157.478	625086.8302	703840.5999	936308.6168	736696.1058	836249.196	989063.9417	632944.2198	587522.6618	676486.0324	768933.1099	463185.3938	1103013.332	562036.8418	862673.7971
NEG00631			18.0639	85.00359432	15982459.83	8428898.192	13228639.46	14920560.09	15275502.05	12628830.87	14454108.34	29756742.92	10355343.53	20409829.6	31061735.42	11233914.04	14921336.01	12850827.26	15479697.08	28376400.58	28455877.25	15714571.42	28064605.68	26700936.43	12620158.19	28057564.99	15708287.66	14776430.76	11277335.33	27533331.71	29057334.28	26210048.18	14232443.55	12586108.38	14880432.2	12536793.89	25687994.5	12321215.62	13209240.9	29220506.62	15197527.33	12992982.55	27338470.36	26182255.33	27059855.82	28195405.06	13139159.88	26778131.46	13645154.02
NEG00632			18.0784	184.937459	348348.7284	412803.5253	325674.5164	414415.2417	394215.8883	212011.438	387825.8472	303971.0205	491020.3565	328951.5287	363940.3204	420852.0418	435551.3701	406501.2843	470367.372	375585.5056	459693.4677	394080.8947	395465.2262	336451.9726	330659.7828	433372.6256	420251.5351	441784.5375	517294.1279	411332.2962	383231.8857	356548.8864	404026.413	378599.8237	343650.6724	383434.7601	412252.498	357694.7668	320991.1993	335411.4482	445584.0564	429541.1203	406556.5726	424923.0227	475716.4063	439998.7849	225923.2725	397718.5625	292775.7856
NEG00633		Cobaltous sulfate	18.1035	156.0007877	988393.9743	777497.6483	1089829.853	1042945.081	1058407.96	1387933.333	1291584.153	795165.1477	1047766.583	1152407.711	556813.4309	1195890.888	1082962.066	1143685.19	1026689.854	705924.3143	1092656.456	1106937.881	1016896.339	759670.6976	1261858.574	1161590.146	1121238.005	1137232.133	891941.7722	1176241.982	922422.6123	735520.6252	926913.2129	1647753.962	1105785.135	1061922.017	647581.0529	965952.3336	1055284.946	1172965.188	1210357.402	1154444.378	1370397.613	663070.8534	1124250.051	723546.434	1111405.707	1119344.394	1138218.764
NEG00634			18.1627	109.0512344	5212925.075	5995147.374	6175846.889	6464211.41	6144004.979	6003136.917	4887512.95	4590165.246	6281837.107	3668082.012	5697910.804	4589197.333	5799774.044	5422005.425	4832923.83	3550786.831	5648594.131	4181344.217	5131809.062	3953655.737	4113874.74	6023096.948	6136870.303	5081161.437	5781335.271	6062524.298	5237083.816	5831007.732	5421409.89	5692719.288	5447860.988	5322533.132	4761263.876	4936544.786	5824941.451	5095611.393	4815986.192	4741938.274	4560764.457	4924947.694	4831914.395	5300213.81	5247392.76	5336271.854	5585095.364
NEG00635			18.1747	256.9609599	377029.3459	462683.421	387025.4361	679777.8392	703494.5142	1089201.552	711642.8218	641797.2921	431214.948	577490.1554	729945.8575	1802608.535	522973.1886	762388.777	508382.7461	482813.6598	635970.5234	642499.0405	1667329.884	404046.9162	410589.0206	1385024.437	1450738.821	523871.6955	2013321.254	2449137.499	573358.7581	505945.4419	714344.913	564997.6908	424210.5333	587432.7823	508904.1515	189769.4998	569285.9029	1076034.278	536756.9284	512526.6242	670140.2736	1139700.464	433535.6811	715138.7913	443864.1789	480736.1114	571079.5298
NEG00636			18.2184	140.0459737	1142933.47	950713.3896	822918.5179	1079648.545	378422.5724	889595.3543	913618.01	499805.3337	604118.4632	1225795.536	1024793.907	1066511.016	845652.2276	858521.1861	726114.8608	1219801.623	689734.4754	567705.0534	1647197.821	3314904.362	1025597.53	898081.8177	614654.0812	710104.7312	1150378.441	1134016.591	1717593.727	643888.0084	828483.8989	877089.3688	880650.3358	720280.3777	647470.5113	794717.6867	930415.189	828098.7927	1053469.685	423196.149	1062415.983	1070486.134	980061.633	471809.5123	1223982.612	697859.3714	1881964.619
NEG00637			18.271	232.9242502	1030813.218	1715229.851	1345697.028	2029412.972	1979631.123	1749780.756	1402557.799	1683513.925	1622030.714	1786376.651	2024134.087	2205068.683	1362387.006	2198706.863	1477638.982	1776467.552	1839536.26	2186052.97	1594855.408	1736808.012	1569124.782	1592197.912	1258759.912	836747.68	1818622.602	1669616.184	1634378.345	1570547.41	1526589.711	1822208.082	1443291.283	1449485.25	1660836.248	754941.45	2060365.878	1496584.464	1678448.642	1765684.176	1916529.335	1521626.075	1778295.819	1990213.22	1764831.238	1553068.815	2154638.357
NEG00638			18.3408	173.957031	660795.733	600709.2465	562823.5404	533172.7409	605985.1571	629962.6592	645947.0671	79114951.63	293431.4825	570861.0558	390566.9121	392064.622	677036.8998	523162.4748	461991.5326	476172.6108	454760.4752	605141.6027	420414.3355	498381.7741	456881.662	557329.0247	473598.3552	210797.0879	669342.3787	545667.5216	527159.8322	573070.2143	455496.4515	344108.1626	455973.204	638164.404	448340.4448	274049.4242	625756.1379	527364.4062	650494.3593	690337.6784	670796.243	444839.8132	600040.2675	310053.4075	412886.6228	469982.2033	562921.9551
NEG00639			18.39595	314.9274237	344073.0323	400702.9464	419462.8434	447785.2538	348887.0518	331746.9259	392127.6217	250979.5654	477090.2386	418020.32	383598.2153	416724.9599	505531.4641	386939.7648	466449.3173	512671.6499	440585.1197	499224.5373	442724.3356	408480.5037	282743.131	562321.212	452277.2243	584369.7179	346621.3902	335725.2835	505812.2118	410628.5354	420410.4097	380831.1041	340176.2154	335111.6588	390813.3065	326311.1728	401511.2763	339057.9532	473673.0256	408447.9834	353555.1542	372405.2089	399843.196	349734.6856	319014.148	297934.9697	340701.6085
NEG00640			18.47655	135.0293487	1491807.15	570175.2059	983547.0489	392251.9486	426381.5445	595688.6946	542729.7191	963169.1572	504790.4668	1065768.161	1189601.724	807237.9982	684257.4519	522832.743	446120.5753	1597030.726	468946.5805	932802.7371	820865.9756	566804.1431	1150475.439	683367.6182	7265923.157	653791.2283	1313055.697	812835.4395	1041658.383	1751016.846	671930.9598	419113.0037	1534733.254	637362.8023	441531.0713	1194343.429	532571.2005	741798.6483	480914.8375	262826.5935	417891.0552	558700.0141	889789.7538	376936.0102	849855.2023	390116.34	1751523.581
NEG00641			18.4774	106.040371	7695772.866	8016265.427	7634900.629	7984482.301	10000945.52	13089519.53	7026042.518	11036425.34	10085645.82	7039596.334	9368291.196	7783709.328	6943829.701	8259327.155	7713061.676	7352141.235	9094287.787	8802258.064	7063967.224	6585961.543	7605744.771	4153382.572	6724375.091	9503846.558	8808985.682	7466369.002	5336671.888	4094027.346	6973207.169	7542981.99	23044825.57	9933805.465	6662780.888	12647780.09	8190664.997	13796026.06	8141112.718	11490892.04	6958116.396	6890143.54	13887402.82	6699301.352	7617287.701	9279368.778	7223951.627
NEG00642			18.5362	142.0197114	1918685.735	1401470.04	2169271.821	1365602.792	1849426.182	1203526.999	1954469.597	1570828.024	2497482.504	2068023.82	1824216.492	1430863.614	2098652.436	2163052.91	2010379.624	2257243.945	1941919.225	1752784.681	2212748.014	1663010.001	1241820.544	2258796.813	1504636.937	2248838.553	2906042.257	2180947.144	1282871.176	1812745.933	1884204.022	1692265.338	1636608.446	1532368.792	1400567.071	1412162.426	1461210.515	2020408.26	1214613.225	2145581.701	1806896.748	2014942.241	2256685.331	1523896.657	1923973.354	1625361.17	1581092.407
NEG00643			18.62545	208.0134627	246085.942	239662.1845	169767.6842	294537.0397	231768.7003	295755.6554	261411.3118	276926.8261	246703.7172	134891.6748	918059.2816	332406.0161	276143.4299	270667.4178	272530.6273	257099.3455	170906.6438	247350.9545	272512.9021	322968.1368	414389.0331	275566.5667	213661.1066	227999.2104	373416.7131	228288.118	359953.2053	225422.4584	191406.0387	306939.3811	208034.5468	228413.5729	178576.0359	148859.6161	262643.594	222075.8934	651657.0829	518554.6092	417940.9312	264776.9236	170477.4689	344327.7398	525527.2626	262101.002	408372.6743
NEG00644			18.6292	107.0356082	613297.3957	909498.551	747230.2193	621679.1335	1494956.209	550305.177	609703.501	766130.2724	932922.8396	549199.4721	31074262.54	756775.8591	550085.6245	1215848.279	758124.117	662821.3764	507797.3456	668117.6116	607973.1852	472728.8392	585174.3839	766250.2512	449668.3817	568050.5945	594710.1628	741004.9311	1141830.828	359245713.4	619828.5187	542679.1755	2039990.004	574800.692	705214.6574	600031.4535	9699323.868	724643.9231	638438.6077	843183.1024	457706.2956	539337.9592	745717.0186	827617.8222	651452.5735	411293.33	600943.9002
NEG00645			18.6806	176.0185685	269868.7598	337255.5786	378448.2283	256628.9949	432510.5328	476500.7497	363157.079	446794.1408	275686.7245	230598.9241	292451.1249	415394.5721	284252.0696	339653.7817	208007.3131	221568.8925	293497.9992	295796.1877	344643.1295	264903.5747	418372.4184	318478.2683	216109.74	309357.1072	458964.0068	404945.1774	218119.6546	328073.8905	301242.9602	326887.4231	297795.7398	244694.2396	258567.7747	365594.0163	272217.1728	330468.2723	400725.7359	366831.8839	311496.7276	204587.0335	177251.4748	281931.3452	314550.9431	290885.3423	270618.5104
NEG00646			18.7357	292.8912446	225293.502	370177.3373	269215.3354	388884.3933	245011.6269	275486.5897	366267.7848	167493.2429	267791.0502	263266.9558	256144.3634	310051.7006	310201.5807	443815.7766	328479.0735	270293.4382	274812.4389	400186.9727	191669.0721	255119.7208	267311.4918	314117.3283	336613.4186	138739.36	292463.7626	270798.3394	282588.2677	255365.9745	332579.5444	219040.7178	260019.8265	251811.6248	413230.6219	197051.6919	372157.5893	257329.1521	265871.9813	303390.7606	263423.6903	235067.4447	283058.2176	371779.4389	258499.3348	227381.6651	254096.0339
NEG00647			18.73805	233.923979	219073.3755	145636.4075	241657.5901	285049.1404	236869.8925	223741.6552	214384.378	123378.7702	154444.5927	271100.382	162048.3545	168899.5311	235472.7136	269229.0261	201915.1171	177058.2313	285192.7061	159983.666	249795.9347	274581.2204	177580.9955	246999.3393	207133.3563	291629.6226	183649.575	150571.0904	203752.0422	234709.4361	262302.246	270496.9289	249887.4546	267173.7346	281555.0098	99260.85326	232061.7997	201765.7178	396470.4948	249866.4905	304702.1415	244153.4221	151162.0244	250495.9665	196888.7864	236854.2912	201904.9973
NEG00648			18.7488	194.9394359	149556.5924	252071.6172	245826.6532	223693.2199	297556.5277	195089.4955	140234.5455	99109.00135	308316.655	253438.3362	1710489.288	216475.6501	262342.9335	184295.8546	199559.3367	300402.4746	237704.4876	187005.9569	192850.0795	250212.274	102712.9239	228368.9832	200912.6082	136165.6263	281280.685	259975.5573	234610.6998	201541.161	243534.3797	292888.9952	202245.2778	184751.9014	155273.9865	191989.5224	234605.9487	224291.4166	253840.2091	144035.0565	230905.0146	188785.7313	254470.7578	171934.053	185762.577	204769.6375	229194.1445
NEG00649		Chlorobenzilate	18.751	326.1969758	213313.218	21227475.69	242869.8242	159199.63	175366.6742	133742.8541	179238.3547	129220.0938	166546.2625	117979.7004	126945.9058	221003.0437	183515.8302	175501.2406	254214.0276	195535.1242	173934.8605	141281.0856	219228.3871	222366.9451	247873.1924	153966.2323	122568.7453	131460.2134	310647.1172	138175.8257	167501.986	198140.7238	237773.4362	259864.3027	202771.0825	5070011.914	195185.9926	188941.9559	279910.185	230339.9005	168008.3995	163570.2789	193143.104	140967.4954	141893.9911	12040133.82	156392.3874	182989.1858	143676.2176
NEG00650			18.75265	133.944144	2029082.506	2255706.25	3231566.082	2003035.805	2361057.081	3032840.858	2909265.228	1717068.579	2514193.62	2705077.633	1933402.585	1800499.463	3292521.845	2287711.535	2298792.48	2234282.364	1930835.283	1149559.339	2718788.505	2640098.971	2886639.02	3430359.035	1983344.016	1346828.652	1658716.297	1898076.78	1979537.187	1622367.019	2277989.936	1619020.845	1197931.929	2414855.914	2849945.311	1553576.245	1813494.856	1787677.97	2408366.602	2707481.619	1530391.244	1583924.708	3269092.427	3533736.681	1692514.811	1295797.181	2885747.8
NEG00651			18.7543	134.0466218	788272.4403	769325.5774	1131834.634	670954.4081	626634.0209	1143251.913	749623.0789	2098678.831	737886.0981	973670.864	742687.7372	611233.917	841884.6428	1155405.573	835393.3908	1373420.406	559723.9574	1042182.091	859027.563	722343.5793	883858.7631	1105662.449	915306.67	792120.8278	800476.6432	920815.4483	1056591.711	904648.7939	674260.6674	628165.2526	1461051.022	902890.7477	1036049.045	756859.3771	782237.1893	744703.0677	555317.0556	597782.7008	1505899.894	712367.3079	1038890.511	695399.6492	803984.2622	629297.7037	938419.7532
NEG00652			18.7543	328.1842829	199386.1647	191099.7068	238213.3468	183171.6063	190716.2333	195296.0655	253279.9754	144339.0881	157970.2447	206523.2533	202847.4151	214665.8632	167046.422	175849.2382	224839.3228	118106.1436	232976.5199	171515.7461	173071.1799	170097.6382	170520.2447	317675.5457	188045.3962	154909.5106	176303.5313	153113.3783	258092.8131	235080.786	176527.2939	142086.5864	188781.3667	154915.3102	160686.6547	160641.8131	185897.8212	167492.1757	177896.7004	218788.7214	217000.32	236778.3493	185748.0147	173096.8131	171101.9759	211574.5723	141186.5088
NEG00653			18.76145	132.0561457	440104.5193	536615.3403	652712.2956	1104160.35	565840.6488	572469.9498	688011.8621	806772.4647	740999.9444	570523.4896	933015.5975	598115.9184	533724.1021	700857.5124	1103551.385	556250.7551	693755.1054	1027810.558	511192.4328	873143.118	478789.2956	562553.2271	935237.2649	560908.432	632066.0846	974797.2503	423786.2543	712196.4044	691595.4826	534016.2948	1370588.842	649212.5964	259534.2108	486008.3789	810078.4486	544453.1577	648470.1489	544009.3918	455153.5647	473014.593	587321.3495	834231.2808	521944.7106	354508.5276	583292.8374
NEG00654			18.7652	92.02465331	1413521.415	1213506.744	1443631.69	1296654.306	1210347.765	11165607.92	1170285.058	1676292.348	1407495.87	796752.026	1143095.576	1436169.236	1323512.034	1303585.919	2599637.991	1729948.771	1349450.732	2346716.502	1627554.272	2058373.143	1346844.272	1365867.413	972771.9078	1682042.271	1145766.963	1602140.191	1172099.748	1382258.758	1701131.36	1163035.038	1645467.216	1483785.938	1482614.853	1114460.521	1115138.123	2483127.894	1184569.769	1443232.708	1420054.548	1593961.631	1864321.921	1151923.278	1724889.525	7376707.249	1674826.035
NEG00655			18.76855	309.1704005	2407987.458	2158849.516	2271956.435	2395905.714	2045518.833	2134170.138	2182574.514	2248032.526	2257432.346	2298359.19	1655256.73	2611583.126	2544843.715	2460015.437	2198945.924	2436107.549	2330066.729	2641621.985	1936172.533	1766820.71	2120954.763	2157269.254	2466872.952	2369762.809	2449260.56	2295581.631	2375904.396	1579506.05	1811368.812	2269312.424	2611059.14	2341956.566	2287992.179	2689777.07	2616204.136	2444291.995	1938666.051	2050913.469	2731551.607	2374545.305	2013665.35	2094451.897	1889971.989	2253849.038	2035749.958
NEG00656		2,8-bis-Trifluoromethyl-4-quinoline carboxylic acid	18.97495	310.173686	323084.4724	314574.1175	260232.4641	295213.1328	268193.7297	366195.2223	259605.0638	239104.9948	274526.6024	332139.4768	408714.2153	282819.9681	302547.0468	351360.1621	504230.0457	361056.5914	333884.4966	430781.8753	412144.2892	227699.3906	458357.969	295954.3258	217906.6626	156786.552	363725.5157	343853.7671	258111.7962	277473.3123	324546.9235	255094.1447	259882.5541	301384.4623	164556.1006	282371.4045	269866.897	297684.8336	308492.1625	262728.7583	262491.4251	306651.0869	446703.8569	288050.6846	379877.2399	278667.3158	362659.9088
NEG00657			19.9305	151.0605578	1261097.939	661493.8778	846889.329	809655.9271	438838.064	1020697.252	1278839.968	487085.8253	441497.4549	1706771.094	846959.4468	1209249.432	751262.819	917684.1905	545281.9365	934327.7837	351208.5223	492372.7238	1263698.22	776062.1753	1370432.88	649837.4742	653181.2038	529301.3209	635685.2902	890850.7108	1139193.386	1171492.915	422669.2185	136361017.6	710494.3453	606212.5803	464733.6001	1023964.49	628185.3091	2440189.209	1008825.087	351431.7244	917846.8031	533070.792	1298723.45	405662.0586	796410.725	539085.0098	1026406.978
NEG00658		6,6&apos;-Dibromoindigotin	23.5601	421.0589095	2980811.482	74009.2776	6215446.344	0	59390973.33	83519.67199	801316.6398	0	0	27577540.3	1745292.513	548508.9897	15033055.31	1327509.928	20208176.83	0	1525126.922	321342248.2	158486.606	5638357.158	10876971.41	66028.93572	25657828.2	3517264.26	359167.9743	15264070.56	111345.7703	0	218101482.4	7452583.23	6461873.424	150272.0935	49676212.96	0	2762454.348	5657389.827	161844716.9	6286100.509	1873560.971	61588203.02	498438013	3021665.992	8882690.078	0	189495.9002
NEG00659			23.584	201.0223628	9434172.916	293537590.4	23844953.41	14617443.14	17537785.13	19771025.22	1470240.329	13999853.14	2507019.139	14876956.64	10402977.42	242273927.7	12681124.92	2244821.907	20218024.52	46083757.53	1256323.859	107492704	11681029.93	9099117.989	26777587.56	25801636	31716395.81	4339721.011	20126001.27	64067945.21	1459127.048	49656022.3	38257432.91	256000197.3	4191570.091	5353083.765	752228620.5	5439327303	2895340.277	67848968.7	1021455073	3322007.236	400045608.2	34756443.98	83997320.73	392575292	2014757.251	26896875.19	1473142.632
NEG00660			23.6047	204.9806248	1144386022	115353506.9	150683353.1	1604450971	819285427.6	165585292.4	67962362.56	96724842.21	1561170582	115103820	43723642.91	721442235.4	790121909	827557445.4	443788876.4	409010507.3	3335567169	5651686352	1711756777	20516743610	7895898171	31840763.16	19931276306	601200026.7	7706892522	986419038	250306232	442360188.5	1031019424	1457298837	122416913.8	100184942.6	5615394337	1092217172	1071433984	903360629.6	1417905094	289290870.3	212808293.2	5512036876	347838469.1	1335658844	1319789604	49028414.98	927873426.8
NEG00661			24.4474	108.0528251	3313931.064	35634856.53	0	0	4695423.293	101746316.7	11934267.01	485040.0179	20961094.38	6947683.733	12090116.11	47316857.37	128625.8347	359956.567	0	394516.8288	62957864.17	18547315.15	62487818.02	0	25075968.66	11114309.7	32539531.17	0	45395350.58	0	7862164.055	85942394.77	19341171.15	56371378.67	15741236.82	4603206.507	224978.0761	38031393.27	0	0	17122152.82	41073971.77	64052648.72	249840.4288	261690.318	280860.5837	0	55794464.19	75116898.4
NEG00662			24.6035	199.0065772	80028770.04	49735061.31	64638758.07	345474313.7	187320956.1	28135125.5	67061050.98	72469436.35	21163453.03	179178229.5	221210759.3	22286537.4	70551696.72	110293503.9	118901664.9	30950541.02	174036687.5	90402853.4	64831989.08	234717908.3	27305948.8	58288278.32	159031146.8	192729185.5	123431133.1	1612229718	31423779.69	102633497.4	33470923.76	73883402.09	2609074.121	107837240.9	56277677.06	92093238.4	14216395.84	185502755.8	82967406.83	39282886.77	35906385.89	24911075.89	200717800.4	37896887.54	72999604.29	25066283.62	144636694.1
NEG00663			24.6377	335.022696	3749379.731	275432.4394	0	6366713.86	37669871.25	0	0	173975.0433	0	0	1334730.267	5645550.225	2462301.475	1300572.422	0	0	0	1294808.953	0	14249137.2	0	0	0	10410317.89	0	0	5872383.989	1684083.598	13564017.33	482289.9341	600752.9665	608437.9327	6025127.915	26256299.48	138666018.5	1453949.524	105916953.9	34220451.58	4080386.401	15174255.27	31096650.68	9970618.244	0	0	108667173.7
NEG00664			24.6407	243.0329804	46111572.68	5142670.139	113094296.6	10176037.02	159064094	5040666.494	10977471.62	83919295.39	37063233.85	39413694.68	30729743.91	0	52959599.63	15344927.03	6934634.654	10167539.61	2859808.085	42739534.09	46811512.49	33781282.06	46623378.48	18646601.16	22629211.27	26572018.13	14754314.26	229504622.6	25260516.69	373154.8331	65250490.74	64433467.57	8275008.669	5044155.672	13753852.72	32774095.52	9957973.944	1039795009	30469594.45	10394569.09	9277024.579	12695292.72	35249781.66	1621740.624	50335005.99	10160161.24	20030321.45
NEG00665			24.6417	190.9815415	11610007.45	17950759.79	23735423.94	114889643.7	67086335.29	11233317.74	57543050.64	18207887.86	7672621.462	238355612.8	14053064.33	46948548.71	206236369.4	28941476.31	74214401.46	40282254.14	104778529	88579664.08	72295556.28	283533011.2	57658483.48	113941140.5	124631978.4	71032018.65	90616503.07	182189304.7	11343396.41	61854316.93	161510076.3	108197399.2	23389036.12	3863149.775	292393393.4	393764537.2	120834710.6	293146424.2	129795896.5	77558546.7	106144891.2	80390404.56	170638358.4	22171053.87	483900141.2	11891560.68	77018231.46
NEG00666			24.6448	203.0015518	231174971.8	679510975	289058157.4	849852141.1	249822282.5	1022533827	574047135.8	391783021.4	1009376664	159502644.2	537879081.6	960397017.9	878999068	319152033.8	642293030.5	1356895263	2399991269	1021285059	1347740447	1009101503	1137204795	1233294572	2013653329	772838761.3	601248106	426246784	422190602.6	10246030234	2807844757	1043438475	214141065.2	78872847.24	4582034136	2974032416	282152073.1	716363084.2	1050295557	544944286.8	774174932.8	1557574905	1268069488	851090147.6	2346236657	748797816.3	1641922302
NEG00667			24.658	230.9964873	28475968.98	56187904.15	245006004.3	7371285.14	72588049.9	209072820.5	23875680.02	560024104.6	5243289.425	36258651.94	128433444.4	127009683.2	96887068.78	94265464.94	78746155.35	20346693.01	75462877.79	37069233.4	10682031.43	77027900.7	19325882.81	43714931.87	102677362.3	28830496.84	231715000.4	133669490.4	14493213.34	114392554.2	260933124.9	89727049.89	13536419.2	37344337.6	177209088.6	305758722.8	28032130.54	135362426	68826786.12	281215856.8	90793889.1	240860139	157115605.3	16998721.79	331711346	38446496.15	31294295.7
NEG00668			24.65885	187.0065037	2231211116	14893444279	1572696777	485843088.9	4396697042	43230157662	8114961157	2020301162	12759886941	5301528357	7558309959	26692775623	3146574711	10823932037	2152204114	30998085782	31402227402	13555766815	31861792392	5156505692	15754023225	9740379375	22085498408	3561597325	23234104020	684961004.5	6455389833	41532192546	15166240983	27209340714	8504805757	2759688018	11784480668	28913611197	2551383579	3708952864	10283684432	22612557656	27533985157	29391288850	9150919768	7836716437	17547300899	26592422759	35633941243
NEG00669			24.661	107.0494891	56520415.63	568268025.9	33745642.38	11740156.02	115826936.8	1593991615	235414364.2	26279400.72	355567487	127777895.5	211160766.2	802461126.7	80169587.47	329775510	57976307.61	1011356383	961819995.2	329853927	922792257.9	116388241.9	438647428.3	272993407	646259053.2	89476722.02	712364837.9	14801590.2	172624995	1428780608	458999283.2	869784696.2	277672827.8	74930853.34	324513751	888571274.5	40785705.6	87357627.55	297994215.6	683492891.1	965994991.6	883840898.8	257144495.9	190375365.7	533837375.5	964132350.2	1223419801
NEG00670			24.6858	93.03380052	79392087.39	30830538.43	1039538659	287559745.3	255796239.6	76531207.91	557624230.1	129179715.5	437339167.7	487901418.9	839605193	754983318.9	273705422.1	224589744.4	192722805	113449445.4	388675401.3	788285903.7	575439901	73094420.59	364487517.8	226819428.5	193457649	769768661.8	233342371.1	385287136.6	1194575690	80988710.69	103021188.9	148354756	293354115.7	236081550.2	158230899.6	62890711	1458654418	394305061.5	254210575	357795337.2	183375799.6	374885565.4	177632607.4	544692170	151902096.4	50539077.58	203340000.1
NEG00671			24.7236	172.9908217	2159225271	1228655093	26393533351	6884603974	7237608159	3802329817	15088615329	3182098564	13402339115	12732876577	23571903145	27512385234	7257988720	6690931565	4927286952	5244566881	15929565120	27881353542	22336619635	3523536985	12808665090	6883286246	8948609273	19811942459	9110125693	9856242150	33340226428	4151745198	4019588870	6892630840	7414339007	5445171987	5884247435	3325119072	43401953503	11501219056	8620119780	13169853535	6975228685	15488867082	5945896937	15912686892	6772182453	2398909400	8861896818
NEG00672			24.7274	173.9942299	289322476.9	91092898.15	1740658653	469637233.7	496255691	186622507.8	1024739621	109470408.4	882437189.9	844950052	1524075669	1793991289	475433969.1	440415605.4	312712177.8	298246273.7	1015700928	1886020024	1467526821	222267011.1	847662278.1	447187031.2	916059499.7	1329724728	540528555.4	788960346.3	2174688437	216718793.1	318235039	433791510	483104341.8	357715884.8	354327867.5	3569571751	2910934364	724351430.2	522971201.2	831839750.6	424291223.4	988369895.1	472606083.4	1047907833	373673464.9	241817151.1	535451596
NEG00673			24.7551	174.9866853	86689011.54	48393652.3	1217156433	318262437.1	309994886.7	127463735.1	682114952.5	69737670.18	585455311.7	541213223.8	1074106078	1215755835	308671610.8	288202670.3	208856101.1	198235885	690513650	1258346510	970792754	126084407	573488598.9	290891454.8	322638773	882379133.3	359278782.6	406690788.6	1551700473	152821063.7	148850199	272335515	330419042.3	234956138.8	223569757.3	253790961.8	2027126871	497201892.8	360056255.7	559326115.8	265857180.1	646854254.5	236449855.1	713315795.5	248635601.2	92921642.72	353832680.5
NEG00674			25.8468	245.0487133	22673126.86	18297640.32	137482971.8	7518946.488	134222449.2	4215212.757	7213699.798	1142757.357	3118081.229	100870306.6	3178286.727	31825067.58	104977935.2	107130414.9	1147681886	9789282.236	29754237.19	39824634.42	47761659.47	67395699.17	53876441.5	33683827.81	34818786.19	48786750.07	10048757.4	65872596.99	20848923.45	18715471.54	33305681.08	719807180	3567983.722	10163144.07	59519023.05	200141790.6	13326298.9	69085694.83	292415773.8	21383758.18	33169295.88	138129160	84843578.67	61821718.13	146087626.5	8401011.353	46122833.14
NEG00675			26.86505	188.0098639	298516949.5	1143402192	257438222.5	12480382.28	548407200.4	3352253276	969995746.8	111889652.8	965755190.3	443657451.8	572330097.1	2058938266	40433690.33	844589134.1	181483474.5	2381252735	2387310560	1000523039	2546794632	409994489.9	1176751667	220238177	281333898.7	300368633.7	1816213807	585037164.3	443608679.3	3136084084	1118586648	2106810561	665193370.6	201153007.9	841773559.6	1923953427	224577113.1	1028194807	401297848.1	1673491712	2046544199	2292987282	77772905.87	588616795.6	1287516814	720105565.3	2789032431
NEG00676			26.9064	266.0175362	14303524.44	3420709.795	9412032.341	956198.3998	43459531.46	0	0	111793.6988	613298.9579	37296168.87	31463195.73	9344234.286	87320228.17	6783463.257	97302573	6938706.218	2147525.462	106171117.8	21002883.23	40316076.44	6234456.882	20096612.39	9978943.78	24205609.01	9806626.783	119466176.8	0	0	27417464.78	2026603.735	1752584.455	1149829.614	39550711.9	14844687.55	5943341.258	40635326.92	132391635.5	16364065.01	3541500.833	115263731.6	101774838.3	4391089.868	40925457.35	2949419.8	14496563.62
NEG00677			26.9236	126.9043735	275454050.7	66735194.41	204711594.8	72426486.66	293408917.4	33491661.68	128570804.4	79141208.83	33100743.73	276616813.3	629495002.8	65098571.77	156924273.9	40973775.42	145622261.1	87493003.6	25976425.16	102561766.2	31609851.37	50755004.07	158179382.1	65350971.92	200641773.6	48146505.62	493638828.8	98883105.87	57110875.62	7900880.977	91693740.92	60556845.93	1289408561	303352564.5	62655874.31	71155242.11	91436427.3	236761264.2	121550757.1	72281798.66	110600327.1	160033694.3	126957267.9	95341289.3	75599495.85	11585735.72	81614312.89
NEG00678			27.49225	217.0171858	34831016.31	231836375.4	29865931.47	4510265.844	71308426.27	114968053.5	47399665.91	50619423.15	115920629.2	36565713.93	88290060.01	108533579.1	45225143.14	38856769.78	20895529.57	135921759	74537896.29	206269777.3	16731873.69	20617076.01	75050016.8	58858665.44	463434945.2	27890880.81	17773344.61	197069403.2	53502394.8	581665939.1	175375453.3	80196877.61	15818201.39	43128976.9	767726799.6	1658291625	13618586.05	110747570	362418853.2	47726146.28	103381812.4	94456148.93	812041877.1	84948946.75	89029436.29	108837228.9	534109762.8
NEG00679			27.5567	79.95650849	91601964.59	179972536.8	263454755.1	62161861.83	132437857.7	448812045.4	171858221.4	10052917.06	272381014.3	191002642.1	282390620.2	341295551.5	152782532.1	130742163.7	108751868	301557397.5	339123563.5	296320560.3	550570266.8	196510652.7	192091804.6	205109089.7	999063444.8	272572072.6	599406513.3	210057889.6	277102093.8	386887297.3	155106470.8	425439006.2	111714395.7	67095547.68	274471878	490832256.1	376643458.5	269473052.8	186089445.9	309712909.3	405123345.5	619641714.3	170846907.5	178208411.6	400852869.6	269774621.9	215349896.7
NEG00680			27.5588	226.0176428	10009875.38	17364623.04	0	1727165.933	15564162.7	250134954.2	0	526699.7434	334373.7222	19622707.46	28372772.25	20513423.38	0	1386798.576	2977977.217	9089052.578	93778418.35	6342845.841	140760748.5	0	9890016.459	15058039.9	15494996.44	0	0	5204217.448	0	130770779.3	54247519.59	3826541.799	1315193.655	10236039.6	3328199.107	157009331.5	20503681.36	18478201.95	4935246.334	9672240.123	58682955.62	12133449.79	94625058.16	6801834.673	53793837.52	33383653.69	0
NEG00681			27.7428	243.9980099	8453776.506	42067726.3	27528607.12	5920941.886	145842788.7	6170637.789	6922502.552	12494650.92	4981808.634	15404365.65	33321026.88	16318290.55	36282066.59	1228489.568	8318853.55	12901827.33	210049093.5	160814970.3	24416227.1	45105113.43	27990200.88	5027719.755	70640038.47	23630061.88	121581290.9	50413301.89	33632937.55	394674896.5	72350329.85	70287331.49	7762630.134	2259855.759	54476160.71	66534382.33	18276806.26	121915178.1	179615893.3	33758896.36	170944788.4	53544097.42	507180800.7	19088326.15	184796870.8	40820877.42	175194967
NEG00682			27.9662	163.9819473	485895.4182	0	1406778.275	0	50503562.36	1576896.056	246253.0756	767250.612	17437811.43	1135283.411	1991632.691	2059198.995	623041.4075	5213359.602	0	0	2028801.501	0	14465423.39	3356461.54	1714142.966	0	1156381.868	0	46858639.12	1962302.861	1096919.961	9625752.394	6297512.765	2489478.206	419120.7316	590131.2045	0	0	674463.2653	839759.4999	4259740.264	7783823.72	1333326.211	0	0	0	3219892.523	0	751271779.2
NEG00683			27.98215	303.0176881	0	1415916.358	0	0	2590432.039	1007077.185	3034221.72	102531.9346	15523430.93	0	0	0	0	0	0	1633141.318	1710491.266	0	0	0	56059908.09	3457414.43	23706164.92	325409.851	0	2704376.064	0	0	1367473.144	0	181830.5564	0	36773423.59	17328958.2	0	5513915.658	2343196.122	0	0	0	0	0	0	0	0
NEG00684			27.9925	215.0010978	56257467.98	193239138.1	92026902.28	275300067.7	65187622.37	144057715	78320169.5	177998471.1	92999132.86	96532126.15	122294666.4	162115295.4	110326792.5	150093542.6	107259580.5	127326151.9	139871671.8	89513817.09	157039972.9	184826872.4	84007787.96	71043103.88	541542397.3	156354226.7	167221621.7	392228017.4	100808015.2	90110827.41	68546728.44	178427358.1	98284819.69	133993111.9	1078357435	673557011.2	105469387.1	95395220.73	664329023.8	105860950.5	150798256.7	132100571.8	574580654.1	109553437.4	238862382.7	108326859.5	124946024.8
NEG00685			27.9925	368.1614789	1362256.181	2594511.705	701905064.9	0	0	134305722.7	0	11446629.14	6237853.68	145703265	30535941.67	141985178.1	14995222.22	5041628.326	0	0	72618488.07	13694627.02	0	1682907.496	13285702.3	111563237.6	64310507.62	7754978.055	0	29239409.37	39045271.05	16876730.15	0	199137102.3	2892470.905	92392947.46	85363605.77	0	64481550.19	0	59786494.68	181149992.1	13295996.54	2453318.131	121748047.5	107483314.8	71106238.73	32640831.87	133276841.3
NEG00686			28.01325	291.9590391	9129929.724	19025093.79	20513562.17	6057290.975	9430058.467	52060167.21	17958600.07	5732233.336	20229966.09	20965124.63	28501043.71	62804476.47	15194597.07	16435974.38	16909827.89	36010105.01	54800538.28	23997405.66	62317562.31	41018411.79	15500241.78	19815609.85	31403423.79	31230399.74	55609212.55	18778895.69	24208494.25	45879771.1	13198074.1	51192886.87	16142115.54	6255463.541	18414382.65	39778527.54	37211220.7	12858656.2	18866238.09	22630283.62	40266498.12	25987404.23	13645266.06	20015305.89	34216317.66	22714080.62	50843351.1
NEG00687			28.0511	80.96437222	13257830.36	34446585.37	43400205.57	7964827.48	27981484.2	106340939.7	27595565.32	6458730.578	31084048.41	34750637.14	64478138.7	112982644.7	20051061.12	21228431.89	21602903.54	69747356.24	113138679.7	46748044.62	102231520.7	89593506.36	36097975.58	43301166.45	88628494.5	49185648.11	104926221.2	64646552.82	47252195.49	75906300.67	26467911.52	87037646.87	19849567.1	7890187.921	36711245.69	95289058.5	68528229.69	57034239.24	36088940.29	51442794.03	91123328.76	66265350.58	31649537.13	36088640.69	100379988.2	49884273.67	98541270.65
NEG00688			28.06145	213.0050841	531018680.5	1223207249	1911433076	363927987.9	817167517.4	3085343796	1239291893	332724271.2	1281480755	1672978905	2435406608	3419798200	1059750748	944104068.9	961166175	2359725638	3248167892	1921635960	3828545667	3131576173	1237335637	1709902103	2406141851	2239337223	4004816293	1895905756	1780442401	2248901172	892099751.2	3149423242	803066580.3	374997080.2	1538276130	2503504041	2670772847	1871753491	1641105916	2218440588	3043904376	2311158848	1306067610	1450646502	3623127184	1650806812	2646795656
NEG00689		2,4-Dichloro-cis,cis-mucote	28.0667	212.001626	6047473913	13559127889	21436922522	4204314836	9393000208	35400260304	14109733653	3855015660	14539486284	18720633967	27633588620	39190141914	11873416368	10511647977	10847728791	26769451360	36884960267	22244040695	42515647780	36187686227	14207559259	19883634086	27154025756	25187215584	44984578497	22979648350	20213944733	25483760086	10606552022	35559916153	9167676596	4153405358	17555233085	28136726887	30016132754	20975643044	18645652355	25916980529	34682359569	25243767437	14798994499	16631992758	41001859519	18473970240	30323261137
NEG00690			28.0735	425.0113435	6158134.436	17614685.67	19875507.77	4877962.676	3227032.353	33373720.5	18810561.41	0	11706243.76	11561418.87	21894468.61	34958116.53	9662023.692	13006633.53	13169165.42	26062638.3	34654471.25	33129523.6	42895259.66	0	9596197.89	14250658.54	9945238.503	23638415.26	35625340.35	11355083.88	14601838.49	25950294.22	6685617.625	32049648.98	13491247.28	4904235.743	9519666.576	11064201.78	21495548.48	10950869.36	3492557.444	15808477.35	30471171.07	19402534.99	0	18517510.92	26620761.05	20223052.97	31178156.63
NEG00691			28.1234	213.9976733	281059742.8	630127564.4	970310822.6	184307354.7	430489129.4	1633811412	660913114.1	176457745.8	689187340.8	854795627.2	1243705266	1841024964	560616897.6	498757703.9	514313003.4	1264051247	1691307945	1007514136	2012585490	1681950525	671490711.6	902455142.1	1229892267	1175043481	2099615798	1057487411	942675957.6	1173866684	493734857.3	1638703512	411509855.3	200415211.9	827735965.2	1346159603	1414691457	979045290.7	868066892.5	1190656470	1586281668	1202515639	715367214	753907244.4	1942870390	866686949.3	1439255691
NEG00692			28.2383	446.9932913	8622272.838	18002341.55	9854494.541	10159206.76	2372433.636	3743349.041	21688228	12018152.63	18965702.93	15362846.14	12597860.77	0	10406416.01	17763664.47	19959059.02	17830920.7	2066351.517	2851027.177	8668254.669	1984427.84	10239140.98	13991720.53	0	26706514.23	12250365.74	3632560.977	10870804.43	0	6015238.268	0	19609565.98	11908431.64	11569525.36	0	3154364.286	4076358.781	13688722.67	3046298.518	10620311.98	1910764.862	12821807.04	17361729.17	0	18428851.35	1222651.064
NEG00693			28.24225	274.0386377	45042795.07	52595969.27	60263265.48	13778215.56	125199913.6	67392593.28	45097809.79	59756573.73	34010265.16	169478282.4	109486269.2	33131181.07	92358944.2	100491830	50939179.44	202068970.5	118161658.4	66948724.86	145182273.3	114260390.1	30250691.23	26491841.67	67461450.23	17950315.47	128787671.8	168781360.8	57588757.69	61941104.06	297615233.1	43842041.44	13561042	10768920.62	37008754.98	93757156.95	72990590.04	479686077.1	55857863.26	57743447.11	208257158.6	104492893.4	110846257.6	26653698.88	103817431	24605491.9	554115591.9
NEG00694			28.355	261.0073234	73714800.18	32327219.55	91093469.56	37377731.75	66220744.45	40799117.74	49976089.72	62637447.21	22217248.73	149708434.2	133855367.9	61311559.19	76081882.72	29008074.88	65333101.29	52719572.78	211898270.4	91744854.85	64387120.38	107150002.5	23298843.71	28177012.34	66563681.32	30241682.52	59093802.55	135523612.9	75114379.29	27591664.27	103776880.5	28110022.78	23022287.97	14668542.4	69473808.87	107468405.3	64435123.62	141502971.7	43171016.17	35260207.46	76722886.16	134665792.2	129342050.7	46773879.95	129866781.5	13660089.23	48679911.34
NEG00695			28.7628	112.9848648	6608571.274	4565048.72	15509287.84	7157239.971	11626179.43	73222807.8	7428820.084	3144489.171	5437860.113	27210723.6	33321634.61	0	14253811.08	4314451.049	8456556.314	13822934.14	11767781.43	13497886.27	10783618.84	10680150.15	5646962.836	14899914.89	8571008.043	7408202.886	6352866.963	22420803.48	6702584.189	6732043.542	18580746.8	3260177.402	2729375.187	3289894.959	14335586.34	5472493.444	11469634.96	13691504.31	9411185.892	9200315.989	6650851.522	15224266.71	18120862.34	10144988.54	8033606.546	985295.1649	7109812.329
NEG00696			28.86815	207.9999102	19791737.61	30997752.47	16038739.19	14155761.73	273760051	42387017.53	2258875.54	1846033.118	11442671.08	36440681	27568548.57	12518160.6	45890081.63	6206556.932	9202262.425	29059050.71	29045416.23	139618675.1	12663788.46	46224731.9	80248556.96	19941228.94	34863262.08	1406909.621	4938785.341	214591626	44041496.08	22933794.16	25565935.83	8257306.872	6790977.066	6004134.894	21002374.81	36307467.71	41244187.69	648568754.1	13199660.82	24087882.49	79425889.48	88669642.36	17589732.52	0	17420812.66	4534806.668	45303507.54
NEG00697			29.0233	206.9965392	363499722.8	616292148.2	499989869.7	263707564.3	4680297135	832913583.8	318464665.4	188817496.7	282006536.2	772485843.2	593887081.3	357585967.3	905731739.8	128898139.5	200737198	487513692.4	632831796.5	2596584397	337002939.7	914440122.9	203597606.3	364735875.2	648976637.4	145579230.9	227385361.3	4040946287	891593260.2	498519840.7	494832506.4	262182494.3	122832806.5	110091300.3	457039132.4	785253767.9	932664002.3	10798314200	303309590.6	413104542.4	1541064347	1628568444	433003564.1	59222144.75	416653861.9	131003356.9	968299513.2
NEG00698			29.1514	370.1774872	0	6589675.008	273586124.8	9417992.159	7315049.916	110541859.5	14343712.7	19007586.75	26322464.89	173529695.5	30340321.76	113339690.5	25583501.95	30050095.19	12604530.42	11286123.71	89534589.98	56201188.68	5321544.359	11158890.82	19919314.96	159307933	64968221.07	34103706.77	3782967.205	56904155	66636225.63	3374417.438	0	111305614.9	15055583.5	56356364.09	111992390.4	2284833.035	101503637.4	41489191.54	3672382.922	95440938.2	60833422.24	2098954.152	149995638.9	71809306.43	149833834	40252557.72	134215935
NEG00699			29.1751	309.0434604	0	1769066.891	1446956.636	95071.01098	0	0	0	0	0	1066867.269	619874.5062	0	5327974.084	0	0	1565326.274	11739877.04	4205575.886	3424217.374	2242877.031	105344436.1	0	8101614.867	777812.9128	1265656.18	80026069.09	0	0	4920267.892	0	1479704.021	0	3331148.757	1469691.599	198921.6024	0	12300418.56	0	6563022.993	3221442.475	9299326.101	10815920	705775268.7	0	0
NEG00700			29.3494	188.9858098	223571399.5	711852391.4	2352855247	2898804638	279730365.2	689576709.2	596391135.9	149448460.1	210595191	306565056.5	740451573.9	4497993584	3159896917	150125278.5	1858819777	443215665	2605353910	1733819364	1857404981	1096054995	653883853.7	2887072097	2293173661	697019166.5	862438159.8	559699675.9	2255088014	327812440.9	3928368275	316640734	361376064.8	92781344.15	7638908136	1970081786	3248107036	764191381.9	2700688480	541800874.6	682304786.5	1799509391	4388975405	1046736241	3268810831	540994619.3	775822453.6
NEG00701			29.4854	243.0157464	22362558.26	19874034.22	55521545.12	15336292.53	48754813.91	333339045.3	25323847.31	16151701.97	12122472.94	60073806.92	100835154	61645766.4	18421545.82	15723950.58	29313769.91	22570602.54	153625608.5	45819045.52	146808847.3	53145853.65	31333158.86	34305189.82	105980501.7	20796918.82	54362250.99	77731435.71	35519033.29	7731896.862	14462755.87	20471630.1	10629140.43	9939976.508	25732604.18	352799004.4	50352155.23	42939928.34	30725377.99	30308438.21	82894860.57	73636028.89	98569577.69	17165489.56	107662284.1	20222267.44	33552778.32
NEG00702			30.3007	224.9707427	2421323.348	21125805.31	24572478.72	3123099.491	130254348.5	6685396.856	22841750.07	596448.7612	6599933.265	198774311.8	37267563.38	14011327.59	25709650.63	5502606.568	4101964.077	46382366.9	28649385.38	52214073.52	10133365.9	0	56846259.15	7607850.3	446129959.8	4288015.227	56968995.06	150767975.5	23479381.13	0	120098895.6	6507782.404	9863728.032	1666289.981	10233345.49	52021411.22	500002109.1	347232463.2	212442628.2	98136947	156764573.5	28354427.65	11732990.79	1233854.617	5259097.953	1744637.829	124316981.9
NEG00703			30.3086	425.1632872	7505908.33	1028223.505	29634705.15	1012493.324	15727881.86	27283400.48	9068835.72	1055433.235	5653673.33	32311388.15	9188913.111	23045042.6	10299261.28	9025300.018	6774878.347	5050387.357	27078719.07	2464747.2	0	19643296.89	14292716.29	20076610.44	80479815.26	13481156.32	41997888.52	16339819.48	12541868.04	4212908.272	1410752.623	9047748.894	1164601.992	5278844.044	30362534.86	16140514.54	30023275.92	12295081.34	1188773.609	9489037.511	23586299.53	73438336.87	0	5365028.983	25279170.6	3120993.321	20166376.34
NEG00704			30.3124	246.0074745	8470552.165	10896775.98	17358245.66	1761372.75	20993661.19	24549197.83	3167825.802	4652840.811	3226079.132	10225633.48	19358985.22	0	7893830.499	6744394.606	13190791.82	22898073.78	50725622.28	12160506.55	68949288.14	7301668.804	3359825.406	37832012.7	26678233.42	3490606.202	38597165.76	26787821.72	11681145.05	5469333368	22672967.63	1286752835	677737.0044	1353574.465	1612521.732	108616629.7	18042335.33	8063335.429	21506194.33	566102467.5	24975436.41	5194363.335	8433775.431	5326957.154	50441246.3	1291602.084	46603754.04
NEG00705			30.37365	135.9444765	89360777.52	94923075.67	47287635.43	95327699.09	55556146.56	30010146.46	69507092.59	107275620.4	81806658.89	27053293.04	39099901.63	23980539.02	75739004.94	87857816.87	102494091.5	47381036.26	29991912.91	49775610.59	31706255.8	16321100.07	46092201.26	75127461.84	11761394.97	60828266.35	30554248.16	33922664.6	48810758.83	71823824.21	71638104.23	20584996.45	100222204.2	105901823.4	57897295.99	15700864.43	26522269.17	24431782.91	59803023.4	35449826.48	31654574.21	30982598.9	54556850.32	84670467.78	24936001.28	90356213.84	102075264.7
NEG00706			30.4102	194.9765482	17092755.08	19198792.35	33973567.34	7880072.56	134786896.7	16816381.52	29025234.1	1432862.772	12991154.44	143470769.2	149398482.5	18458803.59	73870979.37	13916082.12	16339463.24	23803661.44	45752666.9	106948763.6	14020123.31	54720619.16	7659641.226	39936985.93	130046163.3	18618827.06	34332685.73	194227248.6	88957765.21	0	35756116.89	13400076.76	17243527.08	3694343.985	79669389.5	54403915	107530539.5	130557644.5	25454451.1	48010004.88	80650338.01	70596920.8	20228926.32	4719295.123	51801501.14	6482825.231	104376945.6
NEG00707			30.4157	258.0439484	33727355.16	10720331.61	32540905.72	21011588.15	876256827.6	160649752.7	37911371.29	9680307.385	29237145.84	858175902.2	1362128137	47300536.44	17042456.24	72344974.59	17713762.19	39857497.74	113791975.3	156564044.8	161073766.7	441163610.6	30265062.46	83344844.68	368483024.6	23554043.34	286172861.8	3168900237	163503096.1	1890537.132	175206391.8	20077184.94	24227842.58	8379180.753	24762402.48	102006868.4	75143153.68	120663550.9	61817783.66	43015193.84	108161901	71151663.15	282362677.4	109945152.3	37864645.25	13219461.07	267605306.2
NEG00708			30.517	389.1274426	8154666.798	0	4462109.371	0	40248489.27	0	182034.6928	2675349.789	7799290.127	0	54878206.17	1319179.538	7647337.76	7558573.623	0	58243943.61	0	0	0	10228534.87	0	638194.0062	68289085.37	0	0	0	21125497.38	0	100557013.1	0	149057.6099	317367.4642	37183966	0	6068116.805	69687062.46	0	12940906.73	10098573.69	0	12239683	290340.3828	26180644.67	0	171888019
NEG00709			30.6482	317.0332417	2934823.792	1718381.712	360583.3928	227492.5257	2825787.19	1380152.732	8782962.698	943843.1598	39571815.96	4378595.623	1521007.268	3204502.407	2104011.476	637436.7023	3962926.498	9345981.552	8715071.248	8742015.717	4430400.358	839732.3441	38293200.06	15090640.92	23846567.36	1008898.186	856927.939	5436988.49	4878090.731	0	23253639.11	0	9502271.521	0	86333105.9	27122929.68	11354350.74	38236242.25	9738427.908	4894814.874	8393899.756	787141.0715	6971255.567	1042029.836	4382880.813	272337.2979	6321064.492
NEG00710			30.712	116.9278618	33468354.13	34877632.79	22371180.64	43010603.75	33519352.93	15636592.84	33428736.15	57279823.2	35091386.03	23965957.55	26086398.62	8518866.999	30163933.19	35399959.61	48724295.04	21286875.32	15664107.98	19365692.97	13525762.75	7239041.777	27849359.32	29012343.1	5581132.898	31272265.66	13292292.64	22655876.88	19225850.66	53276172.01	36313920.67	6164154.419	34802282.04	45949464.86	24572522.33	7012953.201	16308180.87	17883558.74	24364727.78	21284986.88	14200594.12	10112421.33	23963445.42	41176389.83	13418058.83	40611520.45	42772148.03
NEG00711			30.8655	137.939915	31943593.71	29210523	11695716	30418830.11	20478677.41	6805219.341	24795419.3	37409665.55	28331264.66	7633634.508	10277838.43	8385312.898	22802743.44	29310784.02	32086289.71	15505582.1	7665964.84	17065864.92	13377448.22	6419362.787	17699905.03	24510112.07	2643830.59	24133575.16	8469037.932	10975036.43	17873378.64	0	23921158.5	4171571.489	33752313.38	34742253.25	22065032.56	3234934.074	4215999.199	7640131.988	20039202.41	9370420.975	13643110.36	6320215.781	19820404.62	28432710.51	7945885.976	30577282.56	0
NEG00712			30.8655	193.9840734	20524739.19	24164548.42	45243865.73	13013256.16	158909096	16829671.44	37543223.02	3086065.487	15059099.46	182350724.4	187181093.8	22177346.31	84917543.62	15293157.15	19397217.39	29130250.23	45256781.65	116287783.3	16668176.63	56378221.8	58797444.1	51114526.64	120815775.7	22618845	34837960.5	242798731.8	108606529.8	0	43398991.85	8538671.519	22910944.74	4415278.894	99231961.81	57597160.29	133309917.5	163853359.2	30333880.4	57466409.91	91619160	85429308.7	26423448.43	7152657.891	438119603.5	7371881.407	136421413
NEG00713			31.1535	262.0107573	5261914.729	2651967.214	2781441.683	3902163.162	4665474.271	5700133.488	3949427.555	546594.2892	3261525.838	9929494.635	7250439.763	16049783.93	6475828.83	3171636.076	3882826.661	11286656.43	14577092.84	6079301.1	13049777.34	6451738.186	434773.3	29909003.36	4204461.578	1617586.121	2164718.742	4269007.075	7776405.975	19213647.41	7682563.28	62003973.59	1009508.853	890424.5287	5088830.245	9969762.451	2393250.911	15962278.09	2221052.445	64149278.91	13567020.75	11465744.03	7218212.639	2395301.592	10831245.89	2231575.674	11097896.83
NEG00714			31.2561	305.1060157	40163107.63	1496492.811	3454155.262	16986788.35	12638201.2	1932962.051	3244729.134	8465504.463	2901004.538	2983870.744	22649577.98	7681564.608	19473389.16	7750049.188	1299639.434	28160599.46	7746695.721	6786746.338	5189884.583	8385423.065	6120836.845	30887700.07	15490208.23	25688470.8	15442106.94	16273428.32	16439409.14	0	24984531.02	6295388.793	2168306.293	477700.3636	20821426.07	7416571.201	45283209.08	16444977.75	9719076.726	9941133.992	15231410.37	17358454.72	45981019.42	9763916.259	40705750.52	989499.011	30444632.21
NEG00715			31.30595	192.9807618	467726111.2	561254206	1031751351	220152408.2	3175788594	483909073.4	803517739	184699691.7	363619789.6	3567857542	3707523290	424262190.2	1741797825	326803151.4	451790149.7	625521030.4	1148969679	2653281914	444136039.1	1422818227	655262720.8	1081581571	3120740389	531192184.9	821745112.3	4738622816	2228173376	127798510.9	968073242.4	388214218.4	458949564	105434506.2	1942899055	1326201282	2671440207	3317599627	649014591.1	1156911770	1940137090	1716383649	591422462.8	148263211.4	1522850926	175969798.2	2659948639
NEG00716			31.4323	237.0330817	441055.1193	86411410.7	174435.4843	156238.0933	1009595	1463160.622	73722.54895	114830.3478	314809.8678	1958017.294	453801.8219	722662.1288	2200322.952	0	2688921.72	311405.4446	0	5335873.943	248258555.2	2363422.03	674647.423	11486483.99	2997238.752	72830085.69	2944896.719	4352383.713	0	0	3962773.344	0	1079745.407	88929.47954	2015581.483	32725044.28	5719226.431	3144204.728	11780937.93	5285941.803	14371814.58	102727820.6	146368772.8	4734201.037	1148122275	1276666.662	10198831.93
NEG00717			31.4425	461.0322302	0	0	115870.4476	268522.566	2051491.688	0	0	0	0	0	0	0	0	0	352225.1483	0	0	645268.8182	0	334441.6357	1428853.439	0	1596038.277	0	0	212917.1209	377065.016	152124888.9	0	27599351.48	0	0	2000577.423	0	0	0	0	11952886.33	0	0	0	167195.9519	0	0	1211812.131
NEG00718			31.44875	233.012068	1533219564	70887941.97	101771473.7	238506591	168722553.1	90417614.85	75663505.93	254513952.6	775204894	303564021.7	134397092.7	1477080569	185446644.8	198073449.4	89813774.56	236923190	297995871.2	1178146930	152111220.9	5252580002	85733502.22	104801178	676606030.1	136237758.2	269762279.6	453389649.6	248848593.4	613492150	501767794.3	197498774	29647682.79	19262339.21	209017185.5	8478119741	172996921	377688545.5	274507343.2	200936068.3	232712845.7	331880476.4	257854502.8	101080775.7	262464956.2	70190865.55	287414819.8
NEG00719			31.47125	191.0016328	96502093.47	39513223.05	43442937.83	6528383.538	103027817.7	140495786	168157038.7	3994357.158	21600663.9	19749205.74	18778550.72	206564662.9	22811402.09	10673466.75	12885831.07	37668606.32	300426189.1	65491346.25	95607628.09	39941482.62	24167854.57	24876161.28	244186749.9	40325053	82138439.1	359047851	119280005.4	4353970.631	57764303.81	50729436.37	11570989.6	3904128.267	55836708.27	1835032215	71924573.18	117650215.7	84804259.06	31623390.64	219778519.9	120609486.6	51347329.07	10611897.57	105705089.1	161974029.1	91917559.6
NEG00720			31.49135	218.9965685	400048102.5	239422198.6	2466082544	2271966063	3445154617	773473311.8	138289177.8	365711114	400015874.7	281625929.5	933667249.4	1062843481	848806937.1	291314833.2	625712386.6	856287843.7	2401055433	4971726009	1912328580	7698349349	7460506342	1549735829	13372049374	434292781	2583182839	4153126762	1867034210	1472847945	2768123601	1755364913	166381394.6	108731101.5	4780241332	1399952625	1754612691	1040120460	747535113.2	1854695731	1763794434	9316314229	682988593.4	583473418.6	1477224602	217674671	17831547111
NEG00721			31.5388	234.0156786	121356814.6	4235576.705	1831115.379	6518405.206	16068894.07	678440.7008	5644754.809	13646022.66	65299609.45	14896748.07	7747563.955	117418900.4	5778474.913	594172.5598	6121321.666	10648169.67	19176557.44	83242341.99	11433702.3	418679763.1	9875575.282	6547646.706	55790355.68	8244365.783	9803837.154	163493154.7	16873050.95	9997927.439	35243788.49	0	2197644.501	1924111.332	22227994.31	722822154.1	7987654.438	42581224.52	19342399.7	6614202.705	14822011.45	23520143.7	14639463.73	2573083.119	18339769.81	2970055.557	20233670.71
NEG00722			31.5945	272.0232169	8645615.391	7901040.693	20536583.36	916753.291	21393177.23	14929349.29	2252248.837	295657.734	4204423.3	18961844.46	3375892.031	11721460.85	7315057.43	4571253.006	12388915.52	5897450.694	37903881.84	47055739.98	21485605.89	13001719.31	2760133.677	15738959.47	27703764.92	5690545.91	4683688.788	30792460.79	11962516.31	2826314.837	12975909.93	981484.3341	1410031.244	3145364.821	5153489.107	92599139.4	8550002.049	14320741.8	10739723.65	16602066.17	15543474.84	14446033.66	5942316.457	1676890.038	22372455.96	3045866.323	8360267.555
NEG00723			31.5945	428.1825209	1895079.284	1520533.598	9625824.471	1244756.399	2768524.591	21809808.33	3858634.98	1913174.986	726427.433	9472407.238	9682293.872	14922461.14	3568226.856	2537572.805	2215537.547	1297184.578	6833850.206	5534355.038	2184731.102	6358948.494	2567824.038	12786737.86	5964191.741	3045855.215	13614914.67	1312037.35	8727358.672	0	2290925.788	3063255.044	1637343.402	1477728.408	11254747.26	10185384.02	15798332.97	8965073.094	3943237.298	973387.7266	6678784.562	16030104.43	8701357.045	5050503.05	15686548.84	5495601.681	13404030.34
NEG00724			31.6612	196.9756487	13751800.79	12993251.38	12042422.1	8647814.98	5937139.592	3888216.185	6788194.434	5510509.251	3381463.967	19924038.4	3395050.148	13436675.15	7989491.139	11517968.61	10093743.9	24702165.72	10990088.03	3578152.369	7248484.833	2116734.431	48054032.1	7639882.3	496346.242	9817559.067	29653301.16	11441271.01	11558104.55	0	7081523.838	18430027.63	6461495.13	19087638.09	15084777.13	6339875.867	13273783.84	3022986.312	8596547.161	4417236.22	8005452.356	9219523.858	32193716.79	9532131.599	10018895.07	21534602.69	2972450.361
NEG00725			31.7268	203.9969977	159189178.3	104294492.8	31915254.49	4981425.882	357570719.4	266007976.2	416412850.2	47030724.65	63723348.55	108302427.6	35101921.08	108647099.5	32452113.48	15657011.15	8192988.461	123231945.1	458788845.4	229316625.4	89802995.61	67938249.5	27907539.96	21799179.76	412539312.8	44814163.25	38099493.96	550500416.5	148955326	79138779.02	204831595.3	40657783.42	11567355	9473590.682	52998949.95	402434894.7	77949903.83	395667261.5	213488529.9	18891659.98	127936581.1	103276579.8	71642998.19	15304151.93	154600962.7	222515841.5	85951499.56
[truncated: 3,711 more rows]
[truncated: 29 more columns]
